# Supplementary material for: Crystal structure and Hirshfeld analysis of 3′-bromo-4-methyl­chalcone and 3′-cyano-4-methyl­chalcone
Source: Acta Crystallogr E Crystallogr Commun. 2020 Aug 25;76(Pt 9):1496–502. doi: 10.1107/S2056989020011135 (PMC7472750; doi:10.1107/S2056989020011135)
Supplement: Supplementary file 1 [file e-76-01496-sup1.cif]

##############################################################################
#                                                                            #
# This CIF contains the data in a paper accepted for publication in          #
# Acta Crystallographica Section E. It conforms to the requirements of       #
# Notes for Authors for Acta Crystallographica Section E, and has been       #
# peer reviewed under the auspices of the IUCr Commission on Journals.       #
#                                                                            #
# Full details of the Crystallographic Information File format               #
# are given in the paper "The Crystallographic Information File (CIF):       #
# a New Standard Archive File for Crystallography" by S. R. Hall, F. H.      #
# Allen and I. D. Brown [Acta Cryst. (1991), A47, 655-685].                  #
#                                                                            #
# The current version of the core CIF dictionary is obtainable from          #
# ftp://ftp.iucr.org/pub/cif_core.dic.                                       #
#                                                                            #
# Software is freely available for graphical display of the structure(s)     #
# in this CIF. For information consult the CIF software page                 #
# http://www.iucr.org/resources/cif/software.                                #
#                                                                            #
# This file may be used for bona fide research purposes within the           #
# scientific community so long as proper attribution is given to the journal # 
# article from which it was obtained.                                        #
#                                                                            #
##############################################################################
data_I
_audit_creation_method     'SHELXL-2018/3'
_journal_date_recd_electronic     2020-07-21
_journal_date_accepted     2020-08-13
_journal_name_full     'Acta Crystallographica, Section E'
_journal_year     2020
_journal_volume     76
_journal_issue      9
_journal_page_first     1496
_journal_page_last     1502
_journal_paper_category     GO
_journal_paper_doi     10.1107/S2056989020011135
_journal_coeditor_code     TX2030
_publ_contact_author_name     'Matthew E. Cremeens'
_publ_contact_author_address
;
Department of Chemistry & Biochemistry, Gonzaga University 502 E Boone
Ave, Spokane, WA 99258
;
_publ_contact_author_email     'cremeens@gonzaga.edu'
_publ_contact_author_fax     '509-313-5804'
_publ_contact_author_phone     '509-313-5934'
_publ_section_title
;
Crystal structure and Hirshfeld analysis of 3'-bromo-4-methylchalcone and
3'-cyano-4-methylchalcone
;
loop_
    _publ_author_name
    _publ_author_footnote
    _publ_author_address
    'Battaglia, Zachary O.'
;
Authors contributed equally.
;
;
Department of Chemistry & Biochemistry, Gonzaga University
502 E Boone Ave, Spokane, WA 99258, USA
;
    'Kersten, Jordan T.'
;
Authors contributed equally.
;
;
Department of Chemistry & Biochemistry, Gonzaga University
502 E Boone Ave, Spokane, WA 99258, USA
;
    'Nicol, Elise M.'
;
Authors contributed equally.
;
;
Department of Chemistry & Biochemistry, Gonzaga University
502 E Boone Ave, Spokane, WA 99258, USA
;
    'Whitworth, Paloma'
;
Authors contributed equally.
;
;
Department of Chemistry & Biochemistry, Gonzaga University
502 E Boone Ave, Spokane, WA 99258,  USA
;
    'Wheeler, Kraig A.' .
;
Department of Chemistry, Whitworth University, 300 W. Hawthorne Rd, Spokane,
WA 99251, USA
;
    'Hall, Charlie L.' .
;
School of Chemistry,
University of Bristol,
Cantock's Close,
Bristol,
BS8 1TS,
England
;
    'Potticary, Jason' .
;
School of Chemistry,
University of Bristol,
Cantock's Close,
Bristol,
BS8 1TS,
England
;
    'Hamilton, Victoria' .
;
School of Chemistry,
University of Bristol,
Cantock's Close,
Bristol,
BS8 1TS,
England
;
    'Hall, Simon R.' .
;
School of Chemistry,
University of Bristol,
Cantock's Close,
Bristol,
BS8 1TS,
England
;
    'D'Ambruoso, Gemma D.' .
;
Department of Chemistry & Biochemistry, Gonzaga University
502 E Boone Ave, Spokane, WA 99258, USA
;
    'Matsumoto, Masaomi' .
;
Department of Chemistry & Biochemistry, Gonzaga University
502 E Boone Ave, Spokane, WA 99258, USA
;
    'Warren, Stephen D.' .
;
Department of Chemistry & Biochemistry, Gonzaga University
502 E Boone Ave, Spokane, WA 99258, USA
;
    'Cremeens, Matthew E.' .
;
Department of Chemistry & Biochemistry, Gonzaga University
502 E Boone Ave, Spokane, WA 99258, USA
;
_publ_section_synopsis
;
The 3'-cyano-4-methylchalcone crystal structure exhibits close contacts with
the cyano nitrogenatom, which do not appear in previously reported
disubstituted cyanochalcones. This structure is the first reported for a
<i>meta</i>-cyano chalcone, while noting that the structure for
3'-bromo-4-methylchalcone is also a first.
;
_chemical_name_systematic
;
2-[3-(4-Methylphenyl)prop-2-enoyl]benzonitrile
;
_chemical_name_common
;
3'-Cyano-4-methylchalcone
;
_chemical_formula_moiety     'C17 H13 N O'
_chemical_formula_sum     'C17 H13 N O'
_chemical_formula_iupac     'C17 H13 N O'
_chemical_formula_weight     247.28
_chemical_melting_point     ?
_space_group_crystal_system     monoclinic
_space_group_name_H-M_alt     'P 21/c'
_space_group_name_Hall     '-P 2ybc'
loop_
    _space_group_symop_operation_xyz
    'x, y, z'
    '-x, y+1/2, -z+1/2'
    '-x, -y, -z'
    'x, -y-1/2, z-1/2'
_cell_length_a     7.29860(10)
_cell_length_b     5.85040(10)
_cell_length_c     29.7783(5)
_cell_angle_alpha     90
_cell_angle_beta     94.5250(10)
_cell_angle_gamma     90
_cell_volume     1267.56(4)
_cell_formula_units_Z     4
_cell_measurement_reflns_used     7537
_cell_measurement_theta_min     2.98
_cell_measurement_theta_max     72.05
_cell_measurement_temperature     100(2)
_exptl_crystal_description     'Transparent plate'
_exptl_crystal_colour     'colourless'
_exptl_crystal_size_max     0.346
_exptl_crystal_size_mid     0.205
_exptl_crystal_size_min     0.09
_exptl_crystal_density_diffrn     1.296
_exptl_crystal_density_meas     ?
_exptl_crystal_density_method     ?
_exptl_crystal_F_000     520
_exptl_absorpt_coefficient_mu     0.635
_exptl_absorpt_correction_type     multi-scan
_exptl_absorpt_process_details
;
(SADABS; Krause <i>et al.</i>,  2015)
;
_exptl_absorpt_correction_T_min     0.6762
_exptl_absorpt_correction_T_max     0.7536
_diffrn_ambient_temperature     100(2)
_diffrn_source     'Microsource IuS Incoatec 3.0'
_diffrn_radiation_type     CuK\a
_diffrn_radiation_wavelength     1.54178
_diffrn_radiation_monochromator     'Double Bounce Multilayer Mirrors'
_diffrn_measurement_device_type     'Bruker D8 Venture'
_diffrn_measurement_device     'Kappa Four-Circle Diffractometer'
_diffrn_measurement_method     '\f and \w scans'
_diffrn_detector     'Bruker Photon II CPAD'
_diffrn_detector_area_resol_mean     7.9
_diffrn_reflns_number     13801
_diffrn_reflns_av_R_equivalents     0.0275
_diffrn_reflns_av_unetI/netI     0.0182
_diffrn_reflns_theta_min     2.977
_diffrn_reflns_theta_max     72.123
_diffrn_reflns_theta_full     67.679
_diffrn_measured_fraction_theta_max     0.998
_diffrn_measured_fraction_theta_full     0.999
_diffrn_reflns_limit_h_min     -9
_diffrn_reflns_limit_h_max     8
_diffrn_reflns_limit_k_min     -7
_diffrn_reflns_limit_k_max     7
_diffrn_reflns_limit_l_min     -36
_diffrn_reflns_limit_l_max     36
_diffrn_radiation_probe     x-ray
_refine_special_details
;
All nonhydrogen atoms were located in a single difference Fourier electron
 density map and refined using anisotropic displacement parameters. All C-H
 hydrogen atoms were placed in calculated positions with Uiso = 1.2xUeqiv
 of the connected C atoms (1.5xUeqiv for methyl groups).
;
_reflns_number_total     2494
_reflns_number_gt     2213
_reflns_threshold_expression     'I > 2\s(I)'
_refine_ls_structure_factor_coef     Fsqd
_refine_ls_matrix_type     full
_refine_ls_R_factor_all     0.0371
_refine_ls_R_factor_gt     0.0327
_refine_ls_wR_factor_gt     0.0842
_refine_ls_wR_factor_ref     0.0874
_refine_ls_goodness_of_fit_ref     1.032
_refine_ls_restrained_S_all     1.032
_refine_ls_number_reflns     2494
_refine_ls_number_parameters     173
_refine_ls_number_restraints     0
_refine_ls_hydrogen_treatment     constr
_refine_ls_weighting_scheme     calc
_refine_ls_weighting_details
              'w=1/[\s^2^(Fo^2^)+(0.0450P)^2^+0.4265P] where P=(Fo^2^+2Fc^2^)/3'
_atom_sites_solution_hydrogens     geom
_atom_sites_solution_primary     direct
_atom_sites_solution_secondary     ?
_refine_ls_shift/su_max     0.001
_refine_ls_shift/su_mean     0.000
_refine_diff_density_max     0.207
_refine_diff_density_min     -0.177
_refine_ls_extinction_method     none
_refine_ls_extinction_coef     .
loop_
    _atom_type_symbol
    _atom_type_description
    _atom_type_scat_dispersion_real
    _atom_type_scat_dispersion_imag
    _atom_type_scat_source
    'C' 'C' 0.0181 0.0091
                         'International Tables Vol C Tables 4.2.6.8 and 6.1.1.4'
    'H' 'H' 0.0000 0.0000
                         'International Tables Vol C Tables 4.2.6.8 and 6.1.1.4'
    'N' 'N' 0.0311 0.0180
                         'International Tables Vol C Tables 4.2.6.8 and 6.1.1.4'
    'O' 'O' 0.0492 0.0322
                         'International Tables Vol C Tables 4.2.6.8 and 6.1.1.4'
_computing_data_collection
;
APEX3 (Bruker, 2018)
;
_computing_cell_refinement
;
SAINT (Bruker, 2017)
;
_computing_data_reduction
;
SAINT (Bruker, 2017)
;
_computing_structure_solution
;
<i>SHELXT2018/2</i> (Sheldrick, 2015a)
;
_computing_structure_refinement
;
<i>SHELXL2018/3</i> (Sheldrick, 2015b)
;
_computing_molecular_graphics
;
XSEED (Barbour, 2001)
;
_computing_publication_material
;
XSEED (Barbour, 2001)
;
loop_
    _atom_site_type_symbol
    _atom_site_label
    _atom_site_fract_x
    _atom_site_fract_y
    _atom_site_fract_z
    _atom_site_U_iso_or_equiv
    _atom_site_adp_type
    _atom_site_calc_flag
    _atom_site_occupancy
    _atom_site_disorder_assembly
    _atom_site_disorder_group
    O O1 0.22192(11) 0.72690(13) 0.47783(2) 0.02168(19) Uani d 1 . .
    N N1 0.13188(15) 0.75910(19) 0.27529(3) 0.0286(2) Uani d 1 . .
    C C1 0.21471(14) 0.52052(18) 0.47083(3) 0.0165(2) Uani d 1 . .
    C C2 0.26906(14) 0.35011(18) 0.50599(3) 0.0174(2) Uani d 1 . .
    H H2 0.282576 0.194303 0.497894 0.021 Uiso calc 1 . .
    C C3 0.29943(14) 0.41308(18) 0.54913(3) 0.0160(2) Uani d 1 . .
    H H3 0.282067 0.570173 0.555670 0.019 Uiso calc 1 . .
    C C4 0.14995(14) 0.43210(18) 0.42488(3) 0.0159(2) Uani d 1 . .
    C C5 0.16826(14) 0.57332(18) 0.38769(3) 0.0163(2) Uani d 1 . .
    H H5 0.221501 0.720872 0.391577 0.020 Uiso calc 1 . .
    C C6 0.10757(14) 0.49562(19) 0.34474(3) 0.0171(2) Uani d 1 . .
    C C7 0.02732(14) 0.27968(19) 0.33848(4) 0.0187(2) Uani d 1 . .
    H H7 -0.013000 0.227830 0.309115 0.022 Uiso calc 1 . .
    C C8 0.00746(14) 0.14251(19) 0.37570(4) 0.0189(2) Uani d 1 . .
    H H8 -0.049184 -0.003134 0.371874 0.023 Uiso calc 1 . .
    C C9 0.06980(14) 0.21624(18) 0.41866(4) 0.0176(2) Uani d 1 . .
    H H9 0.057822 0.119396 0.443864 0.021 Uiso calc 1 . .
    C C10 0.35662(14) 0.26495(18) 0.58726(3) 0.0152(2) Uani d 1 . .
    C C11 0.33577(14) 0.34331(19) 0.63106(3) 0.0173(2) Uani d 1 . .
    H H11 0.287002 0.491628 0.635291 0.021 Uiso calc 1 . .
    C C12 0.38509(15) 0.20805(19) 0.66834(3) 0.0186(2) Uani d 1 . .
    H H12 0.366765 0.263493 0.697639 0.022 Uiso calc 1 . .
    C C13 0.46133(14) -0.00854(19) 0.66336(3) 0.0173(2) Uani d 1 . .
    C C14 0.48597(14) -0.08447(18) 0.61969(4) 0.0171(2) Uani d 1 . .
    H H14 0.540026 -0.229971 0.615618 0.021 Uiso calc 1 . .
    C C15 0.43333(14) 0.04771(18) 0.58221(3) 0.0164(2) Uani d 1 . .
    H H15 0.449373 -0.009384 0.552915 0.020 Uiso calc 1 . .
    C C16 0.12291(15) 0.6427(2) 0.30610(4) 0.0206(2) Uani d 1 . .
    C C17 0.51598(16) -0.1542(2) 0.70393(4) 0.0227(2) Uani d 1 . .
    H H17A 0.627558 -0.091602 0.719826 0.034 Uiso calc 1 . .
    H H17B 0.539551 -0.310760 0.694210 0.034 Uiso calc 1 . .
    H H17C 0.416382 -0.154959 0.724164 0.034 Uiso calc 1 . .
loop_
    _atom_site_aniso_label
    _atom_site_aniso_U_11
    _atom_site_aniso_U_22
    _atom_site_aniso_U_33
    _atom_site_aniso_U_12
    _atom_site_aniso_U_13
    _atom_site_aniso_U_23
    O1 0.0290(4) 0.0159(4) 0.0197(4) 0.0010(3) -0.0009(3) -0.0006(3)
    N1 0.0352(6) 0.0302(6) 0.0197(5) -0.0055(5) -0.0016(4) 0.0035(4)
    C1 0.0144(5) 0.0176(5) 0.0178(5) 0.0007(4) 0.0024(4) -0.0003(4)
    C2 0.0185(5) 0.0157(5) 0.0179(5) 0.0019(4) 0.0012(4) 0.0001(4)
    C3 0.0137(5) 0.0149(5) 0.0196(5) -0.0004(4) 0.0019(4) -0.0003(4)
    C4 0.0139(5) 0.0163(5) 0.0174(5) 0.0035(4) 0.0011(4) 0.0000(4)
    C5 0.0146(5) 0.0149(5) 0.0192(5) 0.0016(4) 0.0007(4) 0.0000(4)
    C6 0.0155(5) 0.0186(5) 0.0172(5) 0.0031(4) 0.0010(4) 0.0015(4)
    C7 0.0171(5) 0.0205(5) 0.0182(5) 0.0033(4) -0.0013(4) -0.0039(4)
    C8 0.0168(5) 0.0152(5) 0.0244(5) 0.0006(4) -0.0003(4) -0.0013(4)
    C9 0.0164(5) 0.0162(5) 0.0202(5) 0.0022(4) 0.0014(4) 0.0023(4)
    C10 0.0128(5) 0.0164(5) 0.0161(5) -0.0023(4) 0.0005(4) -0.0005(4)
    C11 0.0167(5) 0.0156(5) 0.0195(5) -0.0010(4) 0.0018(4) -0.0023(4)
    C12 0.0205(5) 0.0209(5) 0.0146(5) -0.0024(4) 0.0017(4) -0.0034(4)
    C13 0.0160(5) 0.0193(5) 0.0164(5) -0.0036(4) -0.0004(4) 0.0015(4)
    C14 0.0162(5) 0.0148(5) 0.0205(5) -0.0001(4) 0.0020(4) -0.0004(4)
    C15 0.0158(5) 0.0185(5) 0.0150(5) -0.0010(4) 0.0021(4) -0.0014(4)
    C16 0.0210(5) 0.0222(6) 0.0182(5) -0.0011(4) -0.0013(4) -0.0024(5)
    C17 0.0260(6) 0.0230(6) 0.0188(5) -0.0008(5) -0.0001(4) 0.0039(4)
_geom_special_details
;
 All esds (except the esd in the dihedral angle between two l.s. planes)
 are estimated using the full covariance matrix.  The cell esds are taken
 into account individually in the estimation of esds in distances, angles
 and torsion angles; correlations between esds in cell parameters are only
 used when they are defined by crystal symmetry.  An approximate (isotropic)
 treatment of cell esds is used for estimating esds involving l.s. planes.
;
loop_
    _geom_bond_atom_site_label_1
    _geom_bond_atom_site_label_2
    _geom_bond_site_symmetry_2
    _geom_bond_distance
    _geom_bond_publ_flag
    O1 C1 . 1.2257(13) ?
    N1 C16 . 1.1487(15) ?
    C1 C2 . 1.4771(15) ?
    C1 C4 . 1.5038(14) ?
    C2 C3 . 1.3380(15) ?
    C2 H2 . 0.9500 ?
    C3 C10 . 1.4629(14) ?
    C3 H3 . 0.9500 ?
    C4 C5 . 1.3966(15) ?
    C4 C9 . 1.3980(15) ?
    C5 C6 . 1.3961(14) ?
    C5 H5 . 0.9500 ?
    C6 C7 . 1.3988(16) ?
    C6 C16 . 1.4482(15) ?
    C7 C8 . 1.3852(16) ?
    C7 H7 . 0.9500 ?
    C8 C9 . 1.3920(15) ?
    C8 H8 . 0.9500 ?
    C9 H9 . 0.9500 ?
    C10 C15 . 1.4017(15) ?
    C10 C11 . 1.4021(14) ?
    C11 C12 . 1.3875(15) ?
    C11 H11 . 0.9500 ?
    C12 C13 . 1.3965(16) ?
    C12 H12 . 0.9500 ?
    C13 C14 . 1.3992(15) ?
    C13 C17 . 1.5062(14) ?
    C14 C15 . 1.3869(15) ?
    C14 H14 . 0.9500 ?
    C15 H15 . 0.9500 ?
    C17 H17A . 0.9800 ?
    C17 H17B . 0.9800 ?
    C17 H17C . 0.9800 ?
loop_
    _geom_angle_atom_site_label_1
    _geom_angle_atom_site_label_2
    _geom_angle_atom_site_label_3
    _geom_angle_site_symmetry_1
    _geom_angle_site_symmetry_3
    _geom_angle
    _geom_angle_publ_flag
    O1 C1 C2 . . 122.61(10) ?
    O1 C1 C4 . . 119.98(9) ?
    C2 C1 C4 . . 117.41(9) ?
    C3 C2 C1 . . 120.63(10) ?
    C3 C2 H2 . . 119.7 ?
    C1 C2 H2 . . 119.7 ?
    C2 C3 C10 . . 126.70(10) ?
    C2 C3 H3 . . 116.6 ?
    C10 C3 H3 . . 116.6 ?
    C5 C4 C9 . . 119.63(10) ?
    C5 C4 C1 . . 118.38(10) ?
    C9 C4 C1 . . 121.98(9) ?
    C6 C5 C4 . . 119.38(10) ?
    C6 C5 H5 . . 120.3 ?
    C4 C5 H5 . . 120.3 ?
    C5 C6 C7 . . 121.03(10) ?
    C5 C6 C16 . . 119.71(10) ?
    C7 C6 C16 . . 119.24(9) ?
    C8 C7 C6 . . 119.06(10) ?
    C8 C7 H7 . . 120.5 ?
    C6 C7 H7 . . 120.5 ?
    C7 C8 C9 . . 120.57(10) ?
    C7 C8 H8 . . 119.7 ?
    C9 C8 H8 . . 119.7 ?
    C8 C9 C4 . . 120.32(10) ?
    C8 C9 H9 . . 119.8 ?
    C4 C9 H9 . . 119.8 ?
    C15 C10 C11 . . 118.03(9) ?
    C15 C10 C3 . . 123.08(9) ?
    C11 C10 C3 . . 118.89(10) ?
    C12 C11 C10 . . 121.16(10) ?
    C12 C11 H11 . . 119.4 ?
    C10 C11 H11 . . 119.4 ?
    C11 C12 C13 . . 120.86(10) ?
    C11 C12 H12 . . 119.6 ?
    C13 C12 H12 . . 119.6 ?
    C12 C13 C14 . . 117.92(9) ?
    C12 C13 C17 . . 120.70(9) ?
    C14 C13 C17 . . 121.37(10) ?
    C15 C14 C13 . . 121.54(10) ?
    C15 C14 H14 . . 119.2 ?
    C13 C14 H14 . . 119.2 ?
    C14 C15 C10 . . 120.45(10) ?
    C14 C15 H15 . . 119.8 ?
    C10 C15 H15 . . 119.8 ?
    N1 C16 C6 . . 178.83(12) ?
    C13 C17 H17A . . 109.5 ?
    C13 C17 H17B . . 109.5 ?
    H17A C17 H17B . . 109.5 ?
    C13 C17 H17C . . 109.5 ?
    H17A C17 H17C . . 109.5 ?
    H17B C17 H17C . . 109.5 ?
loop_
    _geom_torsion_atom_site_label_1
    _geom_torsion_atom_site_label_2
    _geom_torsion_atom_site_label_3
    _geom_torsion_atom_site_label_4
    _geom_torsion_site_symmetry_1
    _geom_torsion_site_symmetry_2
    _geom_torsion_site_symmetry_3
    _geom_torsion_site_symmetry_4
    _geom_torsion
    _geom_torsion_publ_flag
    O1 C1 C2 C3 . . . . 11.34(17) ?
    C4 C1 C2 C3 . . . . -169.15(10) ?
    C1 C2 C3 C10 . . . . -178.91(9) ?
    O1 C1 C4 C5 . . . . 24.95(15) ?
    C2 C1 C4 C5 . . . . -154.58(10) ?
    O1 C1 C4 C9 . . . . -153.88(10) ?
    C2 C1 C4 C9 . . . . 26.59(14) ?
    C9 C4 C5 C6 . . . . -0.58(15) ?
    C1 C4 C5 C6 . . . . -179.43(9) ?
    C4 C5 C6 C7 . . . . 0.60(16) ?
    C4 C5 C6 C16 . . . . 178.85(9) ?
    C5 C6 C7 C8 . . . . 0.34(16) ?
    C16 C6 C7 C8 . . . . -177.92(10) ?
    C6 C7 C8 C9 . . . . -1.30(16) ?
    C7 C8 C9 C4 . . . . 1.34(16) ?
    C5 C4 C9 C8 . . . . -0.38(15) ?
    C1 C4 C9 C8 . . . . 178.43(9) ?
    C2 C3 C10 C15 . . . . 17.24(17) ?
    C2 C3 C10 C11 . . . . -163.34(10) ?
    C15 C10 C11 C12 . . . . -1.61(15) ?
    C3 C10 C11 C12 . . . . 178.95(9) ?
    C10 C11 C12 C13 . . . . 1.57(16) ?
    C11 C12 C13 C14 . . . . -0.10(16) ?
    C11 C12 C13 C17 . . . . 179.55(10) ?
    C12 C13 C14 C15 . . . . -1.32(16) ?
    C17 C13 C14 C15 . . . . 179.03(10) ?
    C13 C14 C15 C10 . . . . 1.28(16) ?
    C11 C10 C15 C14 . . . . 0.19(15) ?
    C3 C10 C15 C14 . . . . 179.62(10) ?
_shelx_space_group_comment
;
The symmetry employed for this shelxl refinement is uniquely defined
by the following loop, which should always be used as a source of
symmetry information in preference to the above space-group names.
They are only intended as comments.
;
_shelx_estimated_absorpt_T_min     ?
_shelx_estimated_absorpt_T_max     ?
_shelx_hkl_file
;
  -1   0   0    5.80    0.40
   2   0   0  199.18    6.00
  -2   0   0  203.78    5.00
  -3   0   0  587.14   13.90
   3   0   0  578.54   15.30
   4   0   0   21.50    4.40
  -4   0   0   16.00    2.10
  -4   0   0   14.40    1.90
  -5   0   0   56.39    5.20
   5   0   0   54.09    4.50
   6   0   0  208.28    6.60
  -6   0   0  206.58    6.70
  -7   0   0    4.20    2.10
   7   0   0    0.90    3.10
  -7   0   0    0.80    1.50
  -8   0   0  100.69    4.10
  -8   0   0  101.99    4.10
   0  -1   0   -0.70    0.70
   0  -1   0   -0.20    0.20
   0   1   0    0.20    0.30
  -1  -1   0  424.46   11.40
  -1  -1   0  445.86   10.30
  -2  -1   0 4269.47   98.59
  -2  -1   0 4379.66   96.79
  -3  -1   0  749.92   17.60
  -3  -1   0  712.93   22.20
  -4  -1   0 1360.56   31.70
  -4  -1   0 1320.67   31.10
  -5  -1   0   35.40    3.70
  -5  -1   0   30.90    2.80
   5  -1   0   35.10    4.00
  -5  -1   0   28.90    2.60
   5   1   0   27.40    2.90
  -5   1   0   30.90    3.60
   6  -1   0  104.69    6.70
  -6  -1   0  104.19    4.70
  -6  -1   0   96.79    4.30
  -6  -1   0   94.09    6.90
   6   1   0  101.69    4.70
  -6   1   0   96.19    4.60
  -7  -1   0   74.59    3.90
  -7  -1   0   72.89    3.80
  -7   1   0   68.99    5.60
   7   1   0   78.79    3.70
  -7   1   0   75.09    4.10
  -8  -1   0   26.00    2.70
  -8  -1   0   28.40    2.40
  -8   1   0   26.00    2.90
  -8   1   0   28.00    2.60
   0  -2   0  725.23   16.40
   0  -2   0  723.73   17.70
   0   2   0  700.73   17.20
   1  -2   0  494.15   11.80
   1  -2   0  491.25   12.50
  -1  -2   0  513.05   11.80
  -1  -2   0  493.05   12.70
  -1  -2   0  484.05   13.50
  -2  -2   0   18.20    1.60
  -2  -2   0   16.80    3.10
   2  -2   0   19.30    1.70
  -3  -2   0 1399.76   32.60
  -3  -2   0 1450.25   33.10
  -3  -2   0 1412.26   36.70
   3   2   0 1392.66   32.50
  -4  -2   0   16.20    8.90
   4  -2   0   25.40    2.90
  -4  -2   0   21.50    2.30
  -4  -2   0   21.80    2.60
  -5  -2   0  100.89    7.80
  -5  -2   0  105.69    4.50
   5  -2   0  103.59    5.40
   5  -2   0  101.29    7.40
  -5  -2   0  105.89    4.30
  -5  -2   0  105.69    5.40
   5   2   0  101.79    5.10
   5   2   0  109.89    5.20
  -6  -2   0   -0.40    1.40
  -6  -2   0   -0.90    1.30
  -6  -2   0   -1.00    3.40
   6   2   0    3.40    1.80
  -6   2   0   -0.80    3.10
  -7  -2   0  159.28    5.30
  -7  -2   0  150.68    6.20
   7   2   0  151.08    5.50
  -7   2   0  145.69    6.10
  -8  -2   0  104.39    3.60
  -8  -2   0  100.99    3.80
  -8  -2   0  104.39    3.90
   8   2   0  104.79    3.20
  -8   2   0   98.99    7.40
   0  -3   0    0.80    1.50
   1  -3   0  165.18    5.80
   1  -3   0  166.48    5.10
  -1  -3   0  164.38    7.10
  -1  -3   0  156.18    5.00
  -1   3   0  170.48    5.70
   1   3   0  151.98    5.20
  -2  -3   0   79.09    3.10
  -2  -3   0   80.09    6.20
   2  -3   0   74.79    3.80
  -2  -3   0   68.19    3.10
   2   3   0   75.09    3.30
  -2   3   0   72.39    3.80
  -3  -3   0  330.27    9.10
  -3  -3   0  336.87   14.30
  -3  -3   0  339.17    9.20
   3   3   0  370.96    9.80
   3   3   0  352.36   11.10
  -4  -3   0   28.40    2.70
  -4  -3   0   27.40    3.10
   4  -3   0   23.50    2.70
  -4  -3   0   28.10    9.00
  -4  -3   0   22.80    2.80
  -4  -3   0   30.30    2.80
   4   3   0   26.40    2.70
   4   3   0   34.50    3.80
   4   3   0   28.30    3.20
  -5  -3   0    3.50    1.50
  -5  -3   0    5.90    2.80
  -5  -3   0    2.90    1.60
   5  -3   0    2.00    2.20
  -5  -3   0    2.10    2.40
   5   3   0    1.70    1.80
   5   3   0    2.20    2.10
  -6  -3   0  211.38    9.40
  -6  -3   0  237.68    7.00
  -6  -3   0  246.38    7.30
  -6  -3   0  239.58    7.20
  -6  -3   0  233.78    8.40
   6   3   0  231.08    6.90
   6   3   0  238.68    7.80
  -7  -3   0   14.10    1.60
  -7  -3   0   12.20    2.10
  -7  -3   0   13.90    1.50
   7   3   0   12.10    1.70
   8   3   0   21.40    1.40
   0  -4   0  468.05   12.30
   0  -4   0  494.55   14.10
   0   4   0  483.75   12.70
   1  -4   0   43.40    2.60
  -1  -4   0   40.50    3.30
   1  -4   0   38.40    4.10
  -1  -4   0   43.50    5.00
  -1  -4   0   44.60    2.50
   1  -4   0   46.20    3.10
   1   4   0   44.00    2.90
  -1   4   0   37.30    3.70
  -2  -4   0    1.40    1.20
  -2  -4   0    2.30    1.70
   2   4   0    1.10    5.20
  -2   4   0    4.50    4.20
   2   4   0    1.20    1.30
  -2   4   0   -4.50    4.80
  -3  -4   0   84.39    8.70
  -3  -4   0   72.79    3.40
  -3  -4   0   65.59    3.70
  -3  -4   0   76.89    4.30
   3   4   0   75.19    5.60
   3   4   0   77.39    3.70
   3   4   0   64.99    4.20
  -4  -4   0   88.19    3.80
   4  -4   0   93.19    4.90
  -4  -4   0   90.29   11.90
  -4  -4   0   89.89    4.70
  -4  -4   0   82.69    4.90
   4   4   0   88.89    4.50
   4   4   0   84.29    5.10
   4   4   0   90.99    4.50
  -5  -4   0  145.49    5.10
   5  -4   0  136.79    6.00
  -5  -4   0  148.19    5.90
  -5  -4   0  137.19    7.10
   5   4   0  143.39    5.20
   5   4   0  146.89    5.90
  -6  -4   0  151.58    5.00
  -6  -4   0  146.09    5.50
   6   4   0  151.18    5.40
  -7  -4   0  125.19    3.90
  -7  -4   0  117.89    4.50
   7   4   0  122.79    4.00
   0  -5   0   -2.80    2.20
   0  -5   0   -1.40    1.30
   0  -5   0   -1.80    4.20
   0   5   0    1.50    2.70
   0   5   0   -0.60    1.50
  -1  -5   0   81.99    3.70
   1  -5   0   69.79    7.60
  -1  -5   0   71.89    6.40
  -1   5   0   82.89    4.20
   1   5   0   73.49    3.80
   1   5   0   72.99    4.50
  -2  -5   0   10.00    1.70
  -2   5   0   12.10    2.50
   2   5   0   11.40    2.20
   2   5   0    9.20    1.80
  -3  -5   0  300.07    8.40
  -3  -5   0  296.47   15.40
   3   5   0  299.27    8.60
  -3   5   0  318.27    9.20
   3   5   0  287.97   10.20
  -4  -5   0   20.50    2.20
   4  -5   0   30.50    3.00
  -4  -5   0   21.40    2.60
   4   5   0   23.30    3.00
   4   5   0   23.00    2.40
   5  -5   0   28.60    3.00
  -5  -5   0   29.50    2.40
  -5  -5   0   28.40    2.20
   5   5   0   28.60    2.20
   5   5   0   23.70    2.30
  -6  -5   0    1.70    0.90
   6   5   0   -2.00    1.40
   6   5   0    0.10    1.10
   0   6   0   15.00    2.00
   0   6   0   18.20    2.40
  -1   6   0    5.10    1.60
   1   6   0    7.10    1.60
   1   6   0    6.50    1.80
  -2  -6   0   28.80    2.00
   2   6   0   33.80    2.60
   2   6   0   29.10    2.50
  -2   6   0   29.30    2.90
  -3  -6   0   10.40    1.30
   3  -6   0   12.60    3.00
   3   6   0   11.40    2.10
   3   6   0    8.10    1.40
  -3   6   0   11.50    2.30
  -4  -6   0   23.10    1.60
   4  -6   0   24.90    2.50
   4   6   0   24.90    1.80
   0   7   0    1.20    1.20
   1   7   0    5.50    1.20
  -1   7   0    8.40    1.70
   1   7   0    7.40    1.30
   2  -7   0    3.20    1.20
   2   7   0    4.00    0.90
  -8   0   1   -0.10    1.40
  -8   0   1    0.30    1.40
  -7   0   1   -2.40    1.50
  -7   0   1    1.30    2.10
   7   0  -1    0.50    2.70
  -6   0   1    0.90    1.60
   6   0  -1    0.10    1.90
   5   0  -1   -0.70    4.80
  -5   0   1   -1.50    2.90
  -5   0   1   -1.90    2.80
  -4   0   1   -1.90    1.70
  -4   0   1   -0.20    1.80
   3   0  -1   -0.70    2.30
  -3   0   1    0.20    0.90
  -2   0   1    0.60    0.50
   2   0  -1    1.40    1.50
   1   0  -1    0.20    0.30
  -1   0  -1   -0.50    0.30
  -2   0  -1    0.60    0.60
   2   0   1    1.90    1.60
   3   0   1    1.10    2.40
  -4   0  -1   -2.20    1.50
   4   0   1   -2.70    3.30
  -4   0  -1   -0.70    1.70
  -5   0  -1   -0.50    1.50
   5   0   1    3.60    2.20
   5   0   1   -0.70    4.40
  -5   0  -1   -3.10    2.90
  -6   0  -1    1.20    1.50
   6   0   1   -0.10    2.00
   7   0   1   -3.10    3.60
  -7   0  -1    2.40    1.60
  -7   0  -1    2.20    2.00
  -8   0  -1    1.60    1.40
  -8   0  -1    1.20    1.40
  -8  -1   1    2.30    1.30
  -8   1   1    3.60    2.10
  -8   1   1    3.10    1.70
  -7  -1   1    9.60    1.80
   7  -1  -1   -4.50    3.70
  -7  -1   1    8.10    1.80
   7   1  -1    9.40    1.80
  -7   1   1    7.90    3.20
  -6  -1   1  193.58    8.70
  -6  -1   1  184.28    6.50
   6  -1  -1  189.78    7.90
  -6  -1   1  198.38    6.50
  -6   1   1  192.98    6.60
   6   1  -1  188.88    6.60
  -5  -1   1   27.90    2.70
  -5  -1   1   32.20    3.70
   5   1  -1   23.40    2.70
  -5   1   1   28.70    2.80
  -4  -1   1   83.79    3.80
  -4  -1   1   82.59    3.50
  -3  -1   1  903.91   21.40
  -2  -1   1 9999.00  222.58
  -2  -1   1 9994.10  224.38
  -1  -1   1  261.57    6.80
  -1  -1   1  254.67    6.40
   1  -1  -1  270.27    6.80
   1  -1  -1  270.47    6.70
  -1  -1   1  241.28    7.50
   0  -1  -1 1416.36   32.80
   0  -1   1 1417.16   32.80
   0  -1   1 1477.35   32.10
   0   1  -1 1457.55   32.50
   0   1   1 1410.86   32.40
  -1  -1  -1 4214.48   95.19
  -1  -1  -1 4299.37   93.99
   1  -1   1 4127.09   94.09
  -2  -1  -1 2369.96   57.19
  -2  -1  -1 2432.46   55.29
   2   1   1 2557.24   55.29
  -3  -1  -1  512.15   12.60
  -3  -1  -1  500.65   15.90
  -4  -1  -1 1085.09   25.70
  -4  -1  -1 1102.09   26.30
  -5  -1  -1    3.10    2.20
  -5  -1  -1    4.10    1.40
  -5  -1  -1    0.90    2.10
   5  -1   1    2.90    4.00
   5   1   1    8.30    2.20
  -5   1  -1    3.40    2.10
  -6  -1  -1   33.60    2.70
  -6  -1  -1   34.40    3.30
  -6  -1  -1   23.40    4.30
   6   1   1   32.50    3.40
  -6   1  -1   32.20    3.30
  -7  -1  -1    2.60    1.50
  -7  -1  -1    2.90    1.60
  -7   1  -1    1.30    1.90
  -7   1  -1   -2.40    2.80
   7   1   1    0.60    1.60
  -8  -1  -1    2.60    1.30
  -8  -1  -1    3.00    1.40
  -8   1  -1    1.80    2.00
  -8   1  -1    1.20    1.60
  -8  -2   1    1.20    1.30
  -8  -2   1    1.40    1.30
  -8  -2   1    0.90    1.00
  -8   2   1    1.80    3.10
   8   2  -1    0.90    0.90
   8   2  -1    2.00    2.50
  -7  -2   1   39.20    2.60
   7   2  -1   37.10    2.80
  -6  -2   1  622.44   15.80
  -6  -2   1  577.54   17.30
  -6  -2   1  623.74   15.60
   6   2  -1  615.34   16.20
   5  -2  -1   40.80    4.50
   5  -2  -1   46.60    4.30
  -5  -2   1   40.50    2.90
  -5  -2   1   38.00    4.80
  -5  -2   1   46.10    3.20
  -5  -2   1   43.70    4.00
   5   2  -1   45.90    3.70
   5   2  -1   44.40    4.00
  -4  -2   1   50.59   11.40
   4  -2  -1   58.89    4.30
  -4  -2   1   52.99    3.30
  -4  -2   1   53.59    2.90
   4   2  -1   50.59    4.20
  -3  -2   1   43.80    2.50
  -3  -2   1   39.30    2.60
  -3  -2   1   38.70    4.90
   3   2  -1   41.10    3.00
   2  -2  -1  789.72   19.50
  -2  -2   1  780.52   21.30
  -2  -2   1  824.32   19.00
  -1  -2   1  231.08    5.90
  -1  -2   1  228.08    7.60
   1  -2  -1  222.38    5.90
   1  -2  -1  226.18    6.20
  -1   2   1  227.48    6.20
   0  -2  -1 2267.27   50.89
   0  -2  -1 2262.87   51.99
   0  -2   1 2257.37   51.99
   0   2  -1 2262.17   51.59
   0   2   1 2265.37   51.49
  -1  -2  -1   32.10    2.50
   1  -2   1   28.70    1.90
   1  -2   1   29.20    1.60
  -1  -2  -1   32.60    3.20
  -1  -2  -1   32.30    1.50
  -2  -2  -1   41.90    2.10
   2  -2   1   41.90    2.30
  -2  -2  -1   45.50    4.70
  -3  -2  -1  346.37    9.20
  -3  -2  -1  349.47   13.00
  -3  -2  -1  350.76    9.50
   3   2   1  364.56    9.60
   3   2   1  347.37    9.20
  -4  -2  -1  547.55   13.70
  -4  -2  -1  526.75   21.60
  -4  -2  -1  544.15   14.40
  -5  -2  -1  260.37    7.70
  -5  -2  -1  257.37    8.70
  -5  -2  -1  258.37    7.70
   5  -2   1  261.07    8.80
  -5  -2  -1  246.88   10.20
   5   2   1  241.98    8.00
   5   2   1  263.27    8.70
  -6  -2  -1    6.30    1.60
  -6  -2  -1    3.60    1.50
  -6  -2  -1    3.20    3.50
   6   2   1    6.40    1.90
  -6   2  -1    7.10    2.80
  -7  -2  -1    1.80    1.40
  -7  -2  -1    2.50    1.30
  -7   2  -1    4.20    2.50
   7   2   1    0.10    1.40
  -8  -2  -1   40.30    2.70
  -8  -2  -1   39.90    2.50
  -8  -2  -1   39.90    2.20
   8   2   1   38.80    2.00
   8   3  -1  140.19    3.80
  -7  -3   1  150.28    5.00
  -7  -3   1  148.69    5.30
  -7  -3   1  154.08    4.80
   7   3  -1  154.08    5.20
  -6  -3   1   89.89    3.80
  -6  -3   1   88.79    4.10
  -6  -3   1   78.49    6.60
  -6  -3   1   89.59    3.90
  -6  -3   1   88.79    5.40
   6   3  -1   85.99    4.40
   6   3  -1   91.29    4.10
  -5  -3   1    2.80    1.50
  -5  -3   1   -0.60    2.30
   5  -3  -1    2.70    2.30
  -5  -3   1    1.10    1.60
  -5  -3   1    0.80    2.40
   5   3  -1    2.20    1.90
   5   3  -1    1.00    1.90
  -4  -3   1    3.10    2.20
  -4  -3   1    5.30    1.60
  -4  -3   1   10.70    9.10
  -4  -3   1    4.20    1.80
   4  -3  -1    5.40    2.10
  -4  -3   1    5.90    1.70
   4   3  -1    3.40    2.40
   4   3  -1    5.50    1.90
  -3  -3   1  188.28    7.40
  -3  -3   1  179.88    5.50
  -3  -3   1  173.28   10.70
  -3  -3   1  181.88    5.70
  -3  -3   1  181.28    5.70
   3   3  -1  181.88    5.90
   3   3  -1  175.68    7.50
  -2  -3   1  109.79    3.80
  -2  -3   1  115.69    6.70
   2  -3  -1  100.19    4.60
  -2  -3   1  107.79    3.80
  -2   3   1  104.99    4.50
  -1  -3   1  148.49    4.60
  -1  -3   1  150.78    6.70
   1  -3  -1  159.58    4.90
   1  -3  -1  159.08    5.80
  -1   3   1  151.38    5.40
   1   3  -1  149.19    5.00
   0  -3   1   17.80    2.30
   0  -3  -1   18.10    2.30
  -1  -3  -1 1046.90   26.90
   1  -3   1 1084.89   24.70
   1  -3   1 1050.69   25.40
  -1   3  -1 1037.00   25.50
   1   3   1 1000.30   24.60
  -2  -3  -1   37.70    4.60
   2  -3   1   34.50    2.80
  -2  -3  -1   33.20    2.40
  -2  -3  -1   40.10    2.20
   2   3   1   36.80    2.60
  -2   3  -1   34.40    3.00
  -3  -3  -1   10.30    1.90
  -3  -3  -1    4.60    4.60
  -3  -3  -1    6.40    1.90
   3   3   1    5.60    2.50
   3   3   1    8.10    3.00
  -4  -3  -1   17.90    2.40
  -4  -3  -1   27.30    9.60
  -4  -3  -1   17.20    2.10
  -4  -3  -1   16.00    2.70
   4  -3   1   18.30    2.70
  -4  -3  -1   17.60    2.00
   4   3   1   16.90    2.90
   4   3   1   19.90    2.60
  -5  -3  -1   91.89    5.50
  -5  -3  -1   95.99    4.00
  -5  -3  -1   83.49    5.30
  -5  -3  -1   92.19    4.20
   5  -3   1   90.19    5.10
   5   3   1   92.49    4.60
  -6  -3  -1   35.00    2.60
  -6  -3  -1   36.00    3.10
  -6  -3  -1   36.20    2.60
  -6  -3  -1   24.40    4.30
  -6  -3  -1   31.80    3.50
   6   3   1   39.10    3.30
   6   3   1   30.60    2.50
  -7  -3  -1   12.20    1.40
  -7  -3  -1   10.60    2.70
  -7  -3  -1   11.20    1.60
   7   3   1   11.40    1.60
   8   3   1   53.29    2.00
  -7  -4   1    0.40    1.00
  -7  -4   1    3.60    1.90
   7   4  -1    0.60    0.90
  -6  -4   1   20.20    2.40
  -6  -4   1   22.50    2.10
   6   4  -1   18.10    2.10
  -5  -4   1    8.10    1.60
  -5  -4   1    6.90    2.00
   5  -4  -1    5.90    2.30
  -5  -4   1    4.40    3.60
   5   4  -1    8.40    2.10
   5   4  -1    8.30    1.70
  -4  -4   1    0.90    2.40
  -4  -4   1    3.60    1.40
  -4  -4   1  -15.80    9.80
  -4  -4   1    0.80    1.70
   4  -4  -1    0.90    2.00
   4   4  -1    0.70    1.60
   4   4  -1    3.10    2.10
   4   4  -1    3.00    2.30
  -3  -4   1   14.40    2.30
  -3  -4   1    9.20    2.00
  -3  -4   1    3.80    5.90
  -3  -4   1   13.40    1.70
   3   4  -1   13.00    2.30
   3   4  -1   12.10    1.90
   3   4  -1    9.10    3.20
  -2  -4   1   63.09    3.70
   2  -4  -1   52.89    4.50
  -2  -4   1   62.19    2.90
  -2   4   1   48.50    6.20
   2   4  -1   61.49    3.20
   2   4  -1   56.19    5.60
  -1  -4   1   20.50    2.10
   1  -4  -1   17.00    2.90
  -1  -4   1   24.00    3.70
   1  -4  -1   19.70    2.10
   1  -4  -1   22.30    2.10
  -1  -4   1   23.80    2.10
  -1   4   1   16.10    2.40
   1   4  -1   24.10    2.40
   0  -4   1    5.00    1.70
   0  -4   1    3.70    2.10
   0  -4  -1    7.20    1.80
   0  -4  -1    4.00    2.20
   0   4  -1    4.30    1.60
   0   4   1    4.70    1.70
  -1  -4  -1   -1.10    2.80
  -1  -4  -1    0.40    1.20
   1  -4   1    1.30    2.20
  -1  -4  -1    2.70    1.70
   1  -4   1   -1.40    1.60
   1  -4   1    0.30    1.20
  -1   4  -1    1.70    2.00
   1   4   1   -3.70    2.20
   1   4   1    1.80    1.40
   2  -4   1   52.69    4.50
  -2  -4  -1   60.39    3.00
  -2  -4  -1   65.49    9.90
  -2  -4  -1   49.10    3.70
   2   4   1   57.99    6.50
  -2   4  -1   57.59    6.20
  -2   4  -1   57.69    5.00
  -3  -4  -1   -1.50    1.80
  -3  -4  -1   -0.40    1.20
  -3  -4  -1   -1.20    5.40
  -3  -4  -1    1.20    1.70
   3   4   1    1.10    3.30
   3   4   1    1.30    1.50
  -4  -4  -1   24.40   10.50
  -4  -4  -1   27.70    3.10
  -4  -4  -1   29.10    2.50
  -4  -4  -1   26.70    2.90
   4  -4   1   31.10    3.50
   4   4   1   25.50    3.20
   4   4   1   26.60    2.60
   4   4   1   24.40    2.50
   5  -4   1   20.20    2.60
  -5  -4  -1   22.60    2.20
  -5  -4  -1   24.00    2.70
  -5  -4  -1   18.80    3.80
   5   4   1   22.40    2.60
   5   4   1   20.50    2.30
  -6  -4  -1    4.30    1.90
  -6  -4  -1    3.10    1.20
   6   4   1    4.20    1.90
   6   4   1    2.30    1.50
  -7  -4  -1    0.40    1.10
  -7  -4  -1    0.60    1.80
   7   4   1   -0.60    0.90
  -6  -5   1    1.00    0.90
   6   5  -1   -0.40    1.10
   6   5  -1    0.00    1.30
  -5  -5   1   -0.20    1.10
  -5  -5   1    1.60    1.20
   5  -5  -1    7.20    3.10
   5   5  -1    1.10    1.10
   5   5  -1    1.60    1.60
   4  -5  -1   58.49    3.80
  -4  -5   1   62.09    3.30
   4   5  -1   60.09    4.20
   4   5  -1   57.19    3.20
  -3  -5   1   25.60    7.20
  -3  -5   1   37.50    2.60
   3   5  -1   41.10    2.90
   3   5  -1   44.50    4.10
  -3   5   1   29.40    3.70
   3   5  -1   36.10    4.00
  -2  -5   1    5.70    1.70
   2   5  -1    3.90    1.60
  -2   5   1    2.90    2.40
   2   5  -1    6.10    1.90
  -1  -5   1    2.00    1.40
   1  -5  -1    5.50    4.20
  -1  -5   1   -1.70    3.10
   1   5  -1    1.40    1.50
   1   5  -1    2.10    2.10
  -1   5   1   -1.50    1.80
   0  -5  -1    1.70    2.20
   0  -5   1    1.30    1.30
   0  -5   1    4.00    4.80
   0  -5  -1   -0.40    4.10
   0  -5  -1    1.30    1.40
   0  -5   1    0.20    2.20
   0   5  -1    1.30    2.50
   0   5   1    0.80    1.50
   0   5  -1    0.30    1.50
   0   5   1    5.50    2.70
   1  -5   1   -2.60    5.00
  -1  -5  -1   10.20    3.60
  -1  -5  -1   13.50    1.80
  -1   5  -1   11.30    2.10
   1   5   1    9.20    1.90
   1   5   1   11.60    2.50
  -2  -5  -1   53.89    3.40
   2   5   1   52.69    3.20
  -2   5  -1   54.29    4.00
   2   5   1   54.59    3.80
  -3  -5  -1   -1.30    2.10
  -3  -5  -1    1.80    6.50
  -3  -5  -1    2.40    1.40
   3   5   1   -0.90    3.30
   3   5   1    2.20    1.50
  -3   5  -1    4.10    2.70
  -4  -5  -1   59.59    3.30
  -4  -5  -1   56.39    3.10
   4  -5   1   58.99    3.80
   4   5   1   59.39    4.30
   4   5   1   43.10    4.10
   4   5   1   60.99    3.30
   5  -5   1  139.69    5.50
  -5  -5  -1  134.89    4.80
  -5  -5  -1  130.29    4.50
   5   5   1  133.69    5.20
   5   5   1  136.59    4.60
  -6  -5  -1    2.40    1.10
  -6  -5  -1    4.30    1.10
   6   5   1    0.80    1.10
   6   5   1    1.20    1.30
   5   6  -1   37.10    1.70
  -4  -6   1    1.60    0.80
   4  -6  -1    1.30    1.50
   4   6  -1    4.10    1.00
   4   6  -1    0.60    3.60
  -3  -6   1   40.30    2.20
   3   6  -1   41.20    2.50
   3   6  -1   38.20    3.30
  -3   6   1   41.00    3.80
  -2  -6   1   72.09    2.90
   2   6  -1   72.19    3.40
  -2   6   1   73.89    3.70
   2   6  -1   75.99    3.40
   1   6  -1   73.89    3.80
   1   6  -1   80.59    3.60
  -1   6   1   81.29    3.80
   0   6  -1  153.68    5.30
   0   6  -1  149.39    5.50
   0   6   1  153.98    5.70
   0   6   1  149.69    5.40
   1   6   1  146.09    5.20
   1   6   1  152.88    5.30
  -1   6  -1  150.08    5.20
  -2  -6  -1   17.10    1.80
   2   6   1   24.60    2.40
   2   6   1   20.40    2.30
  -2   6  -1   19.40    2.10
  -3  -6  -1    2.60    1.00
   3  -6   1   -0.10    1.80
  -3   6  -1    0.70    2.00
   3   6   1    1.00    1.90
   3   6   1    1.00    1.10
  -4  -6  -1   29.90    1.80
   4  -6   1   35.20    2.60
   4   6   1   29.20    1.90
   2  -7  -1   16.40    1.90
   2   7  -1   15.60    1.40
   1   7  -1    9.60    1.30
  -1   7   1    9.80    2.20
   1   7  -1    9.20    1.40
   0   7  -1    4.40    1.20
   0   7   1    4.40    1.30
   1   7   1   20.20    1.90
  -1   7  -1   26.30    2.70
   2  -7   1   56.39    2.60
   2   7   1   56.89    2.20
  -9   0   2    2.10    1.00
  -8   0   2  490.05   12.70
  -8   0   2  487.65   12.50
  -7   0   2    0.00    2.10
  -7   0   2    0.90    1.50
   7   0  -2   -1.50    2.60
  -6   0   2  211.28    6.60
   6   0  -2  191.78    7.70
   6   0  -2  199.78    6.40
  -5   0   2  181.58    7.60
  -5   0   2  189.88    6.10
  -4   0   2  911.21   21.80
  -4   0   2  910.61   22.20
  -3   0   2   76.99    2.70
   3   0  -2   72.69    4.40
   1   0  -2   91.39    2.60
   0   0  -2  918.11   20.50
   1   0   2  143.19    3.50
  -1   0  -2  140.39    3.50
   2   0   2 2465.15   59.29
  -2   0  -2 2576.24   58.39
  -2   0  -2 2779.52   58.49
   3   0   2  220.98    7.60
  -3   0  -2  234.58    6.20
  -4   0  -2  744.13   17.90
  -4   0  -2  724.23   17.70
   4   0   2  672.93   19.10
  -5   0  -2  110.29    4.30
   5   0   2  102.49    5.10
  -5   0  -2  109.69    6.00
  -6   0  -2   38.60    3.20
   6   0   2   40.50    3.70
  -7   0  -2   71.69    4.20
  -8   0  -2    0.30    1.40
  -8   0  -2    0.00    1.40
  -8  -1   2   30.40    2.40
  -8   1   2   32.00    2.80
   8   1  -2   35.40    4.20
  -8   1   2   30.70    3.00
  -7  -1   2    2.10    1.50
  -7  -1   2   -3.00    1.30
   7  -1  -2   -1.10    3.20
  -7   1   2    3.40    3.30
  -7   1   2    4.70    2.00
   7   1  -2   -0.60    1.40
  -6  -1   2  298.87    8.60
  -6  -1   2  284.27   10.60
   6  -1  -2  280.77    9.70
  -6  -1   2  285.67    8.70
   6   1  -2  292.67    8.70
  -6   1   2  290.17    8.50
   5  -1  -2  190.78    9.10
  -5  -1   2  177.38    6.90
  -5  -1   2  179.58    6.40
  -5  -1   2  178.38    5.80
  -5   1   2  184.88    6.30
   5   1  -2  176.38    6.40
  -4  -1   2 2922.51   66.39
  -4  -1   2 2896.91   65.89
  -3  -1   2  126.39   13.10
  -3  -1   2  112.69    3.80
  -2  -1   2 6457.75  143.79
  -2  -1   2 6343.77  145.59
   2  -1  -2 6529.85  144.29
  -1  -1   2 3220.18   76.09
   1  -1  -2 3240.28   75.39
  -1  -1   2 3567.54   75.59
  -1  -1   2 3418.16   74.99
   1  -1  -2 3332.87   75.29
   0  -1  -2  157.98    4.60
   0  -1  -2  166.88    4.10
   0  -1   2  168.28    3.90
   0  -1   2  157.08    4.60
   0   1  -2  153.98    4.20
  -1  -1  -2  439.66   11.60
  -1  -1  -2  435.96   10.30
   1  -1   2  427.46   10.10
   1  -1   2  443.86   10.30
  -2  -1  -2 1861.91   42.20
  -2  -1  -2 1815.52   44.00
   2   1   2 1899.91   42.20
  -3  -1  -2  435.36   10.90
  -3  -1  -2  416.36   14.60
  -3   1  -2  421.26   10.40
  -4  -1  -2  343.97    9.20
  -4  -1  -2  350.16    9.70
   5  -1   2   64.09    6.30
  -5  -1  -2   53.99    4.20
  -5  -1  -2   54.79    3.10
  -5  -1  -2   48.70    4.00
  -5  -1  -2   57.89    4.50
  -5   1  -2   55.89    3.60
   5   1   2   55.29    4.10
  -6  -1  -2  375.26   10.60
  -6  -1  -2  350.86   12.50
  -6   1  -2  400.16   13.00
   6   1   2  379.66   10.90
  -7  -1  -2   44.80    3.00
  -7  -1  -2   44.00    3.10
  -7   1  -2   46.00    4.80
  -7   1  -2   51.99    3.50
   7   1   2   48.00    3.20
  -8  -1  -2   33.60    2.40
  -8  -1  -2   38.10    2.60
  -8   1  -2   33.80    3.20
  -8   1  -2   39.20    3.10
  -8  -2   2    2.50    1.30
  -8  -2   2    2.20    1.00
  -8  -2   2    0.00    1.30
   8   2  -2    4.60    2.10
   8   2  -2    1.00    0.90
  -8   2   2    1.60    2.80
  -7  -2   2  428.46   11.50
  -7   2   2  445.06   11.90
   7   2  -2  430.36   11.60
   6  -2  -2    6.30    3.40
  -6  -2   2   -0.20    3.30
  -6  -2   2   -1.30    1.40
  -6  -2   2    0.70    1.30
   6   2  -2    0.10    1.50
  -5  -2   2 1352.26   31.60
  -5  -2   2 1344.17   32.80
  -5  -2   2 1333.17   31.50
  -5  -2   2 1327.77   32.90
   5  -2  -2 1308.37   32.60
   5  -2  -2 1299.27   32.80
   5   2  -2 1351.46   32.30
   5   2  -2 1363.16   31.30
  -4  -2   2  131.09    5.10
   4  -2  -2  138.59    6.00
  -4  -2   2  129.99    4.70
   4   2  -2  130.19    5.60
  -3  -2   2    1.70    4.30
  -3  -2   2    2.00    1.20
  -3  -2   2    2.80    1.10
   3   2  -2    4.00    1.60
  -2  -2   2  130.89    6.50
  -2  -2   2  119.29    4.00
   2  -2  -2  131.49    4.60
   2  -2  -2  125.19    4.40
  -1  -2   2   79.79    2.60
   1  -2  -2   75.29    2.70
   1  -2  -2   76.49    2.90
  -1  -2   2   81.19    3.70
  -1  -2   2   74.79    4.00
  -1   2   2   76.89    2.70
   0  -2  -2  369.06   10.10
   0  -2   2  370.96   10.00
   0   2  -2  372.86    9.70
  -1  -2  -2  213.58    6.50
   1  -2   2  220.38    6.10
   1  -2   2  221.48    5.80
  -1  -2  -2  209.28    7.40
  -1  -2  -2  213.38    5.60
  -2  -2  -2   63.69    2.60
  -2  -2  -2   61.49    5.00
  -3  -2  -2  175.68    9.60
  -3  -2  -2  174.88    5.30
  -3  -2  -2  180.48    5.60
   3   2   2  174.28    5.70
   3   2   2  161.28    5.40
  -4  -2  -2   66.79    3.60
  -4  -2  -2   58.99    3.70
  -4  -2  -2   66.79   10.20
  -4  -2  -2   67.89    3.20
   4  -2   2   51.39    5.10
   4   2   2   60.09    4.90
  -5  -2  -2  911.81   25.10
  -5  -2  -2 1017.20   24.70
  -5  -2  -2  934.71   24.60
  -5  -2  -2  960.50   23.60
   5  -2   2 1003.30   25.60
   5   2   2 1048.80   28.60
   5   2   2  940.51   23.50
  -6  -2  -2  245.68    7.60
  -6  -2  -2  251.27    7.70
  -6  -2  -2  232.28    9.50
   6   2   2  243.38    8.10
  -6   2  -2  245.58    7.80
  -7  -2  -2    2.50    1.50
  -7  -2  -2    0.90    1.20
   7   2   2    1.80    1.40
  -7   2  -2    0.60    2.40
  -8  -2  -2    0.30    0.90
  -8  -2  -2    1.70    1.40
  -8  -2  -2    2.00    1.20
   8   2   2    1.10    1.00
  -8  -3   2  364.06   10.10
   8   3  -2  390.66    9.00
  -7  -3   2   46.40    2.50
  -7  -3   2   47.40    3.30
  -7  -3   2   51.09    2.70
   7   3  -2   48.80    2.80
  -6  -3   2   26.30    3.30
  -6  -3   2   28.80    2.50
  -6  -3   2   36.80    2.60
  -6  -3   2   23.50    4.30
  -6  -3   2   33.20    2.90
   6   3  -2   27.80    3.00
   6   3  -2   31.20    3.30
   5  -3  -2   38.70    4.10
  -5  -3   2   32.00    3.40
  -5  -3   2   41.00    2.90
  -5  -3   2   38.40    3.10
  -5  -3   2   38.10    2.70
  -5  -3   2   37.70    4.20
   5   3  -2   42.40    3.40
   5   3  -2   37.60    3.70
  -4  -3   2   19.90    3.10
  -4  -3   2   23.80    2.60
   4  -3  -2   29.30    3.80
  -4  -3   2   26.00    2.20
  -4  -3   2   31.40    2.80
  -4  -3   2   19.60    9.00
  -4  -3   2   28.40    2.80
   4   3  -2   28.20    3.00
   4   3  -2   28.50    2.70
  -3  -3   2  247.88    7.00
  -3  -3   2  242.78    7.00
  -3  -3   2  253.27    7.10
  -3  -3   2  259.17   12.20
   3   3  -2  247.28    7.10
   3   3  -2  224.38    8.50
  -2  -3   2   32.20    2.10
   2  -3  -2   30.50    2.80
  -2  -3   2   29.80    4.20
  -2  -3   2   29.50    2.20
  -2   3   2   28.80    2.70
   2   3  -2   29.00    2.40
  -1  -3   2   10.90    1.40
   1  -3  -2   15.40    2.10
  -1  -3   2   16.60    2.80
   1  -3  -2   15.90    1.90
   1   3  -2   12.90    1.60
  -1   3   2   17.40    2.10
   0  -3   2   38.10    3.10
   0  -3  -2   37.70    2.30
   0  -3  -2   37.80    3.30
   0   3  -2   35.80    3.00
   0   3  -2   37.90    2.90
  -1  -3  -2 1108.99   28.20
  -1  -3  -2 1081.69   25.70
   1  -3   2 1115.49   25.80
   1   3   2 1071.49   25.80
  -1   3  -2 1102.39   26.80
  -2  -3  -2   68.39    6.10
  -2  -3  -2   62.49    3.00
   2  -3   2   65.09    3.40
  -2  -3  -2   68.39    2.90
   2   3   2   64.39    3.20
  -2   3  -2   68.69    3.80
  -3  -3  -2   24.80    3.20
  -3  -3  -2   29.10    3.10
  -3  -3  -2   25.10    2.30
  -3  -3  -2   22.90    5.30
  -3  -3  -2   28.30    2.80
   3   3   2   26.60    3.40
   3   3   2   26.50    3.70
  -4  -3  -2   -2.10    1.70
  -4  -3  -2   -1.20    1.60
   4  -3   2    2.90    1.70
  -4  -3  -2    6.10    9.10
  -4  -3  -2    1.80    1.60
  -4  -3  -2    0.70    2.60
   4   3   2    2.30    2.30
   4   3   2   -1.20    2.30
  -5  -3  -2   56.59    4.40
  -5  -3  -2   49.30    4.60
  -5  -3  -2   56.99    3.20
  -5  -3  -2   55.79    3.40
   5  -3   2   52.99    4.10
   5   3   2   54.69    3.90
  -6  -3  -2   76.49    6.70
  -6  -3  -2   76.29    3.90
  -6  -3  -2   74.39    5.20
  -6  -3  -2   70.89    3.40
   6   3   2   75.29    4.20
   6   3   2   74.39    4.00
  -7  -3  -2   64.79    3.10
  -7  -3  -2   62.99    4.80
   7   3   2   70.99    3.40
  -8  -3  -2   84.79    3.10
   8   3   2   89.59    2.70
  -7  -4   2  138.49    4.30
   7   4  -2  140.39    4.40
  -6  -4   2    3.60    1.20
  -6  -4   2    3.30    1.70
   6   4  -2    2.50    1.40
  -5  -4   2   36.10    3.40
  -5  -4   2   30.50    4.10
  -5  -4   2   34.40    2.50
   5  -4  -2   33.00    3.60
   5   4  -2   33.40    3.40
   5   4  -2   35.20    2.80
   4  -4  -2   41.30    3.80
  -4  -4   2   35.30    4.20
  -4  -4   2   25.90   10.50
  -4  -4   2   41.30    2.70
  -4  -4   2   35.40    3.60
   4   4  -2   39.30    3.60
   4   4  -2   37.80    4.10
   4   4  -2   38.60    3.20
  -3  -4   2    6.60    1.40
  -3  -4   2   13.80    5.80
  -3  -4   2    6.60    1.90
  -3  -4   2    5.50    1.90
   3   4  -2    6.00    1.60
   3   4  -2    8.20    1.90
   3   4  -2    7.40    3.10
   2  -4  -2  258.87    9.30
  -2  -4   2  268.37    7.40
  -2  -4   2  255.17    8.00
   2   4  -2  248.18    8.20
   2   4  -2  268.07    7.80
   1  -4  -2   62.89    2.90
  -1  -4   2   64.59    3.50
   1  -4  -2   62.79    3.90
  -1  -4   2   64.89    2.90
   1  -4  -2   64.09    4.70
  -1  -4   2   63.79    5.60
  -1   4   2   69.19    4.30
   1   4  -2   56.79    4.50
   1   4  -2   64.19    3.20
   0  -4  -2    7.60    2.40
   0  -4   2    6.00    1.60
   0  -4  -2    7.40    1.80
   0  -4   2    4.40    2.10
   0   4  -2    5.90    3.40
   0   4   2    8.20    1.90
   0   4  -2    9.40    1.70
  -1  -4  -2    2.20    1.30
  -1  -4  -2   -1.00    2.60
   1  -4   2    1.00    1.20
  -1  -4  -2    1.90    1.70
   1  -4   2    0.70    2.30
  -1   4  -2    2.50    3.30
   1   4   2    0.30    1.40
  -1   4  -2   -1.00    2.00
   1   4   2   -1.10    2.30
  -2  -4  -2   81.99    7.60
  -2  -4  -2   84.99    3.60
  -2  -4  -2   74.59    4.20
   2   4   2   99.29   10.40
   2   4   2   80.99    3.70
  -2   4  -2   78.59    6.80
  -2   4  -2   76.69    5.00
  -3  -4  -2  214.38    7.50
  -3  -4  -2  212.08   13.10
  -3  -4  -2  222.48    6.60
  -3  -4  -2  213.18    6.40
   3   4   2  204.18    8.60
   3   4   2  217.58    6.80
  -4  -4  -2  198.98    6.40
  -4  -4  -2  194.68    7.10
  -4  -4  -2  206.38    7.30
   4  -4   2  208.88    7.50
  -4  -4  -2  221.38   17.90
   4   4   2  195.18    7.70
   4   4   2  195.38    6.50
   4   4   2  197.08    6.90
  -5  -4  -2  114.09    4.50
  -5  -4  -2  103.39    6.70
   5  -4   2  120.89    5.40
  -5  -4  -2  122.89    5.30
   5   4   2  116.39    4.70
   5   4   2  112.99    5.30
  -6  -4  -2   -0.40    1.20
  -6  -4  -2    2.90    2.30
   6   4   2    2.40    1.40
   6   4   2   -1.50    1.40
  -7  -4  -2  195.88    5.90
  -7  -4  -2  195.38    5.50
   7   4   2  196.88    5.60
  -6  -5   2   36.20    2.10
   6   5  -2   36.80    3.00
   6   5  -2   35.10    2.30
   5  -5  -2  297.57   10.50
  -5  -5   2  308.87    8.70
  -5  -5   2  311.97    8.40
   5   5  -2  320.27    9.10
   5   5  -2  320.77    8.40
  -4  -5   2   11.20    1.60
   4  -5  -2    9.40    2.10
   4   5  -2   10.60    1.60
   4   5  -2    3.90    2.80
   4   5  -2   11.90    2.50
  -3  -5   2  147.89    5.00
  -3  -5   2  144.49   12.00
  -3  -5   2  133.89    7.30
   3   5  -2  149.19    5.20
   3   5  -2  153.18    7.10
  -3   5   2  156.88   10.10
   2  -5  -2    7.00    5.00
  -2  -5   2    7.20    1.60
  -2  -5   2    7.90    5.40
   2   5  -2    3.70    1.80
   2   5  -2    9.70    1.70
  -2   5   2    6.80    2.50
  -1  -5   2    3.70    3.30
  -1  -5   2    4.60    1.50
   1   5  -2    3.60    2.10
   1   5  -2    6.10    1.60
  -1   5   2    3.50    1.90
   0  -5  -2   23.70    2.00
   0  -5   2   21.20    2.30
   0  -5   2   24.60    3.00
   0  -5  -2   29.80    4.80
   0  -5   2    2.70    5.20
   0  -5  -2   23.20    3.00
   0   5  -2   20.50    2.30
   0   5  -2   22.00    2.80
   0   5   2   23.60    2.90
   0   5   2   25.90    3.30
  -1  -5  -2  103.09    4.20
  -1  -5  -2   87.09    7.00
   1   5   2   97.09    4.30
  -1   5  -2   95.89    4.50
  -1   5  -2   92.29    8.20
   1   5   2   89.39    4.90
  -2  -5  -2    7.00    1.80
  -2  -5  -2    4.40    6.50
   2   5   2   10.50    2.10
   2   5   2   10.40    1.90
  -2   5  -2   12.70    2.20
  -3  -5  -2  179.68   13.50
  -3  -5  -2  206.68    6.20
   3   5   2  204.48    6.50
  -3   5  -2  217.48    6.90
   3   5   2  188.28    8.50
  -4  -5  -2    6.70    1.50
  -4  -5  -2    9.30    1.70
   4  -5   2    6.80    1.90
   4   5   2    3.90    2.50
   4   5   2    3.20    2.40
   4   5   2    7.10    1.50
   5  -5   2   28.70    3.10
  -5  -5  -2   24.40    2.40
  -5  -5  -2   22.20    2.20
   5   5   2   22.00    2.40
   5   5   2   21.80    2.30
  -6  -5  -2   40.20    2.40
  -6  -5  -2   36.00    2.10
   6   5   2   36.10    2.40
   5   6  -2    5.20    0.90
   4  -6  -2    7.80    1.70
  -4  -6   2    8.00    1.00
   4   6  -2    7.40    1.10
   4   6  -2    2.00    3.10
   3  -6  -2    6.00    2.30
  -3  -6   2    2.10    0.90
  -3   6   2    6.20    2.40
   3   6  -2    2.70    1.10
  -2  -6   2   -0.20    0.90
   2   6  -2   -0.20    1.30
   2   6  -2    2.30    1.30
  -2   6   2    2.60    1.80
   1   6  -2   52.39    3.30
   1   6  -2   53.69    3.00
  -1   6   2   55.19    3.40
   0   6  -2   94.69    4.30
   0   6   2   93.59    4.10
   0   6   2   97.39    4.70
   0   6  -2   92.49    3.90
  -1  -6  -2    6.30    1.20
   1   6   2    7.80    1.80
  -1   6  -2    7.90    1.60
   1   6   2    5.80    1.60
  -2  -6  -2   39.50    2.30
   2   6   2   39.00    2.70
   2   6   2   36.20    2.70
  -2   6  -2   46.40    3.00
  -3  -6  -2   22.80    2.80
   3  -6   2   19.90    2.70
   3   6   2   22.40    2.40
  -3   6  -2   21.70    2.30
   3   6   2   14.80    2.90
  -4  -6  -2   39.90    2.00
   4  -6   2   38.50    2.70
   4   6   2   42.80    2.20
   2  -7  -2   22.20    2.10
   2   7  -2   18.70    1.50
   1   7  -2   -1.00    1.10
   1   7  -2    1.80    1.20
   0   7  -2    3.20    1.20
   0   7   2    0.40    1.10
  -1   7  -2   20.30    2.40
   1   7   2   17.80    1.80
   1   7   2   17.60    2.00
   2  -7   2    7.60    1.30
   2   7   2    6.50    1.00
  -9   0   3   -0.20    1.00
  -8   0   3    0.50    1.50
   8   0  -3    1.00    3.10
  -8   0   3   -0.10    1.40
  -7   0   3    1.50    2.10
   7   0  -3    1.00    2.40
  -7   0   3    1.10    1.50
   6   0  -3   -0.10    3.00
   6   0  -3   -4.50    1.80
  -5   0   3    0.90    1.70
  -5   0   3   -1.50    3.10
  -4   0   3    2.30    1.80
  -4   0   3    1.50    1.80
   4   0  -3   -2.70    3.40
   3   0  -3    2.40    2.40
  -3   0   3    2.00    1.00
  -2   0   3    0.30    0.50
   2   0  -3    0.50    1.90
   2   0  -3    1.80    0.70
   1   0  -3    0.30    0.40
   0   0   3    4.20    0.50
  -1   0  -3    0.20    0.40
  -2   0  -3   -0.40    0.60
  -2   0  -3    1.70    0.70
  -3   0  -3   -1.10    1.00
  -4   0  -3    0.90    1.80
   4   0   3    3.00    3.90
  -4   0  -3    1.20    1.40
  -5   0  -3    3.70    3.50
   5   0   3    1.70    2.20
  -5   0  -3   -1.90    1.40
  -5   0  -3   -0.20    2.80
   6   0   3    2.40    2.10
  -6   0  -3    4.90    6.50
  -7   0  -3    0.60    1.90
  -8   0  -3   -1.30    1.40
  -8   0  -3    0.10    1.40
  -8  -1   3    0.20    1.20
  -8  -1   3   -0.30    1.50
  -8   1   3   -0.60    2.10
   8   1  -3   -2.40    2.20
  -8   1   3   -3.40    1.80
  -7  -1   3   50.89    3.30
   7  -1  -3   51.39    5.20
  -7  -1   3   53.09    3.20
  -7   1   3   46.50    4.20
   7   1  -3   49.90    3.10
  -7   1   3   52.59    3.70
  -6  -1   3   22.70    4.20
   6  -1  -3   24.10    3.30
  -6  -1   3   25.50    2.60
  -6  -1   3   27.10    2.60
   6   1  -3   26.80    3.00
  -6   1   3   24.60    2.70
   5  -1  -3   15.90    3.40
  -5  -1   3   14.30    2.50
  -5  -1   3   12.10    1.80
  -5  -1   3   14.50    2.70
  -5   1   3   14.30    2.70
   5   1  -3   11.60    2.10
  -4  -1   3 4998.20  112.79
  -3  -1   3  352.36    9.00
  -3  -1   3  332.27   13.70
  -2  -1   3  159.18    4.40
   2  -1  -3  153.88    4.80
  -2  -1   3  155.28    6.20
  -1  -1   3 3508.25   79.69
   1  -1  -3 3440.76   78.19
   1  -1  -3 3467.35   78.29
  -1  -1   3 3509.15   78.49
  -1  -1   3 3619.74   78.99
   1  -1  -3 3518.25   79.09
   1  -1  -3 3544.45   78.89
   0  -1  -3 1263.67   29.90
   0  -1  -3 1304.27   29.30
   0  -1  -3 1324.27   29.10
   0  -1   3 1336.97   29.20
   0  -1   3 1273.37   29.90
   1  -1   3  621.74   14.50
  -1  -1  -3  600.74   15.60
  -1  -1  -3  634.84   14.50
  -1   1  -3  623.74   14.10
  -2  -1  -3  551.34   15.40
  -2  -1  -3  563.64   13.50
  -2   1  -3  545.85   13.00
   2   1   3  590.64   13.60
  -3  -1  -3   71.49    3.10
  -3  -1  -3   77.79    3.10
  -3  -1  -3   68.89    8.00
  -3   1  -3   77.89    3.30
  -4  -1  -3    2.80    1.40
  -4  -1  -3    2.10    1.20
  -4   1  -3    0.20    2.80
   5  -1   3   27.60    3.30
  -5  -1  -3   35.10    2.60
  -5  -1  -3   25.80    3.00
   5   1   3   29.00    2.90
  -6  -1  -3   -0.60    1.70
  -6  -1  -3   -0.40    3.90
   6   1   3    2.20    1.90
  -6   1  -3    3.00    2.30
  -7  -1  -3    1.30    1.40
  -7  -1  -3    1.80    1.40
   7   1   3   -0.30    1.50
  -7   1  -3    2.80    1.80
  -8  -1  -3    0.00    1.30
  -8  -1  -3    1.20    1.10
  -8   1  -3    1.10    1.70
  -8  -2   3  130.69    4.50
  -8  -2   3  137.29    4.30
  -8  -2   3  137.49    4.50
   8   2  -3  137.29    3.80
  -8   2   3  133.89    5.50
  -7  -2   3    1.70    1.30
  -7   2   3    3.50    3.00
   7   2  -3    0.70    1.30
   6  -2  -3  307.57   10.60
  -6  -2   3  309.37    9.00
  -6  -2   3  315.67    8.90
  -6  -2   3  294.07   10.80
   6   2  -3  309.97    9.30
   5  -2  -3    3.90    3.00
   5  -2  -3    5.20    2.70
  -5  -2   3    1.80    1.60
  -5  -2   3    0.90    2.10
  -5  -2   3    4.90    4.10
  -5  -2   3    1.40    1.30
   5   2  -3    0.20    2.00
   5   2  -3    3.60    2.20
   4  -2  -3  119.69    5.80
  -4  -2   3  111.39    4.80
   4  -2  -3  119.39   10.30
   4   2  -3  115.39    5.10
  -3  -2   3  339.77   13.00
  -3  -2   3  329.77    8.70
  -3  -2   3  339.67    9.10
   3   2  -3  322.07    8.90
  -2  -2   3  155.58    6.80
  -2  -2   3  149.29    4.50
   2  -2  -3  139.09    5.50
   2  -2  -3  143.99    4.90
  -1  -2   3   43.40    3.40
  -1  -2   3   48.90    2.00
   1  -2  -3   49.70    2.20
   1  -2  -3   48.40    2.30
  -1   2   3   47.80    2.00
   0  -2  -3  615.84   15.20
   0  -2   3  589.44   15.10
   0   2  -3  586.74   15.40
  -1  -2  -3  586.14   13.40
   1  -2   3  561.34   13.60
   1  -2   3  556.14   13.70
  -1  -2  -3  565.54   14.30
  -1  -2  -3  556.24   15.30
  -2  -2  -3   -2.00    2.30
  -2  -2  -3    0.50    0.80
  -3  -2  -3  365.26    9.90
  -3  -2  -3  356.96   13.80
  -3  -2  -3  364.66    9.50
   3   2   3  362.46    9.60
   3   2   3  371.46   10.10
   4  -2   3  107.89    5.30
  -4  -2  -3  117.59    4.30
  -4  -2  -3  114.59    4.60
  -4  -2  -3  124.09   14.50
  -4  -2  -3  121.89    4.90
   4   2   3  114.39    5.60
  -5  -2  -3   11.20    4.20
  -5  -2  -3    6.50    2.40
  -5  -2  -3    8.50    1.70
   5   2   3    4.20    2.40
  -6  -2  -3    2.10    1.50
  -6  -2  -3    1.60    1.50
  -6  -2  -3    2.80    3.30
  -6   2  -3   -0.90    2.30
   6   2   3    2.00    1.90
  -7  -2  -3  114.39    4.50
  -7  -2  -3  117.09    4.40
  -7   2  -3  120.59    5.10
   7   2   3  117.59    4.70
  -8  -2  -3   47.90    2.30
  -8  -2  -3   48.90    2.50
  -8  -2  -3   43.90    2.80
  -8   2  -3   38.20    3.80
   8   2   3   49.90    2.10
  -8  -3   3   56.69    2.80
   8   3  -3   57.59    2.00
   8   3  -3   53.09    3.70
  -7  -3   3   26.90    2.20
  -7  -3   3   27.70    2.90
  -7  -3   3   29.80    2.10
   7   3  -3   30.20    2.40
  -6  -3   3   23.60    3.30
  -6  -3   3   19.60    4.10
  -6  -3   3   24.40    2.40
  -6  -3   3   22.50    2.70
  -6  -3   3   24.50    2.40
   6   3  -3   20.80    2.30
   6   3  -3   20.90    2.30
  -5  -3   3    4.20    1.40
  -5  -3   3   11.40    1.80
  -5  -3   3    6.80    2.60
  -5  -3   3    3.90    2.60
   5  -3  -3    6.90    2.50
  -5  -3   3    5.30    1.70
   5   3  -3    8.90    2.10
   5   3  -3    3.90    1.80
  -4  -3   3   34.20    2.80
  -4  -3   3   22.60    9.10
  -4  -3   3   32.20    3.20
  -4  -3   3   31.60    2.30
  -4  -3   3   32.10    2.80
   4  -3  -3   28.60    3.80
  -4  -3   3   24.50    2.90
   4   3  -3   30.10    2.70
   4   3  -3   31.90    3.20
  -3  -3   3  209.98   11.50
  -3  -3   3  219.08    6.30
  -3  -3   3  208.78    6.30
  -3  -3   3  216.58    6.50
   3   3  -3  205.28    7.00
   3   3  -3  194.38    7.70
   3   3  -3  206.98    6.50
  -3   3   3  208.78    7.20
   2  -3  -3    0.80    1.30
  -2  -3   3   -0.20    1.00
  -2  -3   3   -0.20    1.00
  -2  -3   3    1.00    3.00
   2   3  -3   -0.20    1.20
  -2   3   3   -1.10    1.50
  -1  -3   3  515.45   14.70
   1  -3  -3  499.75   12.50
  -1  -3   3  491.25   12.10
   1  -3  -3  494.05   12.60
   1  -3  -3  488.35   13.60
   1   3  -3  483.55   12.30
  -1   3   3  480.25   12.90
   0  -3  -3   57.99    3.80
   0  -3   3   55.29    3.50
   0  -3  -3   48.00    2.60
   0   3  -3   52.69    3.20
   0   3  -3   48.50    3.20
   1  -3   3  294.17    8.70
  -1  -3  -3  308.17    8.00
   1  -3   3  303.37    8.30
  -1  -3  -3  317.97   10.60
  -1   3  -3  306.47    9.20
   1   3   3  292.67    8.30
  -2  -3  -3   14.20    1.60
  -2  -3  -3    8.60    3.50
  -2  -3  -3   15.20    1.80
   2   3   3   14.50    1.80
  -3  -3  -3  103.29    4.20
  -3  -3  -3   94.69    9.10
  -3  -3  -3  100.79    4.30
  -3  -3  -3   99.69    5.10
  -3  -3  -3   99.89    4.30
   3   3   3   97.99    5.60
   3   3   3  100.59    4.00
   3   3   3   97.59    6.20
  -4  -3  -3    1.30    1.80
  -4  -3  -3    7.90    8.40
  -4  -3  -3   -0.90    1.50
   4  -3   3    2.00    1.80
  -4  -3  -3    0.40    1.70
  -4  -3  -3    1.00    2.20
   4   3   3    2.10    2.40
   4   3   3    1.40    2.30
  -5  -3  -3    2.80    1.70
  -5  -3  -3    1.00    2.40
  -5  -3  -3    3.30    2.50
   5  -3   3    2.20    2.00
  -5  -3  -3   -0.60    1.40
   5   3   3   -3.70    2.00
   5   3   3    0.60    1.80
  -6  -3  -3   44.60    2.90
  -6  -3  -3   46.30    3.40
  -6  -3  -3   52.89    4.70
  -6  -3  -3   44.50    4.90
   6   3   3   52.59    3.70
   6   3   3   52.09    3.60
  -7  -3  -3    2.50    1.30
  -7  -3  -3   -0.60    2.20
  -7  -3  -3   -0.10    1.30
   7   3   3    1.50    1.30
  -8  -3  -3   88.39    3.10
   8   3   3   88.69    2.70
  -7  -4   3   87.89    3.20
   7   4  -3   87.79    3.20
  -6  -4   3   13.30    1.60
  -6  -4   3   10.20    1.80
   6   4  -3    9.60    2.10
   6   4  -3    8.90    1.70
   5  -4  -3   -2.20    1.90
  -5  -4   3   -3.00    1.80
  -5  -4   3   -5.70    3.50
  -5  -4   3    0.30    1.10
  -5  -4   3    1.80    1.80
   5   4  -3    0.40    1.70
   5   4  -3   -0.70    1.40
   4  -4  -3   18.10    2.90
  -4  -4   3   15.00    2.30
  -4  -4   3   16.20    1.80
  -4  -4   3   18.40    2.90
  -4  -4   3    6.00   10.10
   4   4  -3   19.80    2.30
   4   4  -3   22.90    2.60
   4   4  -3   17.50    2.70
  -3  -4   3    4.00    1.80
  -3  -4   3    5.30    2.00
  -3  -4   3    4.00    1.30
   3   4  -3    8.60    3.00
   3   4  -3    5.60    1.80
   3   4  -3    6.10    1.50
  -2  -4   3   51.69    3.50
  -2  -4   3   53.69    2.80
   2  -4  -3   47.50    4.50
   2   4  -3   56.99    3.20
   2   4  -3   60.69    3.90
   1  -4  -3  108.79    4.60
   1  -4  -3  110.69    4.00
  -1  -4   3  115.59    4.50
  -1  -4   3  117.99    6.80
   1   4  -3  107.69    5.20
  -1   4   3  116.69    5.00
   1   4  -3  111.49    4.30
   0  -4  -3  112.29    4.60
   0  -4  -3  110.89    5.90
   0  -4   3  109.89    4.20
   0  -4   3  108.69    5.50
   0   4   3  113.19    4.60
   0   4  -3  107.49    4.30
   0   4  -3   99.39    6.10
   1  -4   3    2.20    1.60
   1  -4   3   -2.50    2.40
  -1  -4  -3    3.20    1.40
  -1  -4  -3    3.40    1.80
  -1  -4  -3   -0.70    2.80
   1   4   3    2.50    2.30
  -1   4  -3    3.00    3.40
   1   4   3    2.00    1.40
  -2  -4  -3    8.20    1.60
  -2  -4  -3    9.70    2.10
  -2  -4  -3   16.20    4.40
   2   4   3    9.60    1.80
  -2   4  -3    6.90    4.60
  -3  -4  -3  153.08    6.10
  -3  -4  -3  155.78    5.30
  -3  -4  -3  145.29   11.60
   3   4   3  155.68    5.60
   3   4   3  161.48    7.70
   4  -4   3  191.78    7.20
  -4  -4  -3  191.48    7.00
  -4  -4  -3  182.88    6.80
  -4  -4  -3  219.28   17.90
  -4  -4  -3  197.58    6.20
   4   4   3  189.08    6.30
   4   4   3  176.38    7.50
   4   4   3  190.58    6.70
  -5  -4  -3  102.09    4.90
  -5  -4  -3  103.39    4.20
  -5  -4  -3   89.79    7.30
   5  -4   3  106.89    5.10
   5   4   3   93.39    4.40
   5   4   3  109.39    5.20
  -6  -4  -3   71.49    5.40
  -6  -4  -3   77.49    3.40
   6   4   3   73.89    3.30
   6   4   3   80.39    3.90
  -7  -4  -3   24.90    2.10
  -7  -4  -3   30.50    3.40
   7   4   3   27.50    1.90
  -6  -5   3    0.90    1.00
   6   5  -3    2.00    1.00
  -5  -5   3   55.09    2.80
   5  -5  -3   62.49    3.80
  -5  -5   3   56.59    2.70
   5   5  -3   55.79    3.40
   5   5  -3   55.49    2.70
   4  -5  -3    1.40    1.90
  -4  -5   3    2.00    1.20
   4   5  -3    1.40    1.20
   4   5  -3   -1.10    2.00
  -3  -5   3   16.70    6.60
   3   5  -3   -0.50    1.50
   3   5  -3    3.30    3.00
  -2  -5   3   21.70    2.20
   2  -5  -3   16.30    4.80
  -2  -5   3   26.20    7.00
   2   5  -3   22.30    2.50
  -2   5   3   22.10    3.00
   2   5  -3   21.40    2.40
  -1  -5   3   64.89    3.20
  -1  -5   3   65.39    6.10
   1   5  -3   64.29    3.40
  -1   5   3   58.09    6.00
  -1   5   3   59.99    4.00
   1   5  -3   63.99    4.20
   0  -5  -3   11.50    7.60
   0  -5  -3   10.20    1.70
   0  -5  -3    9.70    2.60
   0  -5   3   -2.20    6.80
   0  -5   3    8.70    2.40
   0   5  -3    9.20    1.80
   0   5   3    9.50    2.50
   0   5  -3   11.00    2.40
   0   5   3    9.30    2.00
  -1  -5  -3   43.80    3.10
  -1  -5  -3   40.50    4.90
  -1   5  -3   41.10    3.20
  -1   5  -3   36.90    3.70
   1   5   3   38.20    3.00
  -2  -5  -3   56.79    7.60
  -2  -5  -3   63.79    3.70
  -2   5  -3   67.09    4.00
   2   5   3   71.09    3.70
  -3  -5  -3  302.07    9.20
  -3  -5  -3  259.47   15.50
  -3  -5  -3  287.67    8.20
   3   5   3  275.27   10.20
   3   5   3  311.87    9.60
   3   5   3  292.07    8.50
  -3   5  -3  296.47    8.60
  -4  -5  -3    1.50    1.40
   4  -5   3    0.50    1.60
  -4  -5  -3   -0.30    1.40
   4   5   3   -2.20    2.60
   4   5   3   -1.40    1.30
   4   5   3   -2.90    2.40
  -5  -5  -3  219.48    6.40
   5  -5   3  236.98    8.70
   5   5   3  223.18    7.20
  -6  -5  -3   33.20    3.10
  -6  -5  -3   35.90    3.60
   6   5   3   35.00    3.00
   4  -6  -3    3.80    1.60
   4   6  -3    9.00    2.60
   4   6  -3    4.20    0.90
  -3  -6   3   47.50    2.30
   3  -6  -3   48.70    3.30
   3   6  -3   43.60    2.60
  -3   6   3   46.90    3.90
   2   6  -3   22.30    2.30
  -2   6   3   22.20    2.30
   2   6  -3   21.10    2.30
   1   6  -3  143.69    5.00
   1   6  -3  139.59    4.90
  -1   6   3  139.69    5.20
   0   6   3   12.50    2.40
   0   6  -3   16.40    2.20
   0   6   3   15.10    2.00
   0   6  -3   14.30    1.80
  -1  -6  -3   20.00    1.80
   1   6   3   20.90    2.30
  -1   6  -3   16.00    1.90
   1   6   3   19.40    2.40
  -1   6  -3   14.60    3.10
  -2  -6  -3  141.19    4.50
  -2   6  -3  147.89    5.00
   2   6   3  145.99    5.00
   2   6   3  135.29    5.10
  -3   6  -3    6.80    1.90
   4  -6   3    5.90    1.50
  -4  -6  -3    6.50    1.00
   4   6   3    7.20    1.10
   2  -7  -3  137.49    4.40
   2   7  -3  138.99    3.80
   1   7  -3   37.70    2.00
   0   7  -3    3.10    1.10
   0   7   3    1.60    1.30
  -1   7  -3    5.40    2.10
   1   7   3    7.20    1.50
   1   7   3    7.70    1.60
   2  -7   3   -1.00    1.10
   2   7   3    0.10    0.90
  -9   0   4    2.70    1.10
   8   0  -4    6.50    2.80
  -8   0   4    9.30    1.70
  -8   0   4    5.10    1.60
  -7   0   4    2.40    1.60
   7   0  -4    1.60    2.30
  -7   0   4    1.30    2.10
   6   0  -4 1850.71   44.00
  -6   0   4 1908.31   43.90
   6   0  -4 1914.01   43.30
  -5   0   4   34.90    4.00
  -4   0   4 1130.59   26.40
  -4   0   4 1155.08   26.70
   4   0  -4 1116.19   28.40
   3   0  -4    8.20    2.70
  -3   0   4    9.20    1.10
   2   0  -4 6798.22  152.88
   1   0  -4   52.79    1.60
   0   0  -4 3309.67   73.69
   0   0   4 3305.57   73.89
  -1   0  -4    1.90    0.50
  -1   0  -4    3.50    1.40
  -2   0  -4 3944.91   85.59
   2   0   4 3767.02   84.89
  -2   0  -4 3718.93   85.49
  -3   0  -4 1236.08   28.00
   3   0   4 1174.18   29.40
  -4   0  -4   26.10    2.90
  -4   0  -4   32.20    2.50
   4   0   4   11.60    4.50
  -5   0  -4    5.00    3.40
  -5   0  -4    9.60    1.70
  -5   0  -4   10.10    3.00
   5   0   4   10.30    2.40
  -6   0  -4   -0.10    2.80
  -6   0  -4   -4.40    5.10
  -6   0  -4    1.30    1.50
   6   0   4   -1.10    2.10
  -7   0  -4    2.40    1.90
   7   0   4    1.90    1.70
  -7   0  -4    1.10    1.50
  -8   0  -4    1.20    1.30
  -8   0  -4    4.00    1.40
  -8  -1   4   52.19    3.50
  -8  -1   4   53.09    2.90
   8   1  -4   47.50    3.80
  -8   1   4   50.99    4.10
  -8   1   4   49.60    3.80
   7  -1  -4    7.70    2.90
  -7  -1   4    9.80    1.90
  -7  -1   4   11.50    1.90
  -7   1   4   14.10    2.20
  -7   1   4    6.10    3.30
   7   1  -4   10.00    1.70
  -6  -1   4  489.15   15.50
  -6  -1   4  530.55   13.70
  -6  -1   4  508.75   13.70
   6  -1  -4  520.65   14.70
   6   1  -4  537.25   13.70
  -6   1   4  519.25   13.50
   5  -1  -4    3.80    2.80
  -5  -1   4   -0.60    1.30
  -5  -1   4    3.10    2.30
  -5  -1   4    0.90    2.10
  -5   1   4   -4.10    2.60
   5   1  -4   -1.30    1.70
  -4  -1   4 1346.57   31.50
  -4  -1   4 1363.56   32.00
   3  -1  -4  998.20   24.50
  -3  -1   4 1010.80   27.60
  -3  -1   4 1007.50   23.60
  -2  -1   4   16.40    2.80
   2  -1  -4   12.00    1.40
  -2  -1   4   14.80    2.10
  -2  -1   4   14.60    1.20
   2  -1  -4   12.40    1.40
   1  -1  -4   38.90    2.00
  -1  -1   4   39.00    1.50
  -1  -1   4   38.60    1.80
   1  -1  -4   36.70    1.50
   1  -1  -4   34.90    1.70
  -1  -1   4   40.50    2.70
   1   1  -4   38.80    1.40
   0  -1  -4   76.59    2.10
   0  -1  -4   81.19    2.20
   0  -1   4   79.09    2.90
   0  -1   4   78.69    2.20
   0  -1  -4   77.49    2.90
  -1  -1  -4 4002.00   94.49
  -1  -1  -4 4267.87   93.39
  -1   1  -4 4163.58   93.09
   1   1   4 4275.07   93.69
  -2  -1  -4   91.39    3.10
  -2  -1  -4   98.19    5.50
  -2   1  -4   91.89    3.00
   2   1   4   93.89    3.30
  -3  -1  -4  100.09    8.50
  -3  -1  -4   99.89    3.60
  -3   1  -4   98.19    3.90
  -4  -1  -4  742.33   17.50
  -4  -1  -4  709.93   17.90
  -4   1  -4  716.03   17.90
  -4   1  -4  690.73   17.20
  -5  -1  -4  195.68    7.20
  -5  -1  -4  210.48    6.40
  -5  -1  -4  205.08    7.50
   5  -1   4  194.88    7.40
  -5   1  -4  194.08    6.10
   5   1   4  199.58    7.20
  -6  -1  -4   35.90    3.30
   6   1   4   38.60    3.60
  -6   1  -4   36.00    3.20
  -7  -1  -4   14.10    1.90
  -7  -1  -4   16.10    2.10
  -7   1  -4   14.50    2.20
   7   1   4   11.80    2.00
  -8  -1  -4    9.50    1.40
  -8  -1  -4   10.10    1.60
  -8   1  -4    5.90    2.70
  -8   1  -4    8.00    1.80
  -8  -2   4    3.80    1.40
  -8  -2   4    6.30    1.40
  -8  -2   4    6.50    1.20
   8   2  -4    7.50    1.80
  -8   2   4    3.70    3.50
   8   2  -4    6.40    1.00
  -7  -2   4  370.16   10.00
  -7  -2   4  347.67    9.70
   7   2  -4  359.86    9.80
  -7   2   4  360.96   10.20
  -6  -2   4   13.30    3.80
   6  -2  -4   19.40    3.40
  -6  -2   4   21.00    2.50
  -6  -2   4   18.10    2.10
   6   2  -4   22.80    2.50
   5  -2  -4  439.36   13.00
  -5  -2   4  414.26   13.30
   5  -2  -4  419.46   12.50
  -5  -2   4  430.86   11.30
  -5  -2   4  405.26   12.40
  -5  -2   4  426.26   11.40
   5   2  -4  422.26   12.00
   5   2  -4  428.26   11.30
  -4  -2   4   60.89    3.50
   4  -2  -4   51.99    5.10
  -4  -2   4   60.89    3.00
   4  -2  -4   67.89    6.40
   4   2  -4   52.59    4.50
   4   2  -4   62.49    4.20
  -3  -2   4 1892.61   47.00
  -3  -2   4 1895.21   43.50
  -3  -2   4 1861.81   43.00
   3   2  -4 1872.61   43.00
   2  -2  -4   63.79    3.10
  -2  -2   4   51.59    4.90
   2  -2  -4   60.69    3.30
  -2  -2   4   59.29    2.60
   1  -2  -4    0.70    0.80
   1  -2  -4    1.20    0.90
  -1  -2   4    0.40    1.70
  -1  -2   4    0.60    0.60
  -1   2   4    0.40    0.60
   0  -2  -4  851.91   21.20
   0  -2   4  873.61   21.00
   0   2  -4  864.61   20.80
   1  -2   4    9.00    1.10
  -1  -2  -4    6.50    0.90
   1  -2   4    7.90    1.10
  -1  -2  -4   11.10    1.80
  -1  -2  -4    6.30    1.90
  -2  -2  -4  295.57    7.70
  -2  -2  -4  287.67   10.40
   2   2   4  268.17    7.70
   2   2   4  296.07    8.20
  -2   2  -4  280.17    7.70
  -3  -2  -4 1321.37   30.70
  -3  -2  -4 1344.87   31.20
  -3  -2  -4 1282.07   34.90
   3   2   4 1334.07   31.60
  -4  -2  -4   75.59   11.00
  -4  -2  -4   73.29    4.40
   4  -2   4   75.59    4.50
  -4  -2  -4   77.19    3.80
  -4  -2  -4   74.39    3.40
   4   2   4   68.79    4.90
  -5  -2  -4    0.90    1.50
   5  -2   4    2.40    2.10
  -5  -2  -4    2.10    1.40
  -5  -2  -4    5.20    4.00
  -5  -2  -4    1.80    2.10
   5   2   4    0.10    2.00
   5   2   4    0.20    2.40
  -5   2  -4    0.40    2.30
  -6  -2  -4   -0.40    1.40
  -6  -2  -4    1.80    3.40
  -6  -2  -4    0.40    1.40
   6   2   4    3.30    1.90
  -6   2  -4    4.50    2.20
  -7  -2  -4    7.30    1.60
  -7  -2  -4    5.50    1.30
   7   2   4    6.80    1.70
  -7   2  -4    9.40    2.30
  -8  -2  -4    6.50    1.10
  -8  -2  -4    9.10    1.60
  -8  -2  -4    7.30    1.30
  -8   2  -4    7.60    2.50
   8   2   4    5.50    1.20
  -8  -3   4   70.29    2.90
   8   3  -4   72.19    3.70
   8   3  -4   68.99    2.30
  -7  -3   4    1.60    1.10
  -7  -3   4    3.60    1.30
  -7  -3   4   -1.40    1.80
   7   3  -4    1.50    1.20
  -6  -3   4  107.79    7.00
  -6  -3   4  102.89    4.10
  -6  -3   4  109.79    4.50
  -6  -3   4  108.39    4.30
  -6  -3   4  101.69    5.50
   6   3  -4  101.19    4.60
  -5  -3   4   43.00    4.30
  -5  -3   4   36.90    3.40
   5  -3  -4   38.30    4.30
  -5  -3   4   44.40    3.10
  -5  -3   4   40.20    2.80
  -5  -3   4   43.60    2.90
   5   3  -4   46.10    3.60
   5   3  -4   40.30    3.40
  -4  -3   4    1.10    1.40
  -4  -3   4   -2.10    2.30
  -4  -3   4   -1.20    1.10
   4  -3  -4   -1.50    2.10
  -4  -3   4   -0.20    1.50
  -4  -3   4    1.60    1.70
  -4  -3   4    5.60    9.90
   4   3  -4   -1.40    1.90
   4   3  -4    1.20    1.80
  -3  -3   4    1.40    1.70
  -3  -3   4    6.70    5.10
  -3  -3   4    0.30    1.30
  -3  -3   4    1.40    1.10
   3   3  -4    3.30    1.50
   3   3  -4   -0.40    2.40
  -3   3   4    5.30    2.40
   3   3  -4   -2.70    1.80
   2  -3  -4   15.20    2.10
  -2  -3   4   15.30    1.60
  -2  -3   4   17.70    3.80
  -2  -3   4   18.30    1.90
   2  -3  -4   14.60    2.10
   2   3  -4   14.10    1.70
  -2   3   4   16.10    2.40
  -1  -3   4 1750.92   41.30
   1  -3  -4 1784.82   43.30
  -1  -3   4 1920.71   41.20
   1  -3  -4 1857.51   42.10
  -1  -3   4 1868.71   44.30
  -1  -3   4 1794.82   41.50
   1  -3  -4 1823.52   42.30
   1   3  -4 1767.42   41.70
   0  -3  -4   33.20    3.30
   0  -3  -4   30.90    2.30
   0  -3   4   30.30    3.00
   0   3   4   21.80    2.30
   0   3  -4   26.70    2.60
   0   3  -4   27.40    2.60
   1  -3   4  183.48    6.00
  -1  -3  -4  210.58    8.10
  -1  -3  -4  190.78    5.60
   1  -3   4  189.78    5.80
  -1   3  -4  188.28    6.70
   1   3   4  188.28    5.90
  -2  -3  -4  113.79    7.40
  -2  -3  -4  115.29    4.00
   2   3   4  113.29    4.30
  -3  -3  -4   11.60    5.20
  -3  -3  -4    8.50    2.10
  -3  -3  -4    8.50    2.30
  -3  -3  -4    6.70    1.60
   3   3   4    6.40    2.80
   3   3   4    7.40    1.60
   3   3   4    1.00    4.10
  -4  -3  -4   16.00    9.00
  -4  -3  -4   11.70    2.50
  -4  -3  -4   24.90    2.70
  -4  -3  -4   16.40    2.20
   4  -3   4   16.20    2.60
  -4  -3  -4   19.20    2.40
   4   3   4   16.60    2.90
   4   3   4   16.10    2.60
   5  -3   4   58.69    4.20
  -5  -3  -4   52.59    3.60
  -5  -3  -4   50.39    3.20
  -5  -3  -4   56.29    5.00
  -5  -3  -4   50.49    4.60
   5   3   4   55.99    4.30
   5   3   4   56.09    3.90
  -6  -3  -4   38.80    3.40
  -6  -3  -4   42.60    2.70
  -6  -3  -4   39.50    5.40
  -6  -3  -4   42.60    4.70
   6   3   4   43.10    3.50
   6   3   4   39.20    3.50
  -7  -3  -4   29.00    2.90
  -7  -3  -4   28.60    2.10
  -7  -3  -4   34.00    2.40
   7   3   4   32.00    2.50
  -8  -3  -4   71.69    3.00
   8   3   4   75.19    2.40
  -7  -4   4   15.20    1.40
   7   4  -4   16.80    1.70
  -6  -4   4  131.99    4.60
  -6  -4   4  139.89    5.50
   6   4  -4  129.69    4.90
   6   4  -4  125.19    4.20
   5  -4  -4    0.40    2.20
  -5  -4   4    1.20    1.70
  -5  -4   4   -0.20    3.40
  -5  -4   4   -1.70    1.80
  -5  -4   4    0.70    1.20
   5   4  -4    1.10    1.70
   5   4  -4    0.30    1.40
  -4  -4   4  107.19   12.60
  -4  -4   4   97.29    4.70
  -4  -4   4  100.89    4.00
   4  -4  -4  101.39    5.30
  -4  -4   4   96.89    5.20
   4   4  -4   94.99    5.20
   4   4  -4  100.79    4.40
  -3  -4   4    0.40    1.10
  -3  -4   4    9.50    5.90
  -3  -4   4   -0.30    1.80
  -3  -4   4    1.30    1.60
   3   4  -4    3.80    1.80
   3   4  -4    1.50    1.40
   3   4  -4   -4.20    3.00
  -2  -4   4   45.40    3.20
  -2  -4   4   42.90    6.80
   2  -4  -4   44.20    4.50
  -2  -4   4   46.50    2.60
   2   4  -4   47.90    4.90
   2   4  -4   46.20    2.90
   2   4  -4   48.20    3.80
  -1  -4   4    1.30    1.50
  -1  -4   4    1.10    2.80
   1  -4  -4    1.20    2.20
   1  -4  -4    1.10    1.20
   1  -4  -4   -2.20    2.00
  -1   4   4   -0.40    2.20
   1   4  -4    1.00    1.30
   1   4  -4   -2.70    2.20
   0  -4   4    0.50    1.30
   0  -4  -4    0.70    1.80
   0  -4  -4   -0.40    2.20
   0  -4   4    3.10    2.00
   0   4  -4    0.90    1.40
   0   4  -4    4.80    2.80
   0   4   4    1.60    4.40
   0   4   4    2.30    1.70
  -1  -4  -4  332.77    8.70
  -1  -4  -4  323.47    9.50
   1   4   4  312.17    9.60
  -1   4  -4  311.97   11.50
  -1   4  -4  331.77    9.00
   1   4   4  331.67    9.30
  -2  -4  -4   69.29    4.30
  -2  -4  -4   72.19    3.40
  -2  -4  -4   76.29    7.80
  -2   4  -4   61.89    6.80
   2   4   4   63.49    6.70
   2   4   4   73.89    4.00
  -2   4  -4   71.09    4.30
   2   4   4   70.79    3.60
  -3  -4  -4  152.88    6.20
  -3  -4  -4  157.38    5.30
  -3  -4  -4  157.38   12.40
  -3   4  -4  148.99    6.30
   3   4   4  148.69    5.40
  -4  -4  -4   -0.20   11.00
  -4  -4  -4    0.70    1.30
  -4  -4  -4   -1.40    2.40
   4  -4   4    1.10    1.70
  -4  -4  -4    0.70    1.80
   4   4   4   -0.80    2.30
   4   4   4   -0.50    2.10
  -5  -4  -4  391.66   11.60
   5  -4   4  390.66   11.80
  -5  -4  -4  401.46   10.70
   5   4   4  396.06   11.80
   5   4   4  395.46   10.90
  -6  -4  -4   42.10    2.60
  -6  -4  -4   50.59    3.70
   6   4   4   44.70    2.80
   6   4   4   47.60    3.10
  -7  -4  -4    3.10    1.20
   7   4   4    1.60    0.90
   6   5  -4    1.60    1.00
  -5  -5   4  191.08    5.90
  -5  -5   4  178.78    5.50
   5  -5  -4  183.18    6.50
   5   5  -4  190.78    6.10
   5   5  -4  182.78    5.80
   4  -5  -4    7.90    2.20
  -4  -5   4    8.30    1.50
  -4  -5   4    4.90    1.80
   4   5  -4    7.70    1.50
   4   5  -4   12.40    2.30
  -3  -5   4   14.30    3.40
  -3  -5   4   12.60    6.60
   3   5  -4   14.90    3.20
   3   5  -4    9.70    1.90
  -2  -5   4   -0.20    1.20
  -2  -5   4   -7.10    5.00
   2  -5  -4    2.60    4.30
   2   5  -4    0.10    1.30
   2   5  -4    3.10    1.60
  -2   5   4   -1.80    2.50
  -1  -5   4  102.49    6.60
   1  -5  -4   96.99    7.90
  -1  -5   4   94.69    3.90
  -1   5   4   74.69    6.40
   1   5  -4  100.59    4.60
   1   5  -4   96.69    4.10
  -1   5   4   96.99    4.80
   0  -5  -4   69.19    7.90
   0  -5  -4   72.69    4.90
   0  -5   4   81.29    4.90
   0  -5  -4   69.89    3.40
   0   5  -4   78.69    3.80
   0   5   4   73.09    4.00
   0   5   4   65.29    4.90
   0   5  -4   68.79    4.50
  -1  -5  -4  113.99    4.70
  -1  -5  -4  113.79    7.70
  -1   5  -4  116.99    5.70
   1   5   4  107.79    4.70
  -1   5  -4  116.69    4.70
  -2  -5  -4   36.00    6.00
  -2  -5  -4   44.90    3.20
   2   5   4   46.70    3.10
  -2   5  -4   43.30    3.40
  -3  -5  -4   87.69    4.20
  -3  -5  -4   86.19    9.60
  -3  -5  -4   83.09    3.70
   3   5   4   94.29    4.20
  -3   5  -4   81.69    4.50
   3   5   4   79.29    6.40
   3   5   4   88.09    4.40
  -4  -5  -4    9.20    1.70
   4  -5   4   15.30    2.40
  -4  -5  -4   11.70    1.80
   4   5   4   10.40    1.70
   4   5   4    5.60    2.70
   4   5   4   11.30    2.70
  -4   5  -4    7.80    2.60
  -5  -5  -4    4.10    1.30
   5   5   4    2.80    1.70
   5   5   4    5.80    1.40
  -6  -5  -4   10.30    1.30
   6   5   4   10.60    1.50
   4  -6  -4    6.30    1.80
   4   6  -4    3.70    2.80
   4   6  -4    2.10    0.90
   3  -6  -4   21.30    2.80
  -3   6   4   24.00    2.70
   3   6  -4   26.30    2.70
   3   6  -4   24.90    2.20
   2   6  -4  174.48    5.40
  -2   6   4  165.28    5.70
   2   6  -4  165.08    5.40
   1   6  -4   39.30    2.70
   1   6  -4   42.30    2.80
  -1   6   4   37.80    3.10
   0   6  -4    3.70    1.40
   0   6   4    1.40    1.50
   0   6  -4    2.60    1.70
   0   6   4   -3.90    2.20
  -1  -6  -4   16.20    1.80
   1   6   4   20.60    2.40
  -1   6  -4   20.90    2.40
  -1   6  -4   20.60    2.70
   1   6   4   20.10    2.30
  -2  -6  -4  166.68    5.00
  -2   6  -4  163.18    5.40
   2   6   4  164.48    5.60
   2   6   4  162.88    5.40
  -3  -6  -4  110.69    3.90
   3  -6   4  106.29    6.00
  -3   6  -4  110.69    4.20
   3   6   4   97.79    4.30
   3   6   4  108.89    4.40
  -4  -6  -4   66.39    2.60
   4  -6   4   66.19    3.20
   4   6   4   64.69    2.70
   2   7  -4    6.00    0.90
  -1   7   4    3.20    1.40
   1   7  -4    3.80    1.10
   0   7   4    1.40    1.20
   0   7  -4    0.30    1.10
   1  -7   4    2.60    1.20
   1   7   4    3.10    2.40
  -1   7  -4   -0.30    2.00
  -8   0   5    1.40    1.50
   8   0  -5    4.20    2.40
  -8   0   5   -0.90    2.50
  -8   0   5   -0.20    1.40
  -7   0   5    2.00    2.10
  -7   0   5    1.00    1.60
   7   0  -5    2.50    2.20
   6   0  -5   -2.30    2.70
  -6   0   5    2.80    1.70
   6   0  -5    2.90    1.70
  -5   0   5   -0.60    3.10
   5   0  -5    1.10    4.90
   5   0  -5   -1.40    2.40
  -4   0   5    4.00    1.70
  -4   0   5   -0.50    1.70
   4   0  -5   -0.10    3.50
   3   0  -5   -1.80    2.70
  -3   0   5    1.80    0.90
   2   0  -5    0.70    0.70
   2   0  -5   -3.00    1.90
  -1   0   5    0.00    0.40
   1   0  -5    0.80    0.40
   0   0  -5    0.60    0.30
  -1   0  -5    1.40    0.70
  -1   0  -5    0.10    1.20
  -1   0  -5   -0.30    0.50
  -2   0  -5    0.60    0.70
  -2   0  -5    0.50    0.90
  -3   0  -5   -0.10    1.40
  -3   0  -5    1.40    1.10
   3   0   5    2.30    3.40
  -4   0  -5   -2.30    1.30
  -4   0  -5    1.40    2.60
  -5   0  -5   -0.70    1.30
  -5   0  -5   -0.60    3.80
   5   0   5   -1.30    2.10
  -5   0  -5    4.40    2.90
  -6   0  -5   -1.60    1.40
   6   0   5    0.30    2.10
  -6   0  -5   -1.60    2.70
  -6   0  -5   -1.70    5.10
  -7   0  -5    1.00    1.50
  -7   0  -5    0.90    1.80
   7   0   5   -0.70    1.80
  -8   0  -5   -0.30    1.30
  -8   0  -5    1.20    1.20
  -8  -1   5    2.00    1.80
  -8  -1   5    3.10    1.20
  -8  -1   5    0.60    1.30
   8   1  -5    0.90    2.00
  -8   1   5    2.70    2.10
  -7  -1   5    2.40    1.60
   7  -1  -5   -3.90    2.60
  -7  -1   5    2.10    1.40
  -7   1   5    1.30    2.00
   7   1  -5   -1.60    1.40
  -7   1   5    4.90    3.30
  -6  -1   5  717.73   20.60
   6  -1  -5  741.63   19.80
  -6  -1   5  748.83   18.70
  -6  -1   5  768.02   18.80
   6   1  -5  761.72   18.60
  -5  -1   5   20.10    2.00
  -5  -1   5   24.30    3.00
  -5  -1   5   20.80    2.60
   5  -1  -5   34.80    3.80
   5   1  -5   25.60    2.60
  -5   1   5   17.30    2.90
  -4  -1   5  787.62   19.60
  -4  -1   5  808.12   19.10
  -3  -1   5  438.06   11.50
   3  -1  -5  475.55   12.30
  -3  -1   5  460.25   11.40
  -3  -1   5  439.96   16.20
   2  -1  -5  155.58    3.90
   2  -1  -5  152.58    4.20
  -2  -1   5  145.59    6.60
  -2  -1   5  157.68    4.40
  -2  -1   5  152.28    5.10
   2  -1  -5  163.98    4.90
   2  -1  -5  158.28    5.00
   1  -1  -5  197.48    5.20
   1  -1  -5  203.28    5.30
  -1  -1   5  204.88    5.20
  -1  -1   5  208.68    5.60
  -1  -1   5  203.28    6.40
   1  -1  -5  201.08    5.80
   1   1  -5  199.78    5.10
   0  -1  -5  307.17    7.30
   0  -1  -5  304.27    7.10
   0  -1   5  300.27    8.00
   0  -1  -5  297.47    8.10
   0  -1   5  311.07    7.30
   0   1   5  313.47    7.80
  -1  -1  -5    1.70    0.60
  -1  -1  -5   -0.50    1.30
   1   1   5    1.90    0.60
  -1   1  -5    0.20    0.60
  -2  -1  -5   51.29    2.20
  -2  -1  -5   51.79    4.60
  -2   1  -5   46.70    2.20
   2   1   5   48.90    2.50
  -3  -1  -5   81.09    3.30
  -3  -1  -5   68.19    8.20
  -3   1  -5   75.19    3.50
  -4  -1  -5    3.30    1.20
  -4  -1  -5    4.70    1.60
   4  -1   5    3.20    1.70
  -4   1  -5    0.00    2.80
   4   1   5    3.40    2.30
   5  -1   5   22.70    2.90
  -5  -1  -5   18.80    2.90
  -5  -1  -5   25.50    2.80
  -5  -1  -5   21.80    2.40
   5   1   5   24.40    2.80
  -5   1  -5   21.00    2.10
  -6  -1  -5    0.30    3.70
  -6  -1  -5   -0.70    1.60
  -6  -1  -5   -0.50    1.40
  -6   1  -5   -3.40    1.60
   6   1   5    0.60    1.90
  -7  -1  -5    0.30    1.40
  -7  -1  -5   -1.60    1.40
   7   1   5    1.00    1.60
  -8  -1  -5   19.90    1.90
  -8  -1  -5   19.90    2.00
  -8   1  -5   18.10    2.00
  -8   1  -5   20.90    2.50
  -8  -2   5  188.98    5.60
  -8  -2   5  186.48    5.70
  -8  -2   5  190.38    5.40
   8   2  -5  194.08    5.00
   8   2  -5  182.58    5.90
  -7  -2   5   12.00    1.70
  -7  -2   5   13.90    2.30
  -7  -2   5   10.30    1.70
  -7   2   5   16.20    3.30
   7   2  -5   12.70    1.60
  -6  -2   5  207.18    9.00
  -6  -2   5  223.38    6.90
  -6  -2   5  223.88    7.00
   6  -2  -5  219.18    8.50
   6   2  -5  224.18    7.20
  -5  -2   5  168.08    6.90
  -5  -2   5  177.38    5.90
   5  -2  -5  158.98    7.40
  -5  -2   5  174.88    5.70
   5  -2  -5  161.08    7.20
  -5  -2   5  166.28    9.60
   5   2  -5  157.98    7.20
   5   2  -5  173.08    6.00
  -4  -2   5    1.70    1.20
  -4  -2   5    4.20    1.50
   4  -2  -5   -0.60    2.80
   4  -2  -5    4.10    3.50
  -4  -2   5    3.80    1.70
   4   2  -5    0.60    1.90
   4   2  -5   -0.50    1.90
  -3  -2   5  345.37    9.10
   3  -2  -5  350.46   10.20
  -3  -2   5  351.76    9.50
  -3  -2   5  343.07   12.90
   3   2  -5  334.67    9.10
  -2  -2   5  182.78    5.30
  -2  -2   5  171.58    7.40
  -2  -2   5  170.18    5.10
   2  -2  -5  181.98    5.80
   2  -2  -5  172.98    5.90
  -1  -2   5   10.00    2.00
  -1  -2   5    9.60    1.10
   1  -2  -5    9.50    1.30
  -1   2   5    8.20    1.00
   0  -2   5   33.20    1.60
   0  -2   5   34.00    2.40
   0  -2  -5   32.50    2.60
   0   2  -5   31.90    2.00
  -1  -2  -5   41.20    1.80
  -1  -2  -5   42.80    2.90
  -1  -2  -5   41.10    3.40
   1  -2   5   45.70    2.20
  -2  -2  -5  116.39    6.30
  -2  -2  -5  120.69    3.90
   2   2   5  112.39    4.20
   2   2   5  117.69    4.40
  -2   2  -5  114.09    4.10
  -3  -2  -5   15.30    4.50
  -3  -2  -5   10.40    1.50
  -3  -2  -5   10.10    1.50
   3   2   5   12.90    2.30
   3   2   5   12.20    1.90
  -4  -2  -5   40.30    4.40
   4  -2   5   42.30    3.90
  -4  -2  -5   27.10    9.90
  -4  -2  -5   47.20    3.30
  -4  -2  -5   45.00    3.70
  -4  -2  -5   46.60    3.20
  -4  -2  -5   46.40    2.80
   4   2   5   38.90    4.40
  -5  -2  -5  112.69    5.60
   5  -2   5  117.29    5.60
  -5  -2  -5  109.99    7.50
  -5  -2  -5  115.89    4.70
  -5  -2  -5  118.29    4.60
  -5   2  -5  116.39    4.90
   5   2   5  110.59    5.60
  -6  -2  -5   62.29    3.50
  -6  -2  -5   52.89    5.90
  -6  -2  -5   61.69    3.40
   6   2   5   56.29    4.10
  -6   2  -5   69.09    4.00
  -7  -2  -5    8.90    1.70
  -7  -2  -5    8.40    1.50
  -7   2  -5   11.20    2.20
   7   2   5    8.00    1.70
  -8  -2  -5   38.90    2.30
  -8  -2  -5   43.70    2.80
  -8  -2  -5   38.50    2.00
  -8   2  -5   31.80    3.50
  -8   2  -5   42.20    3.80
  -8  -3   5   92.59    3.60
   8   3  -5  100.69    3.60
   8   3  -5   98.99    2.80
  -7  -3   5   44.50    2.40
  -7  -3   5   42.40    2.50
  -7  -3   5   42.40    3.10
   7   3  -5   50.09    2.70
  -6  -3   5   33.70    3.00
  -6  -3   5   34.00    2.60
  -6  -3   5   34.40    2.60
  -6  -3   5   30.40    3.40
  -6  -3   5   34.50    4.70
   6   3  -5   34.50    2.90
  -5  -3   5    2.70    2.40
  -5  -3   5    4.80    1.60
  -5  -3   5    0.20    1.40
  -5  -3   5    0.70    2.30
  -5  -3   5    1.20    1.30
   5  -3  -5    0.40    2.50
   5   3  -5    3.40    1.80
   5   3  -5    1.90    1.70
   4  -3  -5    7.10    2.80
  -4  -3   5    8.10    1.50
  -4  -3   5    7.90    1.70
  -4  -3   5    9.20    2.00
  -4  -3   5    7.80    9.50
  -4  -3   5    9.30    1.70
  -4  -3   5   10.20    2.20
   4   3  -5    9.80    1.90
   4   3  -5    4.80    2.20
  -3  -3   5   10.00    5.10
  -3  -3   5    6.20    1.70
  -3  -3   5    5.50    1.80
  -3  -3   5    5.40    1.30
  -3  -3   5    5.00    1.50
  -3   3   5    4.70    2.50
   3   3  -5    3.80    1.80
   3   3  -5    1.90    3.40
   2  -3  -5   13.70    2.20
  -2  -3   5   12.00    1.40
   2  -3  -5    9.70    1.90
  -2  -3   5    9.00    1.40
  -2  -3   5    9.50    3.40
  -2   3   5    9.80    2.00
   2   3  -5    8.40    1.40
  -1  -3   5  851.41   20.80
  -1  -3   5  886.61   23.40
   1  -3  -5  896.71   22.80
   1  -3  -5  898.21   21.50
  -1  -3   5  937.51   20.70
   1   3  -5  862.91   21.10
   0  -3   5   47.80    3.40
   0  -3  -5   49.10    3.70
   0   3   5   43.70    3.40
   0   3  -5   44.70    3.40
   0   3  -5   41.20    3.10
  -1  -3  -5  638.64   17.90
  -1  -3  -5  613.84   14.90
   1  -3   5  642.34   15.40
   1  -3   5  618.14   15.30
  -1   3  -5  590.54   15.40
   1   3   5  600.54   15.30
  -1   3  -5  617.34   16.40
  -2  -3  -5    4.60    1.90
  -2  -3  -5   10.70    3.50
  -2  -3  -5   12.90    1.50
   2   3   5    8.70    2.00
   2   3   5   13.30    2.80
   2   3   5   13.40    1.70
  -3  -3  -5   14.50    2.60
  -3  -3  -5   16.60    2.40
  -3  -3  -5   14.70    1.90
  -3  -3  -5    5.10    4.70
   3   3   5   15.60    3.30
   3   3   5   13.10    1.90
  -4  -3  -5   64.79   10.50
  -4  -3  -5   67.09    3.50
  -4  -3  -5   68.69    4.10
  -4  -3  -5   65.49    3.70
  -4  -3  -5   67.39    4.80
   4   3   5   62.89    4.30
   4   3   5   60.99    5.00
  -5  -3  -5   18.80    2.40
  -5  -3  -5   17.60    2.00
   5  -3   5   19.80    2.90
  -5  -3  -5   16.90    3.00
  -5  -3  -5   15.40    3.00
   5   3   5   17.70    2.80
   5   3   5   16.80    2.40
  -6  -3  -5  150.98    4.90
  -6  -3  -5  154.18    7.40
  -6  -3  -5  144.69    6.60
  -6   3  -5  140.19    5.90
   6   3   5  143.09    5.20
   6   3   5  149.59    5.90
  -7  -3  -5  149.99    4.90
  -7  -3  -5  146.19    4.40
  -7  -3  -5  141.99    5.90
  -7   3  -5  146.69    5.90
   7   3   5  155.08    7.30
  -7  -4   5    0.70    1.10
   7   4  -5   -0.50    0.80
  -6  -4   5    2.40    2.80
  -6  -4   5    0.40    1.10
   6   4  -5    0.40    1.20
   6   4  -5   -0.90    1.40
  -5  -4   5   -0.20    1.70
   5  -4  -5   -0.60    2.30
  -5  -4   5   -0.80    1.10
  -5  -4   5   -2.30    3.50
  -5  -4   5   -0.60    1.80
   5   4  -5   -2.50    1.60
   5   4  -5   -1.80    1.30
  -4  -4   5   90.09    4.40
  -4  -4   5   91.29    3.80
  -4  -4   5   80.09    5.10
  -4  -4   5   99.79   12.00
   4  -4  -5   91.89    5.10
   4   4  -5   96.59    5.00
   4   4  -5   87.99    4.10
  -3  -4   5   87.09    3.60
  -3  -4   5  100.29    9.90
  -3  -4   5   82.19    4.10
  -3  -4   5   84.39    4.20
   3   4  -5   89.59    3.90
   3   4  -5   86.79    4.30
   2  -4  -5    0.90    2.40
  -2  -4   5   -1.30    1.50
  -2  -4   5   -4.70    3.70
  -2  -4   5   -2.00    0.90
   2   4  -5   -3.80    1.70
   2   4  -5    1.70    3.80
   2   4  -5    0.50    1.20
  -1  -4   5   24.10    5.10
   1  -4  -5   25.60    2.50
  -1  -4   5   25.10    2.50
   1  -4  -5   23.90    2.40
   1  -4  -5   25.20    3.60
   1   4  -5   22.10    2.60
   1   4  -5   22.10    2.40
  -1   4   5   21.50    3.30
   0  -4   5  223.58    6.50
   0  -4  -5  234.68    7.10
   0   4  -5  240.68    7.00
   0   4   5  219.38    8.90
   0   4   5  231.28    7.10
   0   4  -5  210.88   10.50
  -1  -4  -5   73.69    3.60
  -1  -4  -5   71.69    4.10
   1  -4   5   75.39    3.80
   1   4   5   75.69    3.70
   1   4   5   62.99    4.60
  -1   4  -5   70.99    3.70
  -1   4  -5   69.09    6.60
  -2  -4  -5  339.17   10.20
  -2  -4  -5  351.36    9.30
  -2  -4  -5  348.27   13.90
   2   4   5  341.97    9.80
   2   4   5  320.67   14.80
   2   4   5  354.86    9.90
  -2   4  -5  341.57   12.90
  -2   4  -5  357.26    9.60
  -3  -4  -5  181.18   13.00
  -3  -4  -5  186.58    7.00
  -3  -4  -5  191.38    6.00
   3   4   5  184.08    8.90
  -3   4  -5  185.18    6.40
   3   4   5  178.28    6.20
   4  -4   5   59.99    4.00
  -4  -4  -5   58.69    4.10
  -4  -4  -5   50.99    4.20
  -4  -4  -5   49.70    3.10
   4   4   5   50.19    4.70
   4   4   5   53.79    3.80
   5  -4   5  156.48    6.30
  -5  -4  -5  155.18    5.40
  -5  -4  -5  162.18    6.30
   5   4   5  163.48    6.50
   5   4   5  163.58    5.80
  -6  -4  -5    3.30    1.30
  -6  -4  -5    5.80    1.90
   6   4   5    2.70    1.50
   6   4   5    2.60    1.50
  -7  -4  -5    1.10    1.90
  -7  -4  -5    7.50    1.40
   7   4   5    5.20    1.10
   6   5  -5   17.80    1.80
   5  -5  -5   26.30    3.30
  -5  -5   5   34.90    2.80
   5   5  -5   32.30    2.80
   4  -5  -5   15.70    2.70
  -4  -5   5   15.10    1.90
   4   5  -5   21.50    2.60
   4   5  -5   15.40    1.80
  -3  -5   5  185.98   12.90
  -3  -5   5  225.68    7.10
   3   5  -5  216.08    7.90
   3   5  -5  209.08    6.60
   3   5  -5  243.78    8.20
   2  -5  -5    6.90    4.50
  -2  -5   5    8.20    1.60
  -2  -5   5   11.50    4.70
  -2   5   5    7.50    2.70
   2   5  -5    7.70    1.60
   2   5  -5    9.70    1.90
  -1  -5   5  137.59    4.70
  -1  -5   5  140.89    7.70
   1  -5  -5  133.69    8.70
   1   5  -5  135.49    5.00
   1   5  -5  138.09    5.40
  -1   5   5  119.99    7.10
  -1   5   5  135.89    5.50
   0  -5  -5    5.30    4.00
   0  -5  -5    6.10    2.60
   0  -5   5    6.30    2.30
   0  -5  -5    6.80    1.60
   0   5  -5   10.30    2.20
   0   5   5    2.90    2.50
   0   5  -5    6.70    1.60
   0   5   5    5.10    1.90
  -1  -5  -5  262.27   11.70
  -1  -5  -5  286.77    8.40
   1   5   5  280.47    8.70
  -1   5  -5  296.17    8.40
   1   5   5  293.07    8.80
  -1   5  -5  292.57    8.80
  -2  -5  -5  138.29   10.20
  -2  -5  -5  141.39    5.50
  -2   5  -5  142.99    5.20
  -3  -5  -5  496.05   21.00
  -3  -5  -5  565.54   14.50
  -3  -5  -5  537.75   13.50
   3   5   5  525.35   15.50
   3   5   5  549.65   14.00
   3   5   5  543.05   14.50
  -3   5  -5  546.25   13.80
   4  -5   5    2.80    1.70
  -4  -5  -5    2.90    1.50
  -4  -5  -5    1.30    1.30
  -4   5  -5   -5.50    2.30
   4   5   5    6.60    3.00
   4   5   5   -0.50    1.40
   4   5   5    8.70    2.60
   5  -5   5   36.30    4.40
  -5  -5  -5   27.50    2.30
   5   5   5   29.00    2.10
   5   5   5   27.80    2.90
  -6  -5  -5   14.00    1.60
   6   5   5   15.50    1.50
   4  -6  -5    1.50    3.10
   4   6  -5    0.70    3.10
   4   6  -5    1.30    0.80
   3  -6  -5    9.70    2.00
  -3   6   5    4.70    2.50
   3   6  -5    8.60    1.80
   2   6  -5   19.90    2.10
   2   6  -5   23.80    2.20
  -2   6   5   18.10    2.30
   1   6  -5  112.89    4.30
  -1   6   5  113.69    4.60
   1   6  -5  111.99    4.30
   0   6   5  107.69    4.40
   0   6  -5  100.89    4.10
   0   6  -5  108.59    4.10
   0   6   5   92.69    5.00
  -1  -6  -5   10.10    1.30
  -1   6  -5    9.70    1.70
   1   6   5   10.80    1.80
   1   6   5   11.10    2.00
  -1   6  -5   10.20    2.40
  -2  -6  -5   32.30    2.20
   2   6   5   30.90    2.70
  -2   6  -5   34.30    2.70
   2   6   5   33.80    2.60
   3  -6   5  445.26   12.00
  -3  -6  -5  445.86   11.10
  -3   6  -5  434.66   11.00
   3   6   5  425.56   11.10
   3   6   5  453.65   11.50
  -4  -6  -5   11.50    1.20
   4  -6   5   14.80    1.80
   4   6   5   12.10    1.30
   1  -7  -5   36.40    2.40
   1   7  -5   27.50    2.20
  -1   7   5   32.70    2.40
   1   7  -5   35.70    1.90
   0   7  -5   20.10    1.90
   0   7   5   20.10    2.10
   1   7   5  150.38    4.80
   1   7   5  155.48    4.60
  -1   7  -5  161.68    4.50
  -8   0   6  918.91   21.50
   8   0  -6  895.51   22.30
  -8   0   6  889.01   21.70
   7   0  -6    4.00    2.20
  -7   0   6    6.90    2.20
  -7   0   6    3.00    1.60
  -6   0   6  108.99    4.50
  -6   0   6  110.39    6.30
   6   0  -6  101.59    5.30
   6   0  -6  105.09    4.10
  -5   0   6   30.70    3.80
  -5   0   6   21.70    2.30
   5   0  -6   25.20    2.30
   4   0  -6 1659.93   41.30
  -4   0   6 1702.73   39.20
  -4   0   6 1773.52   39.60
   3   0  -6    8.60    2.90
   3   0  -6    4.10    1.20
   2   0  -6  615.54   14.60
   2   0  -6  567.84   15.30
   1   0  -6 1309.17   30.20
   0   0  -6  593.04   14.30
  -1   0  -6 1106.39   25.70
  -1   0  -6 1084.09   25.00
  -2   0  -6   54.79    2.30
  -2   0  -6   55.89    2.80
   2   0   6   54.99    3.00
  -3   0  -6  162.18    5.10
  -4   0  -6  187.08    5.60
  -4   0  -6  181.78    6.30
   5   0   6    1.70    2.30
  -5   0  -6    0.80    1.40
  -5   0  -6   -0.80    2.90
  -5   0  -6    5.00    2.90
  -6   0  -6   64.49    5.00
  -6   0  -6   65.49    3.70
  -6   0  -6   65.89    6.50
   6   0   6   73.49    4.30
   7   0   6   22.60    2.10
  -7   0  -6   23.40    2.50
  -7   0  -6   20.40    2.30
  -8   0  -6   49.20    2.80
  -8   0  -6   56.59    2.90
  -8  -1   6   24.60    2.10
  -8  -1   6   23.10    2.30
  -8  -1   6   18.80    2.30
  -8   1   6   17.50    2.40
   8   1  -6   18.90    2.30
  -7  -1   6   80.09    3.80
  -7  -1   6   80.59    3.80
   7  -1  -6   79.09    5.10
   7   1  -6   71.59    3.30
  -7   1   6   71.49    6.00
  -7   1   6   71.89    4.20
   6  -1  -6    2.30    2.30
  -6  -1   6    3.30    1.50
  -6  -1   6    3.90    1.90
  -6  -1   6    0.20    4.10
  -6   1   6   -0.20    2.20
   6   1  -6    4.10    1.60
   5  -1  -6    9.00    2.80
  -5  -1   6    2.30    2.10
  -5  -1   6    3.50    2.50
  -5  -1   6    3.20    1.40
  -5   1   6    0.20    2.60
   5   1  -6    1.40    1.80
  -4  -1   6   43.30    2.70
  -4  -1   6   43.80    3.00
  -3  -1   6   16.90    1.70
  -3  -1   6   23.60    5.70
   3  -1  -6   19.10    2.10
   3  -1  -6   16.70    1.50
  -3  -1   6   18.00    2.10
   2  -1  -6   21.60    1.20
  -2  -1   6   20.10    1.40
  -2  -1   6   15.80    2.70
   2  -1  -6   20.20    1.70
   2  -1  -6   21.00    1.80
  -2  -1   6   18.90    2.20
  -2   1   6   21.20    1.30
   2   1  -6   19.90    1.50
   1  -1  -6 1386.16   32.10
   1  -1  -6 1378.06   32.20
   1  -1  -6 1427.66   32.70
  -1  -1   6 1410.66   33.20
  -1  -1   6 1419.66   32.00
  -1   1   6 1426.56   32.30
   1   1  -6 1423.26   32.50
   0  -1   6 1101.89   25.20
   0  -1  -6 1109.99   26.50
   0  -1   6 1131.49   26.10
   0   1   6 1112.39   25.80
  -1  -1  -6  788.22   20.10
  -1  -1  -6  833.42   18.90
   1   1   6  809.42   19.30
  -1   1  -6  815.72   18.70
  -2  -1  -6  264.77    9.40
  -2  -1  -6  278.07    7.20
  -2   1  -6  268.27    7.00
  -3  -1  -6   80.99    3.30
  -3  -1  -6   61.99    7.50
  -3   1  -6   91.99    4.70
  -4  -1  -6   66.19    3.10
   4  -1   6   67.39    4.40
  -4  -1  -6   66.89    3.60
   4   1   6   63.79    4.60
  -4   1  -6   60.99    4.90
  -4   1  -6   58.29    3.40
  -5  -1  -6   16.20    2.90
  -5  -1  -6   15.70    2.50
  -5  -1  -6   20.10    2.40
   5  -1   6   14.60    2.70
  -5   1  -6   16.70    2.00
   5   1   6   16.00    2.60
  -6  -1  -6   51.69    3.30
  -6  -1  -6   46.90    3.40
  -6  -1  -6   45.20    5.00
   6   1   6   45.80    3.90
  -6   1  -6   51.29    3.40
  -7  -1  -6   48.70    3.30
  -7  -1  -6   55.29    3.20
   7   1   6   51.29    3.40
  -7   1  -6   49.99    3.60
  -8  -1  -6  357.36    9.30
  -8   1  -6  361.26    9.40
  -8   1  -6  358.36    9.50
  -8  -2   6   -1.40    1.50
  -8  -2   6    0.80    0.90
  -8  -2   6   -0.40    1.30
   8   2  -6   -1.50    1.40
  -7  -2   6  186.78    6.00
  -7  -2   6  187.68    6.00
  -7  -2   6  188.98    6.20
  -7   2   6  191.48    7.10
   7   2  -6  190.18    5.90
  -6  -2   6  101.19    4.30
  -6  -2   6  100.59    7.00
   6  -2  -6  107.79    6.00
  -6  -2   6  100.19    4.30
   6   2  -6  111.19    4.70
  -5  -2   6  817.42   22.00
  -5  -2   6  867.31   23.10
  -5  -2   6  897.71   26.60
   5  -2  -6  838.32   22.00
  -5  -2   6  868.51   21.00
   5  -2  -6  835.72   22.40
   5   2  -6  843.42   20.40
  -4  -2   6   97.49    4.40
  -4  -2   6   98.19    3.90
  -4  -2   6   91.59    4.10
   4   2  -6   95.79    4.70
   4   2  -6   95.49    4.40
  -3  -2   6    7.00    1.30
   3  -2  -6    2.80    1.50
  -3  -2   6    4.80    4.20
  -3  -2   6    6.00    1.30
   3   2  -6    7.20    1.90
  -2  -2   6  459.05   13.60
   2  -2  -6  429.76   11.70
  -2  -2   6  441.76   11.00
  -2  -2   6  431.96   10.70
   2  -2  -6  424.56   11.80
  -2   2   6  431.26   10.40
   2   2  -6  413.96   10.70
  -1  -2   6  876.41   20.30
  -1  -2   6  830.12   21.70
   1  -2  -6  844.72   20.40
   1   2  -6  874.31   21.10
   0  -2   6   44.80    2.80
   0  -2   6   42.20    2.10
   0  -2   6   45.90    1.60
   0  -2  -6   47.10    3.00
   0   2  -6   42.30    2.30
   1  -2   6  254.37    6.90
  -1  -2  -6  247.48    7.40
  -1  -2  -6  260.77    8.70
   1   2   6  253.27    7.40
  -2  -2  -6    5.80    1.10
  -2  -2  -6    6.50    3.00
   2   2   6    8.30    1.40
   2   2   6    6.40    1.60
  -2   2  -6    8.30    1.70
  -3  -2  -6   57.29    3.00
  -3  -2  -6   53.89    6.60
   3   2   6   55.99    4.10
   3   2   6   54.19    3.30
  -4  -2  -6  200.08    6.40
  -4  -2  -6  202.68    6.80
  -4  -2  -6  192.68    8.50
   4  -2   6  197.78    7.20
  -4  -2  -6  189.38    6.70
  -4  -2  -6  208.18   16.70
   4   2   6  200.08    7.60
  -4   2  -6  195.28    6.20
   5  -2   6   73.89    4.80
  -5  -2  -6   69.99    6.80
  -5  -2  -6   81.09    3.80
  -5  -2  -6   80.39    3.90
  -5  -2  -6   74.39    4.70
   5   2   6   82.69    4.80
  -5   2  -6   81.19    4.10
  -6  -2  -6   20.60    2.30
  -6  -2  -6   25.80    4.20
  -6  -2  -6   24.10    2.60
   6   2   6   22.60    2.60
  -6   2  -6   24.00    2.60
  -7  -2  -6   98.39    3.80
  -7  -2  -6   95.89    4.10
   7   2   6   93.99    4.30
  -7   2  -6  102.69    4.50
  -8  -2  -6    0.10    0.90
  -8  -2  -6   -0.40    1.10
  -8   2  -6    2.20    2.00
  -8   2  -6   -1.60    1.80
   8   2   6   -1.00    0.90
   8   3  -6  128.49    3.40
   8   3  -6  126.59    4.20
  -7  -3   6    1.30    1.00
  -7  -3   6    1.20    1.70
  -7  -3   6    1.30    1.20
   7   3  -6    0.80    1.10
  -6  -3   6   62.09    3.20
  -6  -3   6   60.09    4.60
  -6  -3   6   68.79    6.60
  -6  -3   6   65.79    3.20
  -6  -3   6   66.09    3.60
   6   3  -6   64.79    3.60
   5  -3  -6  152.08    6.80
  -5  -3   6  158.48    5.60
  -5  -3   6  146.79    6.80
  -5  -3   6  152.18    5.20
  -5  -3   6  158.78    6.50
  -5  -3   6  153.18    5.30
   5   3  -6  156.98    5.40
   5   3  -6  154.08    6.00
   4  -3  -6   17.10    3.10
  -4  -3   6    9.50    1.80
  -4  -3   6   11.50    2.10
  -4  -3   6   22.90    9.80
  -4  -3   6   12.50    1.80
  -4  -3   6   10.50    2.40
  -4  -3   6   12.40    1.60
   4   3  -6   13.20    2.30
   4   3  -6   11.40    1.90
  -3  -3   6  760.12   17.90
  -3  -3   6  726.53   17.60
  -3  -3   6  763.12   23.10
  -3  -3   6  732.23   18.50
  -3  -3   6  722.63   18.30
  -3  -3   6  728.73   17.70
   3  -3  -6  744.73   21.60
   3   3  -6  730.23   18.20
  -3   3   6  698.33   18.10
   3   3  -6  717.63   20.30
  -2  -3   6  180.08    5.40
  -2  -3   6  176.98    5.60
  -2  -3   6  192.38    8.90
   2  -3  -6  178.08    6.60
   2  -3  -6  177.48    6.90
   2   3  -6  201.78    7.50
   2   3  -6  184.58    5.60
  -1  -3   6  166.88    7.20
  -1  -3   6  170.38    4.80
   1  -3  -6  175.68    6.00
   1  -3  -6  187.58    6.80
  -1  -3   6  165.98    5.00
   1  -3  -6  179.48    5.80
   1   3  -6  161.58    5.30
   0  -3  -6   40.30    3.60
   0  -3   6   40.40    3.30
   0   3  -6   40.90    2.70
   0   3  -6   38.60    3.00
   0   3   6   36.60    3.40
   1  -3   6  163.48    5.30
   1  -3   6  150.28    5.00
  -1  -3  -6  163.98    7.40
  -1  -3  -6  161.78    5.00
  -1   3  -6  164.68    6.20
  -1   3  -6  152.58    5.30
   1   3   6  161.28    5.30
  -2  -3  -6   73.59    4.70
  -2  -3  -6   89.39    7.00
  -2  -3  -6   91.59    3.40
   2   3   6   91.89    4.60
   2   3   6   79.49    4.80
   2   3   6   90.39    3.80
  -2   3  -6   73.89    4.20
  -3  -3  -6   -0.80    4.90
  -3  -3  -6   -0.50    1.30
  -3  -3  -6    0.00    1.90
  -3  -3  -6   -1.90    2.00
  -3  -3  -6    1.50    2.30
   3   3   6    1.30    3.00
   3   3   6   -1.40    3.10
   3   3   6    1.20    1.50
  -4  -3  -6  356.96   20.60
   4  -3   6  341.77   10.60
  -4  -3  -6  334.07   10.30
  -4  -3  -6  349.27   11.50
  -4  -3  -6  339.87    9.50
   4   3   6  343.47    9.60
  -5  -3  -6   43.50    4.50
  -5  -3  -6   54.09    4.80
  -5  -3  -6   46.10    3.00
  -5  -3  -6   46.40    3.50
   5  -3   6   45.50    3.80
   5   3   6   48.90    4.30
  -5   3  -6   41.50    4.10
  -6  -3  -6   67.79    5.00
  -6  -3  -6   70.89    3.30
  -6  -3  -6   70.59    4.00
  -6   3  -6   81.79    4.50
   6   3   6   62.79    3.90
   6   3   6   71.39    4.10
  -7  -3  -6    3.70    1.20
  -7  -3  -6    3.30    1.30
  -7   3  -6    6.50    2.60
   7   3   6    3.90    1.30
  -7  -4   6    1.40    1.10
   7   4  -6   -0.30    0.80
  -6  -4   6   32.90    2.30
  -6  -4   6   35.80    3.10
   6   4  -6   31.50    2.40
   6   4  -6   33.30    2.60
  -5  -4   6    3.70    3.60
  -5  -4   6    5.90    1.50
  -5  -4   6    6.00    1.80
   5  -4  -6    1.00    2.50
  -5  -4   6    3.80    1.80
   5   4  -6    2.70    1.60
   5   4  -6    6.30    1.50
  -4  -4   6  159.88   17.10
  -4  -4   6  176.08    6.30
  -4  -4   6  171.48    5.60
  -4  -4   6  165.58    6.70
   4  -4  -6  164.28    6.70
   4   4  -6  174.58    5.90
   4   4  -6  170.28    6.60
  -3  -4   6   51.49    7.60
  -3  -4   6   62.59    3.70
  -3  -4   6   61.19    3.00
  -3  -4   6   63.29    3.70
   3   4  -6   58.79    3.70
   3   4  -6   64.89    6.50
   3   4  -6   61.89    3.40
  -2  -4   6    1.10    1.00
  -2  -4   6    0.60    3.70
  -2  -4   6   -0.50    1.50
   2  -4  -6   -1.90    2.40
   2   4  -6    1.50    1.20
   2   4  -6   -2.40    3.70
   2   4  -6    3.00    1.80
   1  -4  -6   87.49    5.70
  -1  -4   6   93.89    3.90
   1   4  -6   95.29    4.70
  -1   4   6   86.29    5.90
   1   4  -6   90.49    3.80
   0  -4   6   33.20    2.50
   0  -4  -6   32.10    3.30
   0   4  -6   25.50    2.60
   0   4   6   24.60    3.80
   0   4   6   28.80    3.00
   0   4  -6   30.70    3.00
  -1  -4  -6  162.68    6.00
   1  -4   6  166.28    5.70
  -1  -4  -6  159.18    6.80
  -1  -4  -6  169.38    8.60
   1   4   6  164.48    6.40
   1   4   6  174.38    5.80
  -1   4  -6  154.58    8.10
  -1   4  -6  162.28    7.00
  -1   4  -6  165.08    5.50
  -2  -4  -6   99.59    4.00
  -2  -4  -6  103.29    8.20
  -2  -4  -6   95.99    4.80
  -2   4  -6  101.79    4.40
   2   4   6  100.39    4.40
   2   4   6  102.89    4.70
  -3  -4  -6  347.27   16.50
  -3  -4  -6  367.76   11.00
  -3  -4  -6  362.06    9.90
  -3   4  -6  384.76   10.10
   3   4   6  366.76   12.10
  -4  -4  -6   19.80   14.40
  -4  -4  -6   17.10    2.80
  -4  -4  -6   22.20    2.20
  -4  -4  -6   15.20    2.60
   4  -4   6   21.60    2.70
   4   4   6   21.90    2.70
  -4   4  -6   17.70    2.50
   4   4   6   19.90    3.10
   5  -4   6  108.99    5.20
  -5  -4  -6  120.29    5.30
  -5  -4  -6  118.09    4.50
   5   4   6  117.89    5.40
   5   4   6  119.09    4.70
  -5   4  -6  100.79    5.30
  -6  -4  -6   61.49    3.70
  -6  -4  -6   62.19    2.90
   6   4   6   60.79    3.10
   6   4   6   58.09    3.40
  -7  -4  -6    0.60    1.20
  -7  -4  -6   -2.00    2.40
   7   4   6    0.40    0.90
   6   5  -6    0.50    0.90
   5  -5  -6    0.60    2.20
   5   5  -6    0.00    1.30
   5   5  -6    1.70    1.40
   4  -5  -6    1.80    2.20
  -4  -5   6    2.50    1.20
   4   5  -6    4.40    1.30
   4   5  -6    3.20    1.90
  -3  -5   6   58.99    3.20
  -3  -5   6   45.70    7.70
   3   5  -6   52.69    3.10
   3   5  -6   52.29    4.80
  -2  -5   6  145.09    5.00
  -2  -5   6  148.19    9.30
   2  -5  -6  141.29    9.10
   2   5  -6  142.79    5.10
   2   5  -6  143.39    5.30
  -2   5   6  137.89    6.00
  -1  -5   6    4.70    1.30
  -1  -5   6    3.40    3.70
   1  -5  -6    1.70    4.20
  -1   5   6    5.30    2.10
   1   5  -6    4.00    1.40
   1   5  -6    3.70    1.70
  -1   5   6    5.30    3.40
   0  -5  -6   84.89    7.80
   0  -5   6   88.69    5.10
   0  -5  -6   82.99    3.80
   0  -5  -6   83.79    5.20
   0   5   6   85.29    4.30
   0   5   6   88.99    5.20
   0   5  -6   82.49    4.50
   0   5  -6   78.79    3.70
  -1  -5  -6  778.22   19.50
   1   5   6  804.42   19.90
  -1   5  -6  778.92   19.30
  -1   5  -6  793.02   19.40
   1   5   6  784.52   19.80
  -2  -5  -6   31.20    3.00
  -2  -5  -6   36.20    6.30
  -2   5  -6   24.40    2.90
   2   5   6   36.80    2.90
  -3  -5  -6   -5.90    7.30
  -3  -5  -6    1.70    1.60
   3  -5   6    2.50    1.80
  -3  -5  -6   -0.20    1.50
   3   5   6    2.90    1.60
  -3   5  -6    0.00    1.90
   3   5   6   -0.80    3.60
  -4  -5  -6   72.19    3.60
   4  -5   6   65.19    3.80
  -4  -5  -6   70.99    3.40
   4   5   6   62.99    4.90
   4   5   6   68.59    3.50
  -4   5  -6   65.49    4.00
   5  -5   6  145.69    5.40
  -5  -5  -6  142.09    4.60
  -5  -5  -6  146.09    5.00
   5   5   6  147.69    4.60
   5   5   6  138.99    5.40
  -6  -5  -6   -1.50    1.00
   6   5   6    0.50    1.10
   4  -6  -6   90.49    4.20
   4   6  -6   93.19    3.10
   3  -6  -6   21.10    2.80
   3   6  -6   14.90    2.00
  -3   6   6   15.40    2.70
   2   6  -6   10.80    1.60
  -2   6   6   14.60    2.20
   2   6  -6   13.40    1.60
   1   6  -6   69.29    3.20
   1   6  -6   67.09    3.20
  -1   6   6   63.49    3.60
   0   6  -6  525.35   13.40
   0   6   6  534.95   14.00
   0   6   6  542.95   14.00
   0   6  -6  545.95   13.80
  -1  -6  -6   17.30    1.80
   1   6   6   16.20    2.00
   1   6   6   15.60    2.20
  -1   6  -6   15.60    2.40
  -1   6  -6   20.20    2.30
  -2  -6  -6   44.20    2.40
  -2   6  -6   44.80    2.90
   2   6   6   47.30    2.90
   2   6   6   42.90    3.00
  -3  -6  -6  112.49    3.80
   3  -6   6  118.39    4.60
  -3   6  -6  107.59    4.10
   3   6   6  117.79    4.20
   3   6   6  112.49    4.20
  -4  -6  -6   20.80    1.60
   4  -6   6   23.50    2.20
   4   6   6   19.30    1.70
   1  -7  -6    2.30    1.50
   1   7  -6   -0.50    1.30
  -1   7   6   -0.30    1.40
   1   7  -6    1.90    1.00
   0   7   6   58.29    3.80
   0   7  -6   49.40    2.70
   1  -7   6   28.60    2.00
   1   7   6   22.60    2.20
  -1   7  -6   24.30    2.00
   8   0  -7   -0.50    2.00
  -8   0   7    0.30    1.40
  -8   0   7    0.60    1.40
  -7   0   7    1.80    2.10
  -7   0   7    1.00    1.60
   7   0  -7    0.80    2.00
   6   0  -7    0.10    1.50
  -6   0   7    2.20    2.80
   6   0  -7   -0.70    2.60
   5   0  -7    2.00    1.70
   5   0  -7   -1.30    4.40
  -5   0   7   -4.90    3.30
  -5   0   7    0.00    1.60
   4   0  -7    1.30    4.00
  -4   0   7    0.00    1.90
  -3   0   7   -1.00    0.90
   3   0  -7    1.70    3.10
   3   0  -7    0.20    0.90
   2   0  -7    0.10    0.70
   2   0  -7    2.50    2.50
  -2   0   7    0.90    0.80
   1   0  -7    0.40    0.60
   0   0  -7    0.80    0.80
   0   0  -7   -0.10    0.80
  -1   0  -7   -0.20    0.90
  -1   0  -7    0.90    0.60
  -1   0  -7    1.90    1.50
  -2   0  -7   -1.60    0.80
  -2   0  -7   -1.60    3.30
  -2   0  -7    0.10    1.20
  -3   0  -7    0.70    1.20
  -3   0  -7    1.50    2.00
  -3   0  -7    1.60    1.20
  -4   0  -7    0.70    1.80
  -4   0  -7    0.00    1.20
  -5   0  -7    0.50    1.40
   5   0   7    3.80    2.30
  -5   0  -7    2.70    2.90
  -5   0  -7    3.10    2.80
   6   0   7    1.30    2.10
  -6   0  -7   -5.90    7.00
  -6   0  -7    0.50    1.40
  -6   0  -7   -0.90    2.50
  -7   0  -7   -0.90    1.70
   7   0   7   -2.00    1.70
  -7   0  -7   -1.50    1.40
  -8   0  -7   -1.60    1.30
  -8   0  -7    0.80    1.20
  -8  -1   7   57.59    2.80
  -8  -1   7   55.49    2.80
  -8  -1   7   55.19    3.60
  -8   1   7   47.50    3.30
   8   1  -7   52.79    3.50
  -8   1   7   50.59    4.00
   7  -1  -7    5.20    2.40
  -7  -1   7    5.30    1.60
  -7  -1   7    5.60    1.50
  -7   1   7    5.90    3.20
   7   1  -7    5.70    1.40
  -7   1   7    4.60    2.10
  -6  -1   7  412.56   11.30
  -6  -1   7  386.66   13.30
   6  -1  -7  401.56   12.40
  -6  -1   7  424.76   11.30
   6   1  -7  417.66   11.00
  -5  -1   7   12.20    3.00
  -5  -1   7   15.40    1.90
   5  -1  -7   15.80    2.80
  -5  -1   7   13.20    2.30
   5   1  -7   12.00    1.90
  -4  -1   7    1.50    1.40
  -4  -1   7   -1.20    1.20
   3  -1  -7   13.00    1.80
  -3  -1   7   16.30    1.70
   3  -1  -7   17.10    1.30
   3  -1  -7   16.40    1.60
  -3  -1   7   15.40    1.60
   2  -1  -7  154.38    4.90
  -2  -1   7  150.48    5.10
  -2  -1   7  153.08    6.70
   2  -1  -7  148.89    4.20
   2  -1  -7  143.79    6.40
  -2  -1   7  152.28    4.30
   2  -1  -7  142.09    4.90
   2   1  -7  153.78    4.50
  -2   1   7  145.89    4.40
   1  -1  -7  161.38    5.00
   1  -1  -7  154.28    4.80
   1  -1  -7  159.48    4.70
  -1  -1   7  158.28    5.50
  -1  -1   7  161.38    4.30
  -1   1   7  158.18    4.70
   1   1  -7  167.08    4.80
   0  -1   7  195.28    4.80
   0  -1  -7  185.98    5.80
   0   1   7  185.88    5.40
  -1  -1  -7    1.30    0.60
   1  -1   7    1.90    0.40
   1  -1   7    1.00    0.70
   1   1   7    2.50    0.90
  -1   1  -7    1.50    0.70
  -2  -1  -7    4.00    2.90
  -2  -1  -7    3.90    1.00
  -2   1  -7    2.70    1.40
  -3  -1  -7  109.79    3.90
  -3  -1  -7  112.59    4.10
  -3  -1  -7  115.69    9.50
  -3   1  -7  109.59    4.40
  -4  -1  -7    6.00    1.70
   4  -1   7    9.90    2.70
  -4  -1  -7    4.00    2.30
  -4   1  -7    4.10    1.60
  -4   1  -7    5.90    2.80
   4   1   7    5.70    2.30
   5  -1   7    7.60    2.60
  -5  -1  -7   11.00    1.70
  -5  -1  -7   11.20    2.70
  -5  -1  -7   10.30    2.40
   5   1   7   12.80    2.50
  -5   1  -7   10.70    1.80
  -6  -1  -7   32.50    2.80
  -6  -1  -7   31.20    3.10
  -6  -1  -7   27.30    4.50
  -6  -1  -7   33.50    3.10
   6   1   7   30.20    3.00
  -6   1  -7   31.80    4.20
  -6   1  -7   32.50    3.10
  -7  -1  -7  139.69    5.10
  -7  -1  -7  133.89    6.90
  -7   1  -7  132.19    5.10
   7   1   7  141.99    5.20
  -8  -1  -7  208.78    6.10
  -8  -1  -7  208.88    5.90
  -8   1  -7  199.38    6.00
  -8   1  -7  202.58    6.10
  -8  -2   7   18.10    1.90
  -8  -2   7   17.70    1.80
  -8  -2   7   15.30    1.60
   8   2  -7   18.00    1.90
  -7  -2   7    9.60    1.70
  -7  -2   7    9.60    1.70
  -7  -2   7   13.00    1.80
  -7   2   7   16.00    3.20
   7   2  -7   14.30    1.70
  -6  -2   7   26.40    2.60
  -6  -2   7   26.20    2.60
  -6  -2   7   26.80    2.60
   6  -2  -7   26.00    3.30
  -6  -2   7   29.20    4.30
   6   2  -7   29.90    2.80
  -5  -2   7  458.85   12.80
  -5  -2   7  467.85   12.30
  -5  -2   7  464.05   13.50
   5  -2  -7  449.66   15.80
   5   2  -7  478.85   13.00
   5   2  -7  464.55   12.00
  -4  -2   7   47.00    3.40
  -4  -2   7   48.40    3.10
  -4  -2   7   46.70    2.70
   4  -2  -7   51.79    5.00
   4   2  -7   46.50    4.40
   4   2  -7   44.20    3.70
  -3  -2   7  225.08    6.40
  -3  -2   7  221.48   10.80
  -3  -2   7  224.68    6.80
  -3  -2   7  221.18    6.30
   3  -2  -7  228.28    7.70
  -3   2   7  221.28    6.80
   3   2  -7  220.08    6.40
  -2  -2   7   65.29    3.00
  -2  -2   7   64.39    5.30
   2  -2  -7   68.59    3.50
   2  -2  -7   66.29    3.40
  -2  -2   7   68.19    2.80
  -2  -2   7   63.09    2.70
   2   2  -7   61.19    2.90
   1  -2  -7   70.29    3.40
  -1  -2   7   68.19    2.50
   1  -2  -7   63.69    3.10
  -1  -2   7   71.19    4.20
   1  -2  -7   65.19    2.80
   1   2  -7   62.59    3.20
   0  -2   7   46.10    2.90
   0  -2   7   49.60    1.80
   0  -2  -7   52.79    3.30
   0   2  -7   54.09    2.70
  -1  -2  -7   39.40    2.80
  -1  -2  -7   34.90    3.70
  -1  -2  -7   38.80    1.80
   1  -2   7   39.50    2.20
   1   2   7   37.70    2.40
  -2  -2  -7  701.03   20.20
  -2  -2  -7  751.22   17.30
   2   2   7  676.83   17.40
  -2   2  -7  680.03   17.90
   2   2   7  724.43   18.10
  -3  -2  -7    7.70    5.10
  -3  -2  -7    1.10    1.10
   3   2   7    2.20    1.70
  -4  -2  -7   33.50    3.00
  -4  -2  -7   23.70   12.10
  -4  -2  -7   27.70    3.00
  -4  -2  -7   33.20    3.00
   4  -2   7   41.80    3.70
   4   2   7   34.30    3.40
  -4   2  -7   36.00    3.20
  -5  -2  -7   -1.50    2.30
  -5  -2  -7    0.00    1.40
  -5  -2  -7    1.20    1.50
   5  -2   7   -0.20    1.90
  -5  -2  -7    4.40    4.00
  -5   2  -7    1.70    1.80
   5   2   7   -0.10    2.00
  -6  -2  -7  267.67    7.90
  -6  -2  -7  262.97    8.00
  -6  -2  -7  249.68    9.90
   6   2   7  258.37    8.60
  -6   2  -7  266.17    7.90
  -7  -2  -7   20.40    2.20
  -7  -2  -7   21.10    2.10
  -7   2  -7   16.20    2.20
   7   2   7   25.70    2.70
  -8  -2  -7   68.59    2.90
  -8  -2  -7   67.09    2.50
  -8   2  -7   63.99    3.60
  -8   2  -7   64.99    3.50
   8   2   7   65.49    2.30
   8   3  -7   92.19    3.40
   8   3  -7   93.39    2.60
  -7  -3   7   19.50    2.20
  -7  -3   7   22.00    2.00
  -7  -3   7   21.60    2.10
   7   3  -7   21.50    2.00
  -6  -3   7    7.70    4.00
  -6  -3   7    3.90    2.60
  -6  -3   7    8.00    1.80
  -6  -3   7    5.80    1.40
  -6  -3   7    6.50    1.50
   6   3  -7    5.50    1.50
   6   3  -7    3.90    2.20
  -5  -3   7    0.90    1.40
  -5  -3   7    0.40    2.30
  -5  -3   7    0.80    1.60
  -5  -3   7   -1.20    1.20
   5  -3  -7   -3.00    2.80
  -5  -3   7   -0.10    2.60
   5   3  -7    0.80    1.60
   5   3  -7    2.00    1.70
  -4  -3   7   27.40    3.20
  -4  -3   7   28.60    2.70
   4  -3  -7   23.30    3.40
  -4  -3   7   13.10    9.50
  -4  -3   7   28.00    2.80
  -4  -3   7   33.80    2.40
  -4  -3   7   29.10    2.80
   4   3  -7   25.80    2.40
   4   3  -7   26.90    2.80
   3  -3  -7   90.69    5.00
  -3  -3   7   95.49    3.90
  -3  -3   7   98.79    4.10
  -3  -3   7  107.59    9.20
  -3  -3   7   97.59    3.70
  -3  -3   7   93.29    4.70
   3  -3  -7   92.79    5.00
  -3  -3   7   99.19    4.20
   3   3  -7   93.29    5.10
   3   3  -7   94.59    4.30
   3   3  -7   94.99    3.90
  -2  -3   7    3.30    1.10
  -2  -3   7    2.40    1.20
  -2  -3   7    2.90    3.20
  -2  -3   7    3.50    1.80
   2  -3  -7    2.60    1.80
   2  -3  -7    1.00    1.50
  -2  -3   7    5.20    3.30
   2   3  -7    4.60    1.20
   2   3  -7    3.30    1.90
  -1  -3   7  269.17    7.20
   1  -3  -7  262.07    9.00
  -1  -3   7  277.47    7.00
  -1  -3   7  268.57    9.50
   1  -3  -7  266.97    8.30
   1  -3  -7  272.87    8.10
   1   3  -7  268.57    7.40
   0  -3  -7  130.99    5.80
   0  -3   7  133.69    5.30
   0   3  -7  122.39    5.60
   0   3   7  113.39    4.60
   0   3  -7  121.49    4.20
  -1  -3  -7   23.50    3.40
  -1  -3  -7   22.10    2.10
   1  -3   7   24.00    2.20
  -1   3  -7   25.20    2.80
   1   3   7   19.70    2.00
   1   3   7   23.20    2.90
  -1   3  -7   26.60    2.60
  -2  -3  -7   12.30    1.50
  -2  -3  -7    9.90    3.70
  -2  -3  -7   15.20    2.60
  -2   3  -7   10.40    2.00
   2   3   7    7.40    2.20
   2   3   7   10.90    2.20
  -3  -3  -7   85.89    9.40
  -3  -3  -7   91.99    4.00
  -3  -3  -7   84.89    5.00
  -3  -3  -7   83.19    4.80
  -3  -3  -7   88.99    4.10
   3   3   7   90.59    4.20
  -3   3  -7   87.79    4.20
   3   3   7   91.29    6.30
   3   3   7   94.79    7.10
   3   3   7   90.99    4.00
   4  -3   7  403.56   11.80
  -4  -3  -7  405.26   10.60
  -4  -3  -7  417.66   12.80
  -4  -3  -7  395.56   11.40
  -4  -3  -7  404.26   10.60
   4   3   7  340.47   10.70
   4   3   7  397.66   12.30
  -4   3  -7  389.96   10.30
  -5  -3  -7  240.48    7.50
  -5  -3  -7  246.28    8.90
   5  -3   7  245.48    8.60
  -5  -3  -7  247.18    7.20
  -5  -3  -7  238.38    8.70
  -5   3  -7  239.18    7.30
   5   3   7  252.07    8.70
  -6  -3  -7  113.69    5.80
  -6  -3  -7  108.69    4.00
  -6  -3  -7   98.09    4.70
   6   3   7  110.69    4.50
  -6   3  -7  110.19    4.70
   6   3   7  101.19    4.90
  -7  -3  -7   43.60    2.60
  -7  -3  -7   42.40    2.30
   7   3   7   45.20    2.80
  -7   3  -7   42.10    4.00
  -7  -4   7   38.60    2.10
   7   4  -7   41.80    2.00
  -6  -4   7   39.40    2.40
  -6  -4   7   40.40    2.90
   6   4  -7   37.10    2.50
   6   4  -7   40.90    2.70
   5  -4  -7   -2.10    2.50
  -5  -4   7    0.80    4.30
  -5  -4   7    3.60    1.30
  -5  -4   7    0.60    1.60
   5   4  -7    1.10    1.50
   5   4  -7    2.60    1.30
  -4  -4   7   48.30    3.40
  -4  -4   7   21.70   12.00
  -4  -4   7   43.90    4.50
   4  -4  -7   48.70    4.50
  -4  -4   7   44.10    2.70
   4   4  -7   46.70    3.00
   4   4  -7   47.30    3.80
  -3  -4   7  328.97   10.10
  -3  -4   7  281.37   14.00
  -3  -4   7  288.67    8.70
  -3  -4   7  280.87    8.50
   3   4  -7  291.67    9.40
   3   4  -7  286.47    8.60
   3   4  -7  287.67    8.20
  -2  -4   7  223.58   10.50
  -2  -4   7  225.48    7.00
   2  -4  -7  224.78    9.00
  -2  -4   7  225.38    6.50
   2   4  -7  226.68    6.80
   2   4  -7  209.88    8.60
   2   4  -7  217.18    7.10
   1  -4  -7   28.80    2.60
   1  -4  -7   29.60    3.80
  -1  -4   7   33.40    4.10
  -1  -4   7   33.80    2.70
   1  -4  -7   32.50    2.70
   1  -4  -7   30.90    2.70
   1   4  -7   29.40    2.40
   1   4  -7   32.40    3.40
  -1   4   7   31.40    3.70
   0  -4  -7   42.60    4.70
   0  -4   7   46.70    4.20
   0  -4  -7   44.00    3.50
   0   4  -7   50.59    4.10
   0   4  -7   50.49    2.90
   0   4   7   50.09    3.50
  -1  -4  -7  104.59    4.80
   1  -4   7   99.99    4.30
  -1  -4  -7  103.99    7.20
  -1   4  -7  102.59    4.10
   1   4   7   98.89    5.20
   1   4   7   97.39    7.10
  -1   4  -7  103.29    7.30
   1   4   7  101.09    4.50
  -2  -4  -7   76.89    8.10
  -2  -4  -7   66.79    3.50
   2   4   7   69.29    3.80
  -2   4  -7   68.09    3.60
  -3  -4  -7  468.95   15.00
  -3  -4  -7  515.35   20.10
  -3  -4  -7  522.85   14.20
  -3   4  -7  497.35   12.90
   3   4   7  536.05   13.90
   3   4   7  491.55   15.10
   4  -4   7  157.88    6.40
  -4  -4  -7  163.68    6.50
  -4  -4  -7  158.58    5.40
  -4  -4  -7  158.58   18.60
  -4   4  -7  156.18    5.50
   4   4   7  155.58    5.90
   4   4   7  156.88    7.20
   5  -4   7   85.59    4.50
  -5  -4  -7   87.49    4.50
  -5   4  -7   76.49    4.50
   5   4   7   84.49    4.70
   5   4   7   79.09    3.90
  -6  -4  -7    1.60    1.70
  -6  -4  -7    0.40    1.20
   6   4   7   -0.80    1.70
   6   4   7   -0.20    1.40
   7   4   7    6.00    1.80
   6   5  -7    8.30    1.10
  -5  -5   7   96.39    3.70
   5  -5  -7   99.89    4.90
   5   5  -7   99.59    3.40
   5   5  -7   92.09    3.90
   4  -5  -7   21.80    2.80
  -4  -5   7   21.90    2.10
   4   5  -7   18.40    2.30
   4   5  -7   24.40    2.20
  -3  -5   7   43.80    2.70
  -3  -5   7   40.70    7.20
   3   5  -7   39.50    2.90
   3   5  -7   46.20    2.90
   3   5  -7   40.90    4.30
  -2  -5   7    2.20    4.40
   2  -5  -7    4.00    4.50
  -2  -5   7    1.20    1.20
   2   5  -7    0.80    1.50
   2   5  -7    2.90    1.40
  -2   5   7    3.20    2.50
   1  -5  -7   60.99    7.30
  -1   5   7   55.89    4.10
   1   5  -7   67.29    3.80
   1   5  -7   67.79    3.30
  -1   5   7   52.09    5.90
   0  -5  -7  283.57    8.00
   0  -5  -7  263.97   12.10
   0  -5  -7  280.57   10.60
   0  -5   7  288.17   10.70
   0   5  -7  290.27    8.30
   0   5   7  289.27    9.10
   0   5   7  286.57    8.70
   0   5  -7  285.17    8.40
  -1  -5  -7 1142.29   27.30
   1   5   7 1121.69   27.50
   1   5   7 1154.58   27.60
  -1   5  -7 1115.99   26.90
  -1   5  -7 1126.19   27.00
  -2  -5  -7   -0.20    1.50
  -2  -5  -7    2.00    5.10
  -2   5  -7    1.60    1.60
   2   5   7    0.20    1.50
  -3  -5  -7  -10.60    7.50
  -3  -5  -7    1.10    1.40
   3  -5   7   -1.80    1.60
   3   5   7    2.30    1.60
   3   5   7    4.10    4.10
  -3   5  -7   -2.30    1.70
   4  -5   7    1.10    1.50
  -4  -5  -7    3.00    1.60
  -4  -5  -7    3.20    1.40
  -4   5  -7    1.10    1.90
   4   5   7    3.40    2.80
   4   5   7    2.20    1.40
   5  -5   7   10.10    1.80
  -5  -5  -7    7.00    1.50
  -5  -5  -7    9.40    1.70
   5   5   7    8.40    1.30
   5   5   7   12.40    2.10
  -6  -5  -7    0.90    1.00
   6   5   7    0.80    1.10
   4  -6  -7   36.70    4.90
   4   6  -7   33.70    3.30
   4   6  -7   38.80    1.90
   3  -6  -7  140.99    5.20
  -3   6   7  133.89    5.60
   3   6  -7  144.89    4.40
   3   6  -7  127.49    4.70
   2   6  -7    9.50    1.40
  -2   6   7   11.60    2.10
   2   6  -7    7.60    1.50
   1   6  -7   63.69    3.10
   1   6  -7   61.69    3.00
  -1   6   7   57.19    3.50
   0   6   7    6.60    1.60
   0   6  -7    5.00    1.30
   0   6  -7    3.90    1.60
  -1  -6  -7  103.39    3.80
   1   6   7  112.19    4.40
  -1   6  -7  108.19    4.40
  -1   6  -7  112.09    4.10
   1   6   7  107.49    4.60
  -2  -6  -7   12.10    1.70
   2   6   7   11.00    1.80
   2   6   7   12.20    1.80
  -2   6  -7   18.80    2.20
   3  -6   7    4.80    1.50
  -3  -6  -7    7.80    1.20
  -3   6  -7    6.20    1.60
   3   6   7    9.20    1.80
   3   6   7    6.60    1.40
   4  -6   7  129.79    4.50
  -4  -6  -7  130.29    3.90
   4   6   7  125.39    3.90
   1   7  -7  211.98    5.90
   0   7   7   15.00    1.70
   0   7  -7   15.20    1.60
   1  -7   7   36.00    2.20
  -1   7  -7   39.90    2.70
  -8   0   8  224.38    6.60
  -8   0   8  216.98    6.60
   8   0  -8  225.68    7.40
   7   0  -8    3.50    2.20
  -7   0   8    4.40    1.70
  -7   0   8    4.70    2.10
  -6   0   8  174.18    8.10
   6   0  -8  163.18    6.20
   6   0  -8  177.28    5.20
  -6   0   8  172.58    6.90
   5   0  -8   25.50    2.20
  -5   0   8   22.50    3.70
  -5   0   8   30.60    2.80
  -5   0   8   24.90    4.90
   4   0  -8  877.51   24.20
  -4   0   8  904.21   21.40
  -4   0   8  936.11   21.90
   3   0  -8  500.55   15.50
  -3   0   8  536.15   13.00
   3   0  -8  557.64   14.20
  -3   0   8  566.44   14.00
   2   0  -8  365.36   11.50
  -2   0   8  397.56    9.50
   2   0  -8  387.56   10.10
   1   0  -8  281.17    7.20
  -1   0   8  265.77    7.70
   1   0  -8  294.87    7.40
   0   0  -8    1.20    1.10
   0   0  -8    2.20    0.60
   0   0  -8    1.60    0.90
  -1   0  -8    8.20    0.90
  -1   0  -8    7.10    1.90
  -1   0  -8    6.50    1.30
  -2   0  -8  816.52   19.80
  -2   0  -8  822.72   19.00
  -2   0  -8  753.42   22.00
  -3   0  -8  149.88    4.90
  -3   0  -8  143.09    4.70
  -4   0  -8  441.66   11.20
  -4   0  -8  445.46   12.10
   4   0   8  433.66   12.20
  -5   0  -8  415.56   11.00
  -5   0  -8  401.06   12.50
  -5   0  -8  404.66   11.80
   5   0   8  415.56   11.70
  -6   0  -8  974.40   23.20
   6   0   8  958.90   23.30
  -6   0  -8  944.01   23.50
  -6   0  -8  893.31   25.50
  -7   0  -8   84.99    4.00
   7   0   8   78.19    3.70
  -8   0  -8   34.30    3.00
  -8   0  -8   28.70    2.20
  -8  -1   8   14.00    1.70
   8  -1  -8   14.30    2.50
  -8  -1   8   13.60    1.60
  -8  -1   8   10.00    3.30
   8   1  -8   13.80    2.10
  -8   1   8   14.70    2.00
  -8   1   8    8.30    2.20
   7  -1  -8   38.60    4.10
  -7  -1   8   36.90    2.80
  -7  -1   8   44.50    3.10
  -7   1   8   38.90    3.90
   7   1  -8   40.40    2.50
  -6  -1   8   10.50    2.10
   6  -1  -8    5.50    2.40
  -6  -1   8    7.70    6.80
  -6  -1   8    9.80    1.70
  -6   1   8   11.70    3.80
   6   1  -8    7.70    1.60
   5  -1  -8    0.30    2.30
  -5  -1   8    0.60    2.00
  -5  -1   8    0.90    1.30
   5   1  -8    0.30    1.60
  -5   1   8    3.70    2.50
  -4  -1   8   18.70    2.20
  -4  -1   8   24.80    2.60
   4  -1  -8   19.40    3.10
   4   1  -8   23.60    2.30
  -3  -1   8   39.70    2.60
   3  -1  -8   43.00    1.90
   3  -1  -8   47.40    2.80
   3  -1  -8   43.00    2.90
   2  -1  -8   56.99    3.20
   2  -1  -8   57.29    3.20
  -2  -1   8   58.09    3.20
   2  -1  -8   56.89    2.80
  -2  -1   8   55.59    4.90
   2  -1  -8   56.99    2.30
  -2  -1   8   56.79    2.30
  -2   1   8   55.79    2.50
   2   1  -8   54.69    2.50
   1  -1  -8  118.89    4.00
   1  -1  -8  123.09    4.20
  -1  -1   8  121.09    4.70
   1  -1  -8  115.39    4.30
  -1  -1   8  119.79    3.40
  -1   1   8  119.29    3.90
   1   1  -8  120.89    3.90
   0  -1   8  190.08    4.90
   0  -1  -8  199.08    6.10
   0  -1   8  190.28    5.80
   0   1   8  199.38    5.70
  -1  -1  -8 1237.68   28.40
  -1  -1  -8 1231.28   30.00
   1  -1   8 1254.87   27.90
  -1   1  -8 1227.88   28.40
   1   1   8 1231.18   30.00
  -2  -1  -8  270.17    7.30
  -2   1  -8  262.67    7.10
  -3  -1  -8  307.47    8.30
  -3  -1  -8  322.67    8.80
  -3  -1  -8  325.07   13.70
  -3   1  -8  303.37    8.20
  -3   1  -8  323.47    8.90
   4  -1   8  754.72   22.00
  -4  -1  -8  717.93   18.30
  -4  -1  -8  714.13   18.30
  -4  -1  -8  735.73   17.60
   4  -1   8  692.33   17.90
   4   1   8  684.23   18.80
  -4   1  -8  704.63   17.10
  -5  -1  -8   12.50    1.80
  -5  -1  -8    7.20    2.30
  -5  -1  -8   10.40    2.80
   5  -1   8    9.40    2.50
  -5   1  -8   18.00    3.90
   5   1   8    9.60    3.20
  -5   1  -8   11.70    1.80
  -6  -1  -8  242.98    7.60
  -6  -1  -8  230.48    7.50
  -6  -1  -8  223.18    9.90
  -6  -1  -8  242.18    8.00
   6   1   8  244.98    8.10
  -6   1  -8  231.68    8.90
  -6   1  -8  245.18    7.50
  -7  -1  -8  176.38    6.00
  -7  -1  -8  180.08    6.00
   7   1   8  185.08    6.10
  -7   1  -8  184.28    6.10
  -8  -1  -8    5.60    1.10
  -8  -1  -8    5.50    1.50
  -8   1  -8    7.50    1.50
  -8   1  -8    6.80    1.50
  -8  -2   8   30.20    2.40
  -8  -2   8   32.10    2.00
   8   2  -8   34.60    2.60
  -7  -2   8   17.20    1.90
  -7  -2   8   19.10    2.30
  -7  -2   8   19.50    2.20
   7   2  -8   15.60    1.70
  -7   2   8   21.00    3.20
  -6  -2   8   53.29    6.20
  -6  -2   8   56.59    3.30
   6  -2  -8   59.49    4.90
  -6  -2   8   61.29    3.40
  -6  -2   8   59.59    3.30
   6   2  -8   60.69    3.40
  -5  -2   8    1.60    1.20
  -5  -2   8    1.20    1.30
   5  -2  -8    1.40    2.60
  -5  -2   8    1.20    2.30
  -5  -2   8    1.90    1.50
   5   2  -8    1.40    1.70
   5   2  -8    2.70    2.20
  -4  -2   8   40.20    3.00
   4  -2  -8   32.40    3.40
  -4  -2   8   40.30    2.60
  -4  -2   8   32.60    2.40
   4   2  -8   32.70    3.40
   4   2  -8   42.90    4.30
  -3  -2   8  243.98    7.30
  -3  -2   8  251.07    6.80
   3  -2  -8  255.37    8.30
  -3  -2   8  255.07   11.70
  -3  -2   8  242.98    6.90
  -3   2   8  243.48    7.50
   3   2  -8  231.68    6.80
   2  -2  -8    2.30    1.20
  -2  -2   8    4.70    1.30
   2  -2  -8    0.40    1.00
  -2  -2   8    1.80    0.90
  -2  -2   8   -0.30    2.60
   2   2  -8    3.10    1.20
  -2   2   8    3.00    1.10
   1  -2  -8    3.20    1.20
   1  -2  -8    5.50    1.40
   1  -2  -8    1.00    1.20
  -1  -2   8    1.60    1.90
  -1  -2   8    3.70    0.80
  -1   2   8    1.60    1.00
   1   2  -8    2.50    1.00
   1   2  -8    3.10    1.50
   0  -2   8   14.10    1.80
   0  -2   8   14.70    1.20
   0  -2  -8   12.70    2.10
   0  -2   8   13.70    2.10
   0   2  -8   16.60    1.80
   0   2   8   15.80    1.80
  -1  -2  -8   41.70    1.80
  -1  -2  -8   39.40    2.90
  -1  -2  -8   45.70    4.10
   1  -2   8   37.20    2.60
   1   2   8   40.20    2.70
   1   2   8   35.10    2.70
  -2  -2  -8 1229.48   31.40
  -2  -2  -8 1249.97   28.10
  -2   2  -8 1184.58   28.00
   2   2   8 1115.79   27.90
   2   2   8 1201.88   29.20
  -3  -2  -8  401.36   16.00
  -3  -2  -8  421.56   11.30
   3  -2   8  398.16   12.10
  -3  -2  -8  422.06   10.80
  -3  -2  -8  407.66   10.80
  -3  -2  -8  410.76   11.40
  -3   2  -8  433.56   11.50
   3   2   8  414.76   10.90
  -4  -2  -8   17.20    2.00
  -4  -2  -8   16.50    2.40
  -4  -2  -8   12.60    3.50
   4  -2   8   12.50    2.40
  -4  -2  -8   18.00    2.40
  -4   2  -8   15.70    2.10
   4   2   8   17.40    3.00
  -5  -2  -8   -0.80    3.80
   5  -2   8    1.10    1.90
  -5  -2  -8    0.80    1.50
  -5  -2  -8    3.40    2.40
  -5  -2  -8    4.60    1.90
  -5   2  -8    2.10    1.80
   5   2   8    1.30    2.00
  -6  -2  -8   19.50    2.20
  -6  -2  -8   12.90    4.50
  -6  -2  -8   13.60    4.60
  -6   2  -8   25.50    3.00
  -7  -2  -8  544.75   14.00
  -7  -2  -8  540.65   13.70
  -7   2  -8  547.55   13.90
   7   2   8  558.84   14.30
  -8  -2  -8   -0.80    1.50
  -8  -2  -8   -1.30    1.10
  -8   2  -8    2.00    2.30
   8   3  -8  129.19    4.20
  -7  -3   8  178.18    5.40
   7   3  -8  179.88    5.40
  -6  -3   8    6.20    1.40
  -6  -3   8    4.70    1.40
  -6  -3   8   13.60    5.00
  -6  -3   8    9.60    2.60
  -6  -3   8    6.60    1.70
   6   3  -8    8.90    1.50
  -5  -3   8  118.99    4.50
  -5  -3   8  123.69    5.50
  -5  -3   8  115.59    4.50
   5  -3  -8  116.09    6.40
  -5  -3   8  112.59    4.60
  -5  -3   8  113.09    6.00
   5   3  -8  122.59    4.50
   5   3  -8  115.39    5.00
  -4  -3   8  172.28    5.40
   4  -3  -8  158.28    7.20
  -4  -3   8  162.38    5.50
  -4  -3   8  166.38    6.40
  -4  -3   8  163.88    6.20
  -4  -3   8  187.68   20.90
   4   3  -8  143.69    7.20
  -3  -3   8   64.09    7.70
  -3  -3   8   70.29    3.40
  -3  -3   8   65.59    3.60
  -3  -3   8   62.69    3.00
   3  -3  -8   66.19    4.40
  -3  -3   8   60.49    4.00
  -3   3   8   62.89    5.10
   3   3  -8   60.49    3.60
   3   3  -8   66.19    4.50
   3   3  -8   62.39    3.10
   2  -3  -8    0.30    1.60
  -2  -3   8    0.00    1.20
  -2  -3   8    6.50    2.70
  -2  -3   8    2.10    1.70
  -2  -3   8    0.10    1.10
   2  -3  -8    1.10    1.70
  -2  -3   8   -2.30    3.10
   2   3  -8    2.00    1.20
   2   3  -8   -1.00    1.70
   1  -3  -8    8.20    1.90
  -1  -3   8   10.30    1.20
  -1  -3   8    8.20    1.10
   1  -3  -8    8.80    1.80
   1  -3  -8    8.90    1.80
   1  -3  -8    6.90    1.80
  -1  -3   8    7.10    2.20
   1   3  -8    8.10    1.30
  -1   3   8    5.80    2.80
   0  -3  -8   48.20    4.10
   0  -3   8   57.29    3.80
   0   3   8   56.39    3.30
   0   3  -8   56.59    3.90
   0   3  -8   49.30    2.80
   1  -3   8   30.20    2.40
  -1  -3  -8   32.60    2.50
  -1  -3  -8   26.60    3.80
  -1   3  -8   27.30    2.50
   1   3   8   27.90    2.60
   1   3   8   29.50    3.30
  -1   3  -8   26.50    3.20
  -2  -3  -8   -0.90    1.00
  -2  -3  -8    6.00    3.60
   2   3   8   -2.00    2.30
   2   3   8   -0.20    1.40
  -2   3  -8    3.40    1.60
  -3  -3  -8   78.29    3.80
   3  -3   8   74.09    4.40
  -3  -3  -8   79.49    4.80
  -3  -3  -8   68.99    3.90
  -3  -3  -8   78.99    8.40
   3   3   8   65.89    7.70
   3   3   8   70.79    6.10
   3   3   8   77.79    4.00
  -3   3  -8   81.09    3.90
   3   3   8   78.89    3.80
   4  -3   8   39.30    3.70
  -4  -3  -8   32.00   10.80
  -4  -3  -8   37.90    3.50
  -4  -3  -8   44.60    4.40
  -4  -3  -8   45.40    3.70
  -4  -3  -8   36.40    3.00
   4   3   8   37.60    3.90
  -4   3  -8   38.00    3.30
  -5  -3  -8   30.10    2.70
   5  -3   8   23.90    3.30
  -5  -3  -8   21.90    2.60
  -5  -3  -8   24.50    3.40
  -5  -3  -8   28.10    3.50
  -5   3  -8   22.30    2.50
   5   3   8   21.60    2.90
  -6  -3  -8  565.44   13.90
  -6  -3  -8  543.65   14.20
  -6  -3  -8  578.04   15.50
   6   3   8  569.94   15.30
   6   3   8  557.74   14.00
  -6   3  -8  559.04   14.20
  -7  -3  -8   26.70    2.10
  -7  -3  -8   28.70    2.90
  -7   3  -8   24.80    2.60
   7   3   8   30.70    2.30
   7   4  -8    2.80    0.80
  -6  -4   8  124.39    4.30
   6   4  -8  127.29    4.60
   6   4  -8  121.69    4.00
  -5  -4   8   30.40    2.30
  -5  -4   8   24.80    2.60
   5  -4  -8   25.40    3.40
   5   4  -8   27.60    2.70
   5   4  -8   29.30    2.40
   4  -4  -8   62.59    4.90
  -4  -4   8   68.59    3.20
  -4  -4   8   62.79    3.70
  -4  -4   8   58.59    4.90
   4   4  -8   66.79    3.50
   4   4  -8   70.29    4.10
  -3  -4   8   18.80    2.20
  -3  -4   8   14.60    2.40
  -3  -4   8   27.20    6.40
  -3  -4   8   16.50    1.90
   3   4  -8   17.10    2.00
   3   4  -8   17.50    2.20
   3   4  -8   23.90    2.90
  -2  -4   8  104.39    7.70
   2  -4  -8   84.79    5.80
  -2  -4   8   93.49    3.60
   2   4  -8   89.59    4.70
   2   4  -8   91.79    6.00
  -2   4   8   75.09    5.60
   2   4  -8   92.99    3.80
   1  -4  -8  181.08    8.20
  -1  -4   8  170.28    5.60
   1  -4  -8  181.58    5.60
   1  -4  -8  165.58    6.00
   1  -4  -8  180.38    5.70
  -1  -4   8  177.98    8.30
  -1   4   8  172.98    6.20
   1   4  -8  169.78    6.10
   1   4  -8  177.98    5.60
   0  -4   8   87.19    5.10
   0  -4  -8   85.49    4.20
   0  -4  -8   87.39    5.90
   0   4   8   77.69    6.60
   0   4  -8   85.79    4.50
   0   4   8   84.19    6.00
   0   4  -8   92.49    3.70
   0   4   8   78.59    4.20
  -1  -4  -8  522.05   17.00
   1  -4   8  514.95   13.60
  -1  -4  -8  499.45   13.70
   1   4   8  507.25   13.90
  -1   4  -8  569.14   20.10
  -1   4  -8  503.55   13.00
  -1   4  -8  499.45   13.40
  -2  -4  -8   43.90    6.10
  -2  -4  -8   56.69    3.90
  -2  -4  -8   53.59    3.40
  -2   4  -8   53.59    3.40
   2   4   8   54.99    3.90
   2   4   8   55.19    3.40
  -3  -4  -8  495.55   14.00
  -3  -4  -8  485.85   20.30
  -3  -4  -8  506.45   13.90
   3   4   8  508.95   15.20
  -3   4  -8  510.45   13.90
   3   4   8  515.65   13.40
  -4  -4  -8   15.60    2.40
  -4  -4  -8   17.80    2.10
   4  -4   8   20.80    2.70
  -4  -4  -8   20.00   11.80
   4   4   8   16.80    3.10
  -4   4  -8   14.10    2.20
   4   4   8   20.50    2.80
  -5  -4  -8   31.30    2.60
  -5  -4  -8   32.80    3.30
   5  -4   8   37.10    3.30
  -5   4  -8   28.20    2.70
   5   4   8   29.80    2.90
   5   4   8   32.10    3.40
  -6  -4  -8    6.00    1.90
  -6  -4  -8    5.40    1.40
   6   4   8   10.30    1.60
   6   4   8    8.20    1.70
  -6   4  -8    8.00    2.60
   7   4   8    1.50    0.90
   6   5  -8   93.29    4.00
   5   5  -8    4.90    1.10
   5   5  -8    4.70    1.40
  -4  -5   8   21.50    2.10
   4  -5  -8   26.10    3.10
   4   5  -8   23.80    2.10
   4   5  -8   19.00    2.30
  -3  -5   8    1.00    1.10
   3  -5  -8   -3.00    2.30
  -3  -5   8    3.40    6.70
   3   5  -8    2.00    2.20
   3   5  -8   -0.20    1.50
   3   5  -8    0.80    1.30
  -2  -5   8   57.49    6.20
  -2  -5   8   51.59    2.90
   2  -5  -8   60.69    6.50
   2   5  -8   51.39    3.00
   2   5  -8   55.09    3.20
  -2   5   8   49.50    4.80
  -1  -5   8  979.80   28.80
   1  -5  -8  973.00   27.80
   1   5  -8  993.10   23.90
  -1   5   8  994.90   24.30
   1   5  -8 1030.40   24.00
  -1   5   8  935.91   24.40
   0  -5  -8   85.29    7.90
   0  -5  -8   80.69    3.90
   0   5  -8   86.89    4.20
   0   5  -8   85.49    3.90
   0   5   8   89.09    5.10
   0   5   8   92.19    4.50
  -1  -5  -8  248.48   11.10
  -1  -5  -8  253.17    7.80
  -1   5  -8  250.87    7.60
   1   5   8  258.67    8.10
  -1   5  -8  254.37    7.70
   1   5   8  257.57    8.10
  -2  -5  -8  219.48   12.30
  -2  -5  -8  230.08    7.80
   2   5   8  225.48    7.40
  -2   5  -8  230.38    6.90
  -3  -5  -8   23.30    2.60
   3  -5   8   25.70    2.80
   3   5   8   25.70    2.80
   3   5   8   20.20    4.50
   4  -5   8    1.60    1.60
  -4  -5  -8    2.60    1.40
  -4  -5  -8   -0.40    1.70
  -4   5  -8    3.80    1.80
   4   5   8    2.20    1.40
  -5  -5  -8   52.09    2.90
  -5  -5  -8   53.39    3.00
   5  -5   8   49.99    3.10
   5   5   8   49.60    3.40
  -5   5  -8   48.60    3.90
   5   5   8   52.19    2.60
  -6  -5  -8    5.30    1.10
   6   5   8    3.80    1.20
   4   6  -8    5.60    2.20
   4   6  -8    4.60    0.90
   3  -6  -8  361.66    9.80
  -3   6   8  350.66    9.90
   3   6  -8  353.56    9.10
   2   6  -8  541.05   13.30
  -2   6   8  532.25   13.50
   2   6  -8  518.45   13.20
   1   6  -8    3.00    1.20
   1   6  -8   -0.50    1.20
  -1   6   8   -1.80    1.70
   0   6  -8   10.70    1.70
   0   6   8   12.00    1.90
   0   6  -8   10.00    1.60
   0   6   8   13.10    2.80
  -1  -6  -8   75.09    3.30
   1   6   8   75.49    3.60
   1   6   8   80.39    3.90
  -1   6  -8   70.69    3.80
  -1   6  -8   75.99    3.40
  -2  -6  -8   35.90    2.70
   2  -6   8   33.90    2.70
  -2   6  -8   35.40    2.40
   2   6   8   34.30    2.70
   3  -6   8  341.47    9.40
  -3  -6  -8  326.67    8.60
   3   6   8  319.87    8.70
  -3   6  -8  333.57    8.60
   3   6   8  341.07    9.00
  -4  -6  -8    0.30    0.80
   4  -6   8    0.20    1.20
   4   6   8    1.00    0.90
   1   7  -8    1.80    1.60
   0   7  -8    5.00    1.20
   0   7   8    6.00    1.40
  -8   0   9   -0.10    1.40
   8   0  -9    1.70    1.90
  -8   0   9   -2.10    1.30
  -7   0   9    3.10    1.60
  -7   0   9    2.70    2.00
  -7   0   9    3.70    3.00
   7   0  -9   -1.70    1.90
   6   0  -9    3.20    1.50
  -6   0   9    5.30    2.60
   6   0  -9   -4.40    2.50
  -6   0   9    3.20    1.70
  -5   0   9   -1.30    1.60
   5   0  -9   -1.80    1.50
   5   0  -9   -0.10    5.00
  -5   0   9   -2.80    3.60
  -5   0   9   -1.40    3.30
  -4   0   9   -1.10    1.90
  -4   0   9    0.60    1.60
   4   0  -9   -1.00    4.90
  -3   0   9    3.40    2.10
   3   0  -9    0.00    1.10
   3   0  -9   -0.30    4.20
  -3   0   9    0.10    1.00
   2   0  -9    0.00    0.80
  -2   0   9    0.40    0.90
   1   0  -9    0.30    0.90
  -1   0   9   -1.50    1.60
   1   0  -9   -0.20    0.60
   0   0  -9    0.00    0.70
   0   0  -9   -0.10    1.00
   0   0  -9    0.40    1.00
  -1   0  -9   -0.90    1.70
  -1   0  -9    0.60    1.30
  -1   0  -9    0.20    0.60
  -2   0  -9   -0.90    0.80
  -2   0  -9   -3.00    3.30
  -3   0  -9   -0.10    1.10
  -3   0  -9    1.60    1.20
  -4   0  -9   -0.10    1.90
  -4   0  -9   -1.50    1.40
   4   0   9   -2.00    2.30
  -5   0  -9   -1.00    3.00
   5   0   9    1.00    2.10
  -5   0  -9    2.70    2.40
  -5   0  -9    3.20    1.40
  -6   0  -9    0.40    1.40
  -6   0  -9    0.50    2.40
  -6   0  -9    2.30    5.30
   6   0   9    0.30    1.90
  -7   0  -9    0.10    1.50
   7   0   9   -0.40    1.60
  -7   0  -9   -1.20    1.50
  -8   0  -9    0.30    1.30
  -8   0  -9   -1.10    1.10
   8  -1  -9   28.80    3.40
  -8  -1   9   29.90    2.20
  -8  -1   9   31.90    2.50
  -8   1   9   29.00    2.70
   8   1  -9   30.00    2.90
  -8   1   9   28.90    2.80
  -7  -1   9    3.50    1.50
  -7  -1   9    2.60    2.00
  -7  -1   9   -0.50    1.40
   7  -1  -9    4.10    2.30
  -7   1   9    5.00    3.30
   7   1  -9    3.10    1.20
  -7   1   9    4.50    3.10
  -6  -1   9  197.18   11.50
  -6  -1   9  211.18    6.80
   6  -1  -9  224.38    8.20
  -6  -1   9  204.38    6.90
  -6   1   9  216.38    7.00
   6   1  -9  211.38    6.60
  -5  -1   9    3.90    1.40
   5  -1  -9    8.20    2.50
  -5  -1   9    6.10    2.60
  -5  -1   9    6.00    2.10
  -5   1   9    4.50    3.80
   5   1  -9    2.40    1.60
   4  -1  -9    1.30    2.40
  -4  -1   9    2.10    1.50
   4  -1  -9    0.30    1.60
  -4  -1   9    0.80    1.20
   4   1  -9   -1.30    1.70
  -3  -1   9    7.20    6.30
  -3  -1   9    5.40    1.20
   3  -1  -9    7.50    1.80
  -3  -1   9    7.90    1.40
   3  -1  -9    7.90    1.00
   3  -1  -9    6.80    1.60
   3   1  -9    5.00    1.50
  -3   1   9    9.10    1.70
  -2  -1   9  473.35   11.60
   2  -1  -9  472.65   11.80
  -2  -1   9  466.45   13.60
   2  -1  -9  479.85   12.50
   2  -1  -9  477.75   12.50
  -2   1   9  486.35   12.20
   2   1  -9  473.25   12.00
   1  -1  -9   41.30    2.30
   1  -1  -9   42.20    2.40
  -1  -1   9   35.80    1.60
  -1  -1   9   34.30    2.90
   1   1  -9   37.50    2.00
  -1   1   9   41.10    2.20
   0  -1   9  135.69    3.70
   0  -1   9  134.79    4.70
   0  -1  -9  137.09    5.00
   0   1   9  139.19    4.70
  -1  -1  -9  469.45   13.20
   1  -1   9  482.55   11.00
  -1  -1  -9  467.05   11.40
  -1   1  -9  479.75   11.50
  -1   1  -9  455.45   12.90
  -2  -1  -9    0.20    0.80
  -2  -1  -9    2.20    2.80
  -2  -1  -9    1.10    1.30
  -2   1  -9    0.90    1.00
  -3  -1  -9  177.68    5.40
  -3  -1  -9  172.98    5.70
  -3   1  -9  178.88    5.90
  -4  -1  -9   21.80    2.70
  -4  -1  -9   21.50    2.50
  -4  -1  -9   22.60    2.30
   4  -1   9   17.50    2.70
  -4   1  -9   18.80    2.30
  -4   1  -9   24.10    3.30
   4   1   9   24.90    2.90
  -5  -1  -9  393.56   10.80
  -5  -1  -9  386.16   12.00
   5  -1   9  389.66   11.00
   5   1   9  398.36   11.80
  -5   1  -9  384.86   11.90
  -5   1  -9  393.96   10.50
   6  -1   9   38.40    4.10
  -6  -1  -9   53.69    3.40
  -6  -1  -9   48.10    3.20
  -6  -1  -9   57.69    6.60
  -6  -1  -9   45.60    3.80
  -6   1  -9   46.50    3.30
  -6   1  -9   46.70    4.10
   6   1   9   43.00    3.70
  -7  -1  -9    3.90    1.40
  -7  -1  -9    5.60    1.60
   7   1   9    7.40    1.70
  -7   1  -9    3.00    1.60
  -8  -1  -9  297.17    7.70
  -8  -1  -9  290.17    8.00
  -8   1  -9  294.47    7.80
  -8   1  -9  295.37    8.00
  -8  -2   9    5.80    1.50
  -8  -2   9    3.50    1.00
   8   2  -9    4.50    1.50
  -7  -2   9  244.58    7.50
  -7  -2   9  251.17    7.30
  -7  -2   9  247.78    7.20
  -7   2   9  253.27    7.90
   7   2  -9  249.08    6.90
  -6  -2   9   23.80    2.50
  -6  -2   9   25.50    2.30
  -6  -2   9   28.20    2.60
   6  -2  -9   24.00    3.40
  -6  -2   9   20.20    4.30
   6   2  -9   23.30    2.50
  -5  -2   9   22.80    3.20
  -5  -2   9   25.60    2.40
   5  -2  -9   35.00    4.50
  -5  -2   9   21.70    2.20
  -5  -2   9   23.40    2.40
   5   2  -9   27.00    2.60
   5   2  -9   30.60    2.90
  -4  -2   9   19.40    2.10
  -4  -2   9   18.90    1.80
   4  -2  -9   21.10    3.00
  -4  -2   9   20.50    2.40
  -4  -2   9   16.30    3.60
  -4  -2   9   17.70    1.90
   4   2  -9   18.90    2.20
   4   2  -9   21.70    2.40
  -3  -2   9   52.89    2.90
  -3  -2   9   45.80    6.30
  -3  -2   9   50.89    2.70
   3  -2  -9   52.69    3.60
  -3  -2   9   51.69    2.60
  -3   2   9   46.50    3.40
   3   2  -9   52.29    3.40
  -2  -2   9    1.10    2.70
  -2  -2   9    7.40    1.20
   2  -2  -9    4.70    1.20
   2  -2  -9    4.30    1.10
  -2  -2   9    6.50    1.20
   2  -2  -9    6.70    1.50
   2  -2  -9    6.30    1.60
  -2   2   9    6.50    1.40
   2   2  -9    9.20    1.50
   1  -2  -9   22.80    2.50
  -1  -2   9   22.80    1.60
  -1  -2   9   22.80    1.80
   1  -2  -9   23.80    2.40
  -1  -2   9   26.60    3.30
   1  -2  -9   22.20    2.70
   1   2  -9   24.80    2.20
   1   2  -9   18.60    2.00
  -1   2   9   25.50    2.20
   0  -2   9  532.85   12.40
   0  -2   9  525.05   13.80
   0  -2  -9  508.75   14.30
   0   2  -9  526.15   13.70
   0   2   9  520.75   13.70
   1  -2   9  108.39    4.00
  -1  -2  -9  102.89    5.60
  -1  -2  -9  100.89    4.40
  -1  -2  -9  103.69    3.30
   1   2   9  102.29    4.30
   1   2   9   97.79    3.90
  -2  -2  -9  675.53   20.10
  -2  -2  -9  718.73   16.80
   2   2   9  698.43   18.20
  -2   2  -9  671.73   16.70
  -2   2  -9  654.73   16.20
   2   2   9  679.93   16.70
  -3  -2  -9   65.99    4.30
  -3  -2  -9   72.69    3.80
   3  -2   9   72.29    4.40
  -3  -2  -9   82.39    8.70
  -3  -2  -9   79.79    3.60
  -3  -2  -9   75.59    3.50
  -3   2  -9   85.09    5.00
  -3   2  -9   74.49    3.30
   3   2   9   69.99    5.60
   3   2   9   73.29    3.90
   3   2   9   77.69    4.30
  -4  -2  -9   93.09    4.20
   4  -2   9   86.99    5.40
  -4  -2  -9  100.69    4.70
   4  -2   9   97.29    5.00
  -4  -2  -9   90.99    6.20
  -4  -2  -9  101.69    4.80
   4   2   9  100.69    5.60
  -4   2  -9   95.39    3.90
  -5  -2  -9  140.69    9.60
  -5  -2  -9  149.79    6.10
  -5  -2  -9  155.48    5.50
  -5  -2  -9  150.38    8.10
  -5  -2  -9  154.88    5.60
   5  -2   9  158.68    6.70
   5   2   9  163.18    6.70
  -5   2  -9  160.68    5.60
  -6  -2  -9   30.30    2.80
  -6  -2  -9   31.20    4.40
  -6  -2  -9   31.90    5.50
  -6  -2  -9   31.80    2.60
  -6   2  -9   25.50    3.00
   6   2   9   27.10    2.90
  -7  -2  -9   11.20    1.90
  -7  -2  -9   12.20    1.50
  -7   2  -9   15.30    2.10
   7   2   9   11.10    1.80
  -8  -2  -9   59.79    2.30
  -8  -2  -9   69.59    3.30
   8   3  -9    1.60    1.20
  -7  -3   9   51.69    2.70
  -7  -3   9   55.99    4.00
  -7  -3   9   51.59    2.60
   7   3  -9   56.59    3.20
  -6  -3   9  134.19    4.70
  -6  -3   9  131.59    4.60
  -6  -3   9  131.09    5.20
  -6  -3   9  143.29    5.90
   6   3  -9  128.09    4.90
  -5  -3   9  124.39    4.50
   5  -3  -9  118.59    6.90
  -5  -3   9  120.79    4.50
  -5  -3   9  116.19    6.20
  -5  -3   9  123.79    4.70
  -5  -3   9  119.29    5.50
   5   3  -9  114.09    4.90
   5   3  -9  121.39    4.60
  -4  -3   9   57.49    3.40
   4  -3  -9   49.60    6.00
  -4  -3   9   55.99    4.00
  -4  -3   9   58.89    3.20
  -4  -3   9   59.99    3.00
  -4  -3   9   55.09    4.00
   4   3  -9   54.49    3.50
   4   3  -9   50.99    3.80
   3  -3  -9   10.10    2.50
  -3  -3   9   10.50    1.90
  -3  -3   9   16.70    5.50
  -3  -3   9    9.30    1.40
  -3  -3   9    8.40    1.70
  -3  -3   9    8.80    2.10
  -3  -3   9    9.40    1.80
   3  -3  -9    9.60    2.40
   3   3  -9    7.80    1.70
  -3   3   9   13.00    3.20
   3   3  -9   11.10    1.70
   3   3  -9    9.00    2.30
  -2  -3   9  292.57    8.20
  -2  -3   9  272.07    8.80
  -2  -3   9  302.37   11.60
   2  -3  -9  307.67   10.20
   2  -3  -9  301.17    9.70
  -2  -3   9  309.57    8.50
  -2  -3   9  339.37    9.80
  -2   3   9  289.37    9.80
  -1  -3   9  169.78    5.80
   1  -3  -9  177.58    7.00
   1  -3  -9  167.68    6.20
   1  -3  -9  165.98    6.30
  -1  -3   9  176.48    4.90
   1  -3  -9  166.08    5.80
  -1  -3   9  178.38    7.40
  -1   3   9  152.48    6.80
  -1   3   9  175.68    6.70
   1   3  -9  170.48    5.20
   0  -3   9    1.90    1.70
   0  -3  -9    1.40    2.00
   0   3  -9    0.70    1.10
   0   3   9    0.80    1.60
   0   3   9    0.90    1.70
   0   3  -9    0.10    1.90
  -1  -3  -9   53.99    4.00
   1  -3   9   60.49    3.20
  -1  -3  -9   71.29    5.70
  -1  -3  -9   55.99    4.20
   1   3   9   65.49    3.30
  -1   3  -9   55.29    4.10
   1   3   9   55.89    4.20
  -1   3  -9   58.09    3.00
  -2  -3  -9  830.02   24.40
  -2  -3  -9  817.62   20.80
  -2  -3  -9  856.01   19.60
   2   3   9  811.72   20.20
   2   3   9  821.22   20.20
  -2   3  -9  812.12   19.50
   2   3   9  794.62   22.00
  -3  -3  -9   61.09    3.40
   3  -3   9   57.49    4.00
  -3  -3  -9   61.19    8.00
  -3  -3  -9   52.99    3.70
   3  -3   9   57.29    4.70
  -3  -3  -9   56.09    4.40
  -3   3  -9   56.89    3.20
   3   3   9   56.29    5.90
   3   3   9   59.89    3.60
   3   3   9   60.29    8.20
   3   3   9   58.39    3.50
  -4  -3  -9  290.17   21.60
  -4  -3  -9  302.17    9.40
  -4  -3  -9  295.57    8.80
  -4  -3  -9  307.27    8.40
   4  -3   9  310.87    9.80
  -4  -3  -9  308.07   10.00
   4   3   9  306.47   10.30
  -4   3  -9  310.47    8.40
   5  -3   9   24.00    3.20
  -5  -3  -9   20.90    3.00
  -5  -3  -9   16.50    3.10
  -5  -3  -9   22.40    2.70
  -5  -3  -9   20.30    2.10
  -5   3  -9   20.90    2.40
   5   3   9   22.60    3.00
  -6  -3  -9   50.49    2.80
  -6  -3  -9   52.99    4.70
  -6  -3  -9   43.60    4.50
   6   3   9   49.99    4.20
   6   3   9   50.59    3.60
  -6   3  -9   57.59    3.60
  -7  -3  -9    2.10    1.20
  -7   3  -9    1.10    2.00
   7   3   9    0.00    1.10
   7   4  -9    0.50    0.70
  -6  -4   9   16.40    1.60
   6   4  -9   15.70    1.60
   6   4  -9   15.20    1.80
   5  -4  -9  240.98    8.70
  -5  -4   9  252.27    7.70
  -5  -4   9  250.97    7.20
   5   4  -9  249.68    7.80
   5   4  -9  249.38    7.10
  -4  -4   9   10.50   12.20
  -4  -4   9   11.20    1.60
  -4  -4   9   11.40    3.00
   4  -4  -9   12.00    3.10
  -4  -4   9   10.10    1.80
   4   4  -9   10.10    2.00
   4   4  -9    9.50    1.70
  -3  -4   9  127.69   11.30
  -3  -4   9  133.19    4.60
  -3  -4   9  120.09    5.20
  -3  -4   9  125.79    5.00
   3   4  -9  128.19    5.70
   3   4  -9  127.79    4.90
   2  -4  -9   76.69    5.90
   2  -4  -9   79.19    5.80
  -2  -4   9   73.29    3.70
  -2  -4   9   76.09    7.70
  -2   4   9   73.49    5.30
   2   4  -9   82.09    4.20
   2   4  -9   75.89    5.70
   2   4  -9   75.79    3.50
  -1  -4   9  198.08    8.70
   1  -4  -9  187.48    8.60
   1  -4  -9  186.28    6.40
   1  -4  -9  201.18    6.30
  -1  -4   9  186.98    6.00
   1  -4  -9  197.88    6.30
   1   4  -9  195.98    6.00
  -1   4   9  191.38    6.70
   1   4  -9  187.18    6.40
   0  -4  -9  339.67   11.50
   0  -4   9  330.07   10.60
   0  -4  -9  313.27    9.30
   0   4   9  320.77   10.20
   0   4   9  332.77    9.50
   0   4  -9  320.67    9.20
   0   4  -9  333.37    9.00
  -1  -4  -9  297.57   12.10
  -1  -4  -9  289.67    8.90
  -1   4  -9  287.17    8.70
   1   4   9  296.27    9.00
  -1   4  -9  284.97    8.20
   1   4   9  300.87    8.80
  -2  -4  -9  150.88   10.00
  -2  -4  -9  142.29    6.00
  -2  -4  -9  155.88    5.40
   2   4   9  150.38    5.60
  -2   4  -9  149.49    5.20
   2   4   9  148.19    5.70
  -3  -4  -9  141.79   13.00
   3  -4   9  137.19    5.70
  -3  -4  -9  125.49    4.80
  -3  -4  -9  128.59    5.80
   3   4   9  114.89    7.40
   3   4   9  126.69    5.10
  -3   4  -9  137.89    4.80
   4  -4   9   12.10    2.40
  -4  -4  -9   11.30   11.90
  -4  -4  -9    8.90    2.30
  -4  -4  -9   12.20    1.90
   4   4   9    5.80    2.70
  -4   4  -9   12.70    2.00
   4   4   9   13.70    3.20
   5  -4   9   37.20    3.20
  -5  -4  -9   33.00    2.70
  -5  -4  -9   36.90    3.40
  -5   4  -9   36.40    3.30
   5   4   9   30.70    2.90
   5   4   9   40.80    3.50
  -6  -4  -9   14.10    2.10
  -6  -4  -9   14.80    1.60
   6   4   9   15.50    1.70
  -6   4  -9   16.50    2.50
   6   4   9   12.90    1.90
   6   5  -9    1.30    1.00
   5   5  -9   23.80    1.80
   5   5  -9   23.00    2.20
   4   5  -9   13.60    1.60
   4   5  -9   12.10    1.90
  -3  -5   9   -1.20    1.10
   3  -5  -9    1.10    2.40
  -3  -5   9   -4.30    7.90
   3   5  -9   -1.20    1.20
  -3   5   9    0.60    3.50
   3   5  -9   -1.40    1.50
   3   5  -9   -1.00    2.30
  -2  -5   9   68.49    7.90
   2  -5  -9   72.79    8.20
   2   5  -9   77.59    3.50
  -2   5   9   78.39    5.00
   2   5  -9   78.09    3.70
  -1  -5   9 1157.68   30.30
   1  -5  -9 1160.08   31.80
   1   5  -9 1158.38   27.70
  -1   5   9 1140.99   28.20
   1   5  -9 1140.89   27.60
  -1   5   9 1183.08   28.20
   0  -5  -9   79.59    5.50
   0  -5  -9   77.99    3.80
   0  -5   9   72.49    5.20
   0  -5  -9   88.99    7.90
   0   5   9   81.69    4.90
   0   5   9   85.49    4.30
   0   5  -9   74.09    4.00
   0   5  -9   84.59    3.80
  -1  -5  -9   17.00    4.60
  -1  -5  -9   12.00    2.00
   1   5   9   13.90    2.30
  -1   5  -9   22.10    2.40
  -1   5  -9   22.50    2.40
   1   5   9   12.50    2.20
  -2  -5  -9  130.59    6.30
  -2  -5  -9  131.99   10.70
  -2   5  -9  126.69    4.70
   2   5   9  118.09    5.00
  -3  -5  -9    6.20   11.10
  -3  -5  -9    5.30    1.50
   3  -5   9    7.60    1.90
  -3   5  -9    5.80    1.70
   3   5   9    8.60    4.20
  -4  -5  -9   43.80    3.30
  -4  -5  -9   40.20    2.90
   4  -5   9   36.70    3.00
  -4   5  -9   42.30    3.00
   4   5   9   41.60    4.30
   4   5   9   42.30    2.90
  -5  -5  -9    1.30    1.10
   5  -5   9   -0.40    1.30
   5   5   9    1.30    1.10
   5   5   9   -1.90    1.70
  -5   5  -9   -3.40    2.20
   4   6  -9    0.70    0.70
   3  -6  -9  380.66   10.80
   3   6  -9  398.26    9.90
   2   6  -9    1.60    1.00
  -2   6   9    1.10    1.90
   2   6  -9    1.80    1.30
  -1   6   9    7.40    1.80
   1   6  -9    6.20    1.30
   1   6  -9    6.40    1.40
   0   6  -9   31.00    2.30
   0   6   9   26.10    2.80
   0   6   9   27.80    2.90
   0   6  -9   29.30    3.00
  -1  -6  -9   60.49    2.50
   1   6   9   65.49    3.30
  -1   6  -9   57.99    2.90
  -1   6  -9   65.89    3.40
   2  -6   9  131.19    7.10
  -2  -6  -9  115.89    3.80
   2   6   9  116.79    4.50
  -2   6  -9  118.29    4.10
   2   6   9  113.89    4.40
   3  -6   9  129.29    4.70
  -3  -6  -9  130.39    4.10
  -3   6  -9  129.99    4.20
   3   6   9  128.89    5.40
   3   6   9  130.49    4.40
  -4  -6  -9    1.50    1.20
   4  -6   9   -0.10    1.10
   4   6   9    0.60    1.00
   8   0 -10  122.79    5.30
  -8   0  10  130.99    4.60
  -8   0  10  130.59    4.50
   7   0 -10    1.80    2.00
  -7   0  10    0.90    1.50
  -7   0  10   -0.10    1.90
  -6   0  10   87.09    4.10
  -6   0  10   89.09    5.10
   6   0 -10   89.79    3.40
  -5   0  10   18.40    3.70
  -5   0  10   10.90    1.90
   5   0 -10   -8.70    5.30
   5   0 -10   11.80    1.70
  -5   0  10   17.20    5.40
  -4   0  10 1704.43   39.30
  -4   0  10 1715.13   39.80
  -3   0  10  252.17    7.50
   3   0 -10  232.18   10.90
  -3   0  10  246.18    6.70
   3   0 -10  243.08    7.70
  -1   0  10 2008.30   48.90
   1   0 -10 2195.08   48.90
   1   0 -10 2194.88   48.50
   0   0 -10  442.66   10.80
   0   0 -10  436.96   11.70
  -1   0 -10  378.56   11.20
  -1   0 -10  364.96    9.10
  -1   0 -10  347.67   10.50
  -2   0 -10  297.97   10.60
  -2   0 -10  304.07    8.00
   2   0  10  284.77    8.30
  -3   0 -10  857.21   20.60
  -3   0 -10  825.42   19.90
  -4   0 -10 1241.48   30.00
  -4   0 -10 1276.07   29.50
  -4   0 -10 1262.07   30.50
   4   0  10 1247.08   30.30
  -5   0 -10   12.80    1.90
  -5   0 -10   14.70    2.60
  -5   0 -10    9.40    3.20
   6   0  10  153.08    6.00
  -6   0 -10  160.28    5.70
  -6   0 -10  149.59    9.90
  -6   0 -10  154.58    6.40
   7   0  10   47.80    3.20
  -7   0 -10   53.69    3.20
  -7   0 -10   50.79    3.20
  -8   0 -10   -0.70    1.00
  -8   0 -10   -0.90    1.20
  -8  -1  10   11.40    1.60
  -8  -1  10   12.30    1.50
   8  -1 -10   10.10    2.20
   8   1 -10   10.10    1.90
  -8   1  10   10.40    1.90
  -7  -1  10    2.00    1.40
  -7  -1  10   -0.40    1.30
   7  -1 -10    0.00    2.10
  -7  -1  10   -0.20    2.10
  -7   1  10   -0.40    2.90
  -7   1  10    1.20    1.90
   7   1 -10    1.70    1.20
  -6  -1  10    6.10    1.60
  -6  -1  10    6.80    1.90
   6  -1 -10    5.60    2.40
  -6  -1  10    7.10    4.60
  -6  -1  10    2.20    1.80
  -6   1  10    4.50    2.10
   6   1 -10    4.30    1.40
  -5  -1  10  124.69    5.10
  -5  -1  10  132.19    4.80
   5  -1 -10  134.49    6.00
  -5  -1  10  118.79    6.00
  -5   1  10  120.89    5.20
   5   1 -10  123.09    4.70
   4  -1 -10   13.90    2.50
   4  -1 -10   13.30    1.60
  -4  -1  10   11.60    2.70
   4  -1 -10   14.20    1.40
  -4  -1  10   14.10    2.00
   4   1 -10   14.60    2.10
  -4   1  10   12.90    2.90
   3  -1 -10  138.99    5.50
  -3  -1  10  118.79   10.10
  -3  -1  10  130.69    4.40
   3  -1 -10  131.49    5.30
   3  -1 -10  139.19    4.30
  -3  -1  10  136.69    4.60
  -3  -1  10  134.19    4.40
   3   1 -10  136.49    5.00
  -2  -1  10  187.78    7.80
  -2  -1  10  195.28    5.80
  -2  -1  10  209.78    6.20
   2  -1 -10  191.98    5.70
   2  -1 -10  187.68    6.90
   2  -1 -10  202.58    6.30
   2   1 -10  196.68    5.90
   1  -1 -10 2336.37   55.29
  -1  -1  10 2387.46   54.19
  -1  -1  10 2365.86   55.59
   1  -1 -10 2431.26   55.19
   1  -1 -10 2469.45   55.09
   1   1 -10 2431.66   54.89
   0  -1 -10  920.51   22.60
   0  -1  10  908.11   21.10
   0  -1  10  908.81   22.10
   0   1  10  933.81   22.50
  -1  -1 -10 1536.15   37.10
  -1  -1 -10 1525.55   35.40
   1  -1  10 1559.44   34.60
  -1   1 -10 1527.25   37.40
  -1   1 -10 1517.15   35.10
  -2  -1 -10 2046.80   45.00
  -2  -1 -10 1886.61   44.50
  -2  -1 -10 1935.91   47.60
   2  -1  10 1970.50   45.30
  -2   1 -10 1959.20   44.80
   2   1  10 1945.91   45.20
  -3  -1 -10  292.67    8.10
  -3  -1 -10  300.47    8.60
  -3  -1 -10  300.87   14.10
  -3   1 -10  291.37    7.80
  -3   1 -10  304.27    8.60
  -4  -1 -10    0.10    1.20
   4  -1  10    3.20    2.20
   4  -1  10    1.40    2.50
  -4  -1 -10    0.60    2.10
  -4   1 -10    4.30    2.80
  -4   1 -10    2.50    1.30
   4   1  10    0.50    2.30
  -5  -1 -10    0.50    1.30
  -5  -1 -10    1.10    2.00
   5  -1  10    8.30    2.90
  -5  -1 -10    2.90    2.40
  -5   1 -10   -0.80    1.40
   5   1  10   -0.80    2.10
  -5   1 -10   -5.00    3.10
  -5   1 -10    2.00    4.50
  -6  -1 -10   25.40    4.70
  -6  -1 -10   23.90    2.70
   6  -1  10   23.20    2.70
  -6  -1 -10   24.60    2.70
  -6  -1 -10   26.20    2.90
   6   1  10   21.40    2.60
  -6   1 -10   21.10    2.40
  -6   1 -10   21.60    3.60
  -7  -1 -10   13.40    1.80
  -7  -1 -10   13.60    2.00
  -7   1 -10   14.80    2.00
   7   1  10   15.20    2.00
  -8  -1 -10  157.18    4.70
  -8  -1 -10  159.58    5.00
  -8   1 -10  166.68    4.90
  -8   1 -10  162.68    5.10
  -8  -2  10    1.60    1.30
  -8  -2  10    0.50    0.90
   8   2 -10    0.10    1.30
  -7  -2  10   37.80    2.80
  -7  -2  10   41.40    2.90
  -7  -2  10   42.40    2.60
   7   2 -10   46.70    2.50
  -7   2  10   54.49    4.50
  -6  -2  10   28.40    4.60
  -6  -2  10   20.90    2.10
  -6  -2  10   19.00    2.10
   6  -2 -10   24.40    3.40
  -6  -2  10   18.60    2.10
   6   2 -10   20.70    2.20
  -5  -2  10   18.30    3.00
  -5  -2  10   17.70    2.10
   5  -2 -10   23.60    3.20
  -5  -2  10   21.60    2.00
  -5  -2  10   17.40    2.00
   5   2 -10   17.00    2.40
   5   2 -10   16.10    2.10
   4  -2 -10    1.20    2.00
  -4  -2  10    0.10    1.60
  -4  -2  10    0.70    1.50
   4  -2 -10    1.20    2.40
  -4  -2  10   -0.10    3.10
  -4  -2  10    1.70    1.20
  -4  -2  10    1.70    1.30
   4   2 -10    4.90    1.70
   4   2 -10   -0.30    1.70
   3  -2 -10   -0.30    1.50
  -3  -2  10    6.80    4.70
  -3  -2  10    1.50    1.20
   3  -2 -10    0.80    2.70
  -3  -2  10   -0.20    1.10
  -3  -2  10    2.10    1.30
  -3  -2  10    2.80    1.60
  -3   2  10   -2.00    1.80
   3   2 -10    1.30    2.10
   3   2 -10   -0.10    1.90
   2  -2 -10  145.69    4.60
  -2  -2  10  140.19    4.40
   2  -2 -10  143.99    5.70
  -2  -2  10  142.99    4.60
   2  -2 -10  144.89    5.60
   2  -2 -10  143.39    4.80
  -2  -2  10  143.49    7.30
  -2  -2  10  146.69    4.70
   2   2 -10  143.19    4.40
  -2   2  10  141.39    5.30
  -1  -2  10  480.05   11.80
   1  -2 -10  486.25   12.80
  -1  -2  10  457.25   11.50
   1  -2 -10  489.85   13.30
   1  -2 -10  461.75   12.50
  -1  -2  10  474.25   13.60
   1   2 -10  486.95   12.30
  -1   2  10  484.85   12.90
   1   2 -10  473.75   13.00
   0  -2  10 1101.39   24.60
   0  -2  10 1061.69   26.00
   0   2  10 1074.69   26.10
   0   2 -10 1042.60   24.70
   0   2 -10 1059.39   26.00
   1  -2  10  119.39    4.30
  -1  -2 -10  113.49    3.50
  -1  -2 -10  109.69    6.20
  -1  -2 -10  112.79    4.70
   1   2  10  107.89    4.70
   1   2  10  103.29    4.10
  -1   2 -10  112.59    3.70
  -2  -2 -10    1.70    3.80
  -2  -2 -10    0.10    0.90
  -2   2 -10   -0.60    1.50
   2   2  10    0.00    1.40
  -2   2 -10   -1.20    1.30
   2   2  10    1.00    1.70
  -3  -2 -10   66.69    8.40
   3  -2  10   51.79    4.10
  -3  -2 -10   59.09    5.30
  -3  -2 -10   63.39    3.30
  -3  -2 -10   70.99    3.50
   3  -2  10   55.59    4.90
   3   2  10   66.49    5.30
   3   2  10   55.69    3.70
   3   2  10   62.39    4.00
  -3   2 -10   62.99    3.00
  -3   2 -10   66.19    4.70
  -4  -2 -10    6.50    3.20
  -4  -2 -10    4.40    1.90
   4  -2  10    4.70    2.50
   4  -2  10    5.90    2.20
  -4  -2 -10    2.40    1.60
  -4  -2 -10    6.40    2.10
   4   2  10    4.80    2.50
  -4   2 -10    4.70    1.50
  -5  -2 -10  991.90   23.90
  -5  -2 -10  997.20   24.00
   5  -2  10  983.30   25.30
  -5  -2 -10  981.80   24.40
  -5  -2 -10  967.10   25.40
  -5  -2 -10  948.71   25.20
  -5   2 -10 1026.20   23.70
   5   2  10  975.70   25.10
  -6  -2 -10   24.00    4.20
  -6  -2 -10    7.40    4.00
  -6  -2 -10   23.90    2.40
  -6  -2 -10   18.70    2.20
  -6   2 -10   21.90    2.40
   6   2  10   20.70    2.60
  -7  -2 -10  258.67    7.20
  -7  -2 -10  251.27    7.40
  -7   2 -10  256.47    7.50
   7   2  10  267.07    7.70
  -8  -2 -10   10.10    1.40
  -8  -2 -10    8.60    1.10
  -8   2 -10    6.90    1.60
  -7  -3  10   14.00    1.40
  -7  -3  10   15.60    1.70
  -7  -3  10   16.30    2.00
   7   3 -10   18.40    1.90
  -6  -3  10    5.00    2.80
  -6  -3  10    2.10    1.50
  -6  -3  10    2.80    1.30
   6   3 -10    3.60    1.50
  -5  -3  10   45.70    2.90
  -5  -3  10   46.80    4.80
  -5  -3  10   48.40    2.80
  -5  -3  10   43.50    3.20
  -5  -3  10   46.70    3.80
   5   3 -10   38.50    3.00
   5   3 -10   49.99    3.30
  -4  -3  10  122.49    4.40
  -4  -3  10  124.09    4.50
   4  -3 -10  128.49    7.50
  -4  -3  10  122.29    5.70
  -4  -3  10  124.39    4.70
   4   3 -10  126.19    4.60
   4   3 -10  117.69    5.20
  -3  -3  10   55.39    3.10
   3  -3 -10   54.49    4.40
  -3  -3  10   49.99    3.60
  -3  -3  10   55.49    3.30
  -3  -3  10   52.79    3.40
  -3  -3  10   58.49    2.80
   3  -3 -10   57.59    4.60
  -3  -3  10   61.19    7.40
  -3   3  10   50.29    5.80
   3   3 -10   51.19    3.00
   3   3 -10   52.99    4.00
   3   3 -10   56.69    3.30
  -2  -3  10  265.67    7.10
  -2  -3  10  273.87    8.50
   2  -3 -10  273.37    8.90
  -2  -3  10  258.37    7.70
  -2  -3  10  255.87   10.60
  -2  -3  10  208.78    9.60
   2  -3 -10  253.07   10.70
   2   3 -10  249.58    7.50
  -2   3  10  260.47    9.10
   2   3 -10  254.67    7.10
   2   3 -10  234.98    8.40
   1  -3 -10    4.00    1.90
   1  -3 -10    2.50    2.20
  -1  -3  10    2.00    1.30
   1  -3 -10    0.60    1.70
  -1  -3  10    4.80    2.30
  -1  -3  10    2.60    1.10
  -1   3  10   -0.50    2.00
   1   3 -10    1.10    1.80
   1   3 -10    2.60    1.20
  -1   3  10    2.30    2.10
   0  -3  10  303.27    9.40
   0  -3 -10  292.07   10.20
   0   3 -10  289.27    9.80
   0   3  10  287.27    9.70
   0   3 -10  294.17    7.90
   0   3  10  288.27    8.30
   1  -3  10  339.47    9.70
  -1  -3 -10  335.87   10.00
  -1  -3 -10  354.16   12.50
  -1   3 -10  346.57   11.00
  -1   3 -10  342.17    9.00
   1   3  10  337.97    9.60
   1   3  10  338.67   11.20
   1   3  10  326.97   11.00
  -2  -3 -10  337.77   13.70
  -2  -3 -10  332.67   10.10
  -2  -3 -10  345.77    8.80
   2   3  10  326.57   11.50
  -2   3 -10  325.27    8.90
   2   3  10  328.57    9.40
   2   3  10  330.57    9.50
  -3  -3 -10   22.10    2.90
   3  -3  10   16.90    2.50
  -3  -3 -10   12.30    6.70
  -3  -3 -10   21.90    2.50
   3  -3  10   17.50    2.30
  -3  -3 -10   20.50    2.40
   3   3  10   19.90    2.30
  -3   3 -10   19.00    1.90
   3   3  10   17.00    3.70
   3   3  10   23.80    2.80
  -4  -3 -10  490.05   26.00
   4  -3  10  520.65   14.50
  -4  -3 -10  506.25   14.60
  -4  -3 -10  522.65   14.60
  -4  -3 -10  501.15   12.90
  -4   3 -10  525.55   13.00
   4   3  10  506.25   14.90
   5  -3  10  214.58    7.70
  -5  -3 -10  182.28    6.90
  -5  -3 -10  231.58    9.70
  -5  -3 -10  212.08    8.10
  -5  -3 -10  203.28    8.00
  -5   3 -10  212.08    6.50
   5   3  10  206.28    7.80
  -6  -3 -10  128.29    4.30
  -6  -3 -10  126.09    7.40
   6   3  10  133.69    5.50
  -6   3 -10  132.39    4.80
  -7  -3 -10    3.20    1.30
  -7   3 -10    2.70    1.90
   7   3  10    2.50    1.20
   7   4 -10    4.00    0.80
  -6  -4  10   12.00    1.30
   6   4 -10   10.30    1.40
  -5  -4  10   94.99    3.80
  -5  -4  10   88.99    4.10
   5   4 -10   96.39    4.20
   5   4 -10   90.79    3.70
  -4  -4  10   51.89   14.90
  -4  -4  10   67.99    3.60
  -4  -4  10   64.69    3.10
   4  -4 -10   62.49    5.50
  -4  -4  10   62.19    5.20
   4   4 -10   64.29    3.90
   4   4 -10   62.89    3.30
  -3  -4  10  311.17    9.60
  -3  -4  10  320.97    8.70
  -3  -4  10  328.87    9.20
  -3  -4  10  302.87   15.00
   3   4 -10  313.07    8.70
   3   4 -10  309.57    9.70
   3   4 -10  317.77    9.00
  -2  -4  10    3.40    4.10
  -2  -4  10    5.70    1.40
   2  -4 -10    7.50    3.50
   2  -4 -10    4.40    2.80
   2   4 -10    5.40    1.40
   2   4 -10    3.30    2.40
  -2   4  10   10.70    2.80
   2   4 -10    6.20    1.70
  -1  -4  10  829.82   22.80
   1  -4 -10  807.42   19.70
   1  -4 -10  808.92   23.30
   1  -4 -10  831.82   20.10
   1   4 -10  825.12   20.00
   1   4 -10  800.02   20.00
  -1   4  10  815.12   20.30
   0  -4  10  236.78    8.70
   0  -4 -10  242.28    7.60
   0  -4 -10  247.48    9.80
   0   4 -10  233.58    7.40
   0   4  10  253.17    7.80
   0   4  10  244.68    8.50
   0   4 -10  248.38    7.20
  -1  -4 -10  392.56   14.50
  -1  -4 -10  416.26   12.60
  -1   4 -10  371.66   10.60
   1   4  10  382.36   11.10
   1   4  10  396.96   11.00
  -1   4 -10  387.66   10.40
  -2  -4 -10  231.68    7.20
  -2  -4 -10  240.38   12.70
  -2  -4 -10  246.38    8.10
   2   4  10  241.78    7.70
  -2   4 -10  237.38    7.00
  -2   4 -10  231.68    7.70
   2   4  10  243.48    7.70
  -3  -4 -10  104.09    5.20
   3  -4  10  109.59    5.10
  -3  -4 -10  118.69   12.40
  -3  -4 -10  100.99    4.40
  -3   4 -10  109.59    4.20
   3   4  10  107.49    7.20
   3   4  10  113.29    4.70
  -4  -4 -10  278.97   10.50
  -4  -4 -10  249.28    7.60
   4  -4  10  290.47   10.40
  -4  -4 -10  206.78   21.80
  -4   4 -10  258.47    7.50
   4   4  10  260.97    9.60
   5  -4  10    4.50    1.80
  -5  -4 -10    5.10    1.80
  -5  -4 -10    1.20    1.50
   5   4  10    3.70    1.60
   5   4  10    7.90    2.20
  -5   4 -10    4.70    1.80
  -6  -4 -10   -3.00    1.50
  -6  -4 -10    2.00    1.40
  -6   4 -10    0.80    2.20
   6   4  10   -0.30    1.30
   6   5 -10    2.50    0.80
   5   5 -10  137.89    4.60
   5   5 -10  141.79    4.20
   4  -5 -10   13.10    3.30
   4   5 -10   23.10    2.00
   4   5 -10   16.90    1.90
   3  -5 -10  451.75   12.50
   3   5 -10  424.66   12.00
  -3   5  10  429.16   12.40
   3   5 -10  459.05   11.60
   2  -5 -10    2.50    4.80
  -2  -5  10   -2.60    4.40
  -2   5  10   -3.60    2.40
   2   5 -10    2.10    1.30
   2   5 -10    0.10    4.20
  -1  -5  10  729.43   21.00
   1  -5 -10  762.52   22.90
   1   5 -10  712.53   18.40
  -1   5  10  779.72   19.10
  -1   5  10  764.32   19.40
   1   5 -10  726.83   18.40
   0  -5  10  186.38    7.40
   0  -5 -10  184.98    7.40
   0  -5 -10  183.28   10.40
   0  -5 -10  185.98    6.00
   0   5 -10  200.18    6.30
   0   5 -10  202.08    6.20
   0   5  10  187.48    7.00
   0   5  10  196.98    6.80
  -1  -5 -10  547.75   14.30
  -1  -5 -10  547.95   17.70
  -1   5 -10  543.25   13.90
  -1   5 -10  548.85   14.00
   1   5  10  561.94   14.80
   1   5  10  530.45   14.50
  -2  -5 -10    5.40    1.70
  -2  -5 -10    2.70    5.60
   2   5  10    8.40    1.80
  -2   5 -10    9.60    2.50
  -2   5 -10    5.80    1.60
   3  -5  10   17.90    2.40
  -3  -5 -10   14.10    8.40
  -3  -5 -10   17.80    2.10
   3   5  10   16.70    2.10
  -3   5 -10   17.90    2.00
   3   5  10   19.90    4.50
  -4  -5 -10   12.60    1.80
   4  -5  10   16.40    2.30
   4   5  10   19.00    3.10
  -4   5 -10   14.00    1.90
   4   5  10   14.80    1.90
   5  -5  10   -1.30    1.20
  -5  -5 -10    1.40    1.10
   5   5  10   -0.90    1.10
  -5   5 -10    1.40    2.10
   5   5  10   -1.10    1.80
   4   6 -10  149.59    4.20
  -3   6  10   15.70    3.00
   3   6 -10   14.70    1.50
   2  -6 -10   15.20    2.50
  -2   6  10   19.00    2.60
   2   6 -10   13.30    1.60
   2   6 -10   15.40    2.60
   1   6 -10   57.89    2.80
   1   6 -10   61.59    2.90
  -1   6  10   64.79    3.60
   0   6  10    3.60    2.30
   0   6 -10    4.60    1.30
   0   6  10    8.10    1.80
  -1  -6 -10   67.79    2.60
  -1   6 -10   71.59    3.40
   1   6  10   71.89    3.70
  -1   6 -10   74.39    3.10
   1   6  10   72.49    3.50
  -2  -6 -10    0.80    1.00
   2  -6  10    0.90    1.30
  -2   6 -10    1.50    1.20
   2   6  10    0.10    1.40
   2   6  10    3.20    1.40
   3  -6  10   53.49    2.90
  -3  -6 -10   52.49    2.30
  -3   6 -10   48.70    2.70
   3   6  10   52.19    2.70
   4  -6  10   12.80    1.80
  -4  -6 -10   12.40    1.40
   4   6  10   11.80    1.20
   8   0 -11   -0.50    1.70
  -8   0  11   -0.80    1.30
  -8   0  11   -0.90    1.30
  -7   0  11    0.00    1.50
  -7   0  11    3.00    1.90
   7   0 -11    1.00    1.90
  -6   0  11   -1.50    2.30
  -6   0  11    2.10    1.60
   6   0 -11   -0.70    1.30
  -5   0  11    2.00    1.50
   5   0 -11    0.40    1.40
  -5   0  11   -0.10    3.50
   5   0 -11   -6.00    5.70
  -5   0  11   -3.40    3.00
   4   0 -11    1.40    1.70
  -4   0  11    0.00    1.40
   4   0 -11   -0.20    1.50
  -4   0  11    2.30    2.00
   4   0 -11    5.70    6.20
  -3   0  11   -2.10    1.30
  -3   0  11   -0.60    1.10
  -3   0  11    2.00    2.50
   3   0 -11    0.90    1.30
   3   0 -11    5.70    5.80
   2   0 -11   -0.50    1.40
  -1   0  11    1.90    2.20
   1   0 -11    2.40    1.40
   0   0 -11    2.00    1.30
   0   0 -11    0.40    1.40
   0   0 -11   -0.70    0.70
  -1   0 -11    0.40    0.70
  -1   0 -11    1.30    2.00
  -2   0 -11    1.70    4.20
  -2   0 -11    0.00    0.90
  -2   0 -11    2.10    1.00
   2   0  11    2.70    1.10
  -3   0 -11    0.30    1.20
  -3   0 -11    0.40    1.10
  -4   0 -11    0.90    1.20
   4   0  11   -0.70    2.10
  -4   0 -11    2.40    2.00
  -5   0 -11   -0.20    1.30
  -5   0 -11   -5.60    3.00
   5   0  11   -1.20    2.10
  -6   0 -11    0.20    2.20
   6   0  11   -3.20    1.90
  -6   0 -11    0.20    1.30
  -6   0 -11   -5.30    5.30
  -7   0 -11   -0.10    1.40
  -7   0 -11   -1.60    1.40
  -8   0 -11    1.10    1.30
  -8   0 -11   -0.90    1.00
  -8  -1  11  115.39    4.00
  -8  -1  11  124.09    4.70
   8  -1 -11  120.79    5.10
  -8   1  11  119.49    4.40
  -8   1  11  125.99    5.00
   8   1 -11  123.99    4.90
  -7  -1  11    2.20    2.40
  -7  -1  11   -0.70    1.40
   7  -1 -11    1.90    2.10
   7   1 -11    0.50    1.10
  -7   1  11    3.10    1.90
  -7   1  11    7.90    2.90
  -6  -1  11   63.29    3.50
  -6  -1  11   55.69    3.60
   6  -1 -11   59.59    4.50
  -6  -1  11   68.39    7.70
  -6  -1  11   66.49    3.80
   6   1 -11   64.99    3.10
  -6   1  11   61.29    4.00
  -5  -1  11   26.90    3.50
  -5  -1  11   28.30    2.80
  -5  -1  11   34.00    2.70
  -5  -1  11   31.60    3.30
   5  -1 -11   29.50    3.30
   5   1 -11   29.00    2.80
  -5   1  11   33.70    3.50
  -4  -1  11    9.00    1.50
  -4  -1  11    8.50    1.90
   4  -1 -11    6.20    2.50
   4  -1 -11    7.40    1.10
   4  -1 -11    8.90    1.80
   4  -1 -11    5.80    2.40
  -4  -1  11    2.00    2.00
  -4  -1  11    6.00    1.70
  -4   1  11    4.20    2.30
   4   1 -11    8.30    1.70
  -3  -1  11  264.27    7.40
  -3  -1  11  252.57    7.10
   3  -1 -11  255.27    8.50
   3  -1 -11  273.97    7.30
   3  -1 -11  266.87    8.50
  -3  -1  11  255.17    7.20
   3   1 -11  262.87    8.00
  -2  -1  11    4.80    0.90
   2  -1 -11    5.10    1.30
  -2  -1  11    5.10    1.20
   2  -1 -11   10.30    2.80
  -2  -1  11    2.30    3.10
   2  -1 -11    3.50    1.20
   2   1 -11    3.50    1.20
   1  -1 -11  296.27    8.40
   1  -1 -11  294.37    8.30
   1  -1 -11  281.97    9.30
   0  -1 -11   69.29    3.70
   0  -1  11   75.39    3.50
  -1  -1 -11  414.96   10.20
  -1  -1 -11  393.06   12.20
   1  -1  11  413.86    9.70
  -1   1 -11  393.26   12.00
  -1   1 -11  410.36   10.20
   2  -1  11  360.26   10.10
  -2  -1 -11  366.66   12.80
  -2  -1 -11  377.16    9.70
  -2   1 -11  362.26    9.20
   2   1  11  368.96    9.70
   2   1  11  360.16   10.70
  -2   1 -11  372.36    9.70
  -3  -1 -11  892.41   26.90
  -3  -1 -11  895.41   21.80
  -3  -1 -11  893.21   21.20
  -3   1 -11  872.81   21.70
  -3   1 -11  881.01   20.90
  -4  -1 -11   -1.20    1.90
  -4  -1 -11    0.10    1.30
   4  -1  11   -0.10    2.10
  -4  -1 -11    1.10    4.90
  -4  -1 -11    1.70    1.70
  -4   1 -11    0.90    3.00
  -4   1 -11   -1.60    1.30
  -4   1 -11    0.90    2.60
   4   1  11    3.60    2.30
  -5  -1 -11    6.70    2.20
  -5  -1 -11    4.00    1.90
   5  -1  11    5.20    2.30
  -5  -1 -11    7.00    2.80
   5   1  11    6.90    2.30
  -5   1 -11    3.50    1.50
  -5   1 -11   -4.50    4.50
  -6  -1 -11  273.47    8.30
  -6  -1 -11  242.48   10.70
  -6  -1 -11  268.17    8.60
   6  -1  11  284.07    8.30
  -6   1 -11  276.57    8.10
   6   1  11  272.57   10.10
  -6   1 -11  264.17   10.50
  -7  -1 -11    7.20    1.50
  -7  -1 -11    8.70    1.70
  -7   1 -11    9.00    1.70
   7   1  11    6.70    1.60
  -8  -1 -11  100.99    3.30
  -8  -1 -11  100.59    4.40
  -8   1 -11  105.19    4.90
  -8   1 -11   98.49    3.70
  -8  -2  11   14.70    1.70
  -8  -2  11   17.00    1.50
   8   2 -11   15.50    1.80
  -7  -2  11   44.50    2.60
  -7  -2  11   41.40    3.00
  -7  -2  11   38.10    2.70
   7   2 -11   44.60    2.30
  -7   2  11   39.00    4.30
  -6  -2  11   53.89    3.20
  -6  -2  11   56.09    3.20
   6  -2 -11   56.69    4.80
  -6  -2  11   54.89    3.30
  -6  -2  11   61.39    7.00
  -6   2  11   54.59    4.80
   6   2 -11   58.29    3.10
   5  -2 -11    9.20    2.30
  -5  -2  11    7.90    1.60
  -5  -2  11    6.90    2.70
  -5  -2  11    7.00    1.70
   5   2 -11    6.20    1.60
  -4  -2  11   88.19    4.50
   4  -2 -11   94.79    5.70
  -4  -2  11   89.69    3.80
  -4  -2  11   95.09    3.70
  -4  -2  11   90.59    4.00
   4  -2 -11   91.59    5.50
   4   2 -11   95.09    4.00
   4   2 -11   95.49    4.20
   3  -2 -11   25.40    3.10
  -3  -2  11   20.20    5.90
  -3  -2  11   26.90    2.20
  -3  -2  11   26.90    2.40
  -3  -2  11   28.00    2.30
  -3  -2  11   25.40    2.80
   3  -2 -11   20.00    2.80
   3   2 -11   22.40    2.30
   3   2 -11   26.80    2.60
  -3   2  11   24.60    3.20
   3   2 -11   22.20    2.00
   2  -2 -11    1.50    1.20
  -2  -2  11    1.10    0.90
   2  -2 -11    0.30    1.20
   2  -2 -11    0.30    1.30
  -2  -2  11   -3.30    3.10
   2  -2 -11   -1.60    1.80
  -2  -2  11   -1.70    1.00
  -2  -2  11    2.00    1.30
   2   2 -11    0.10    1.20
  -2   2  11   -1.10    1.40
   1  -2 -11   96.49    5.20
   1  -2 -11  105.99    4.70
   1  -2 -11  106.69    4.70
  -1  -2  11  108.49    5.40
  -1  -2  11  104.59    3.60
   1   2 -11  106.09    3.60
  -1   2  11  103.09    4.50
   1   2 -11  108.09    4.70
   0  -2  11 3526.85   84.19
   0  -2 -11 3754.22   84.59
   0  -2  11 3793.62   82.19
   0   2  11 3668.93   83.99
   0   2 -11 3658.23   82.49
   0   2 -11 3614.54   83.69
   0   2  11 3626.84   82.49
  -1  -2 -11  145.49    4.10
  -1  -2 -11  134.19    5.40
  -1  -2 -11  138.09    6.90
   1   2  11  136.99    4.70
   1   2  11  133.59    5.70
  -1   2 -11  133.29    4.20
  -2  -2 -11  229.48    6.60
  -2  -2 -11  230.78   10.40
   2  -2  11  229.38    9.70
  -2   2 -11  226.68    7.00
   2   2  11  224.48    7.30
   2   2  11  235.88    6.90
  -2   2 -11  219.48    6.20
  -3  -2 -11  690.33   23.40
  -3  -2 -11  701.33   17.90
  -3  -2 -11  684.03   17.30
  -3  -2 -11  728.03   18.00
   3  -2  11  694.33   17.40
   3  -2  11  739.43   21.10
  -3  -2 -11  704.43   17.70
  -3   2 -11  705.23   16.90
   3   2  11  700.03   17.40
  -3   2 -11  719.53   18.20
   3   2  11  718.03   17.70
  -4  -2 -11    6.60    3.20
   4  -2  11    3.40    2.10
  -4  -2 -11    3.30    1.90
  -4  -2 -11    4.00    1.90
   4  -2  11    0.80    2.30
  -4  -2 -11    3.10    1.60
  -4   2 -11    2.60    1.40
   4   2  11    1.80    2.40
  -5  -2 -11   46.00    4.60
  -5  -2 -11   48.50    3.20
  -5  -2 -11   49.60    3.70
  -5  -2 -11   49.80    4.60
  -5  -2 -11   49.30    3.20
  -5   2 -11   51.29    3.20
   5   2  11   46.70    4.20
  -6  -2 -11  304.97    8.70
  -6  -2 -11  305.17    8.90
  -6  -2 -11  302.37   12.80
   6   2  11  310.97    9.70
  -6   2 -11  312.97    8.80
  -7  -2 -11    0.00    2.10
  -7  -2 -11   -1.00    1.80
  -7   2 -11   -1.50    1.50
  -7  -3  11  150.28    4.50
  -7  -3  11  149.79    4.70
  -7  -3  11  138.39    5.00
   7   3 -11  155.88    4.50
  -6  -3  11   69.59    3.10
  -6  -3  11   68.99    3.60
  -6  -3  11   71.79    3.30
   6   3 -11   68.69    3.30
  -5  -3  11    1.50    2.90
  -5  -3  11    2.20    1.40
  -5  -3  11    0.00    1.60
  -5  -3  11    4.60    2.20
  -5  -3  11    3.80    1.40
   5   3 -11   -0.70    1.40
   5   3 -11    3.00    1.50
  -4  -3  11  125.59    4.60
  -4  -3  11  129.29    5.40
  -4  -3  11  125.39    4.60
  -4  -3  11  125.09    4.80
  -4  -3  11  127.99    5.80
   4   3 -11  122.69    4.70
   4   3 -11  132.19    5.30
  -3  -3  11  356.46   15.20
  -3  -3  11  336.67    8.90
  -3  -3  11  336.97    9.80
  -3  -3  11  332.47    9.50
   3  -3 -11  335.77   11.40
  -3  -3  11  323.37    8.80
   3  -3 -11  334.27   11.20
  -3  -3  11  330.67    9.10
   3   3 -11  322.27    9.00
  -3   3  11  310.47   11.80
   3   3 -11  331.27    9.70
   3   3 -11  325.47    8.80
  -2  -3  11  131.69    4.70
  -2  -3  11  126.69    4.80
  -2  -3  11  114.39    6.20
  -2  -3  11  123.49    4.70
   2  -3 -11  137.29    6.30
  -2  -3  11  111.59    7.60
   2  -3 -11  140.09    6.20
  -2  -3  11  128.79    4.30
   2   3 -11  124.09    4.70
  -2   3  11  127.39    5.50
   2   3 -11  121.79    5.80
  -2   3  11  131.29    6.60
   2   3 -11  131.89    4.40
   1  -3 -11   15.90    2.60
   1  -3 -11   13.50    2.80
   1  -3 -11   18.60    2.50
  -1  -3  11   17.80    3.10
  -1  -3  11   16.50    1.90
   1   3 -11   14.50    1.90
  -1   3  11   13.50    2.50
  -1   3  11   18.70    2.20
   1   3 -11   12.40    1.90
   0  -3  11  206.88    7.40
   0  -3 -11  191.28    6.80
   0  -3 -11  210.58    8.40
   0   3 -11  206.18    8.00
   0   3  11  199.28    6.30
   0   3  11  192.08    7.90
   0   3 -11  212.18    6.00
  -1  -3 -11   53.39    5.50
  -1  -3 -11   41.00    3.90
  -1   3 -11   46.10    4.20
  -1   3 -11   52.69    2.70
   1   3  11   43.10    4.30
   1   3  11   48.70    4.20
   1   3  11   49.30    3.10
  -2  -3 -11  136.99    5.90
  -2  -3 -11  147.49    9.40
   2   3  11  141.19    5.20
   2   3  11  122.69    8.90
  -2   3 -11  147.69    4.70
   2   3  11  137.39    7.80
  -3  -3 -11   18.60    2.40
   3  -3  11   21.70    2.40
  -3  -3 -11   17.30    2.50
   3  -3  11   18.60    2.60
  -3  -3 -11   16.30    2.10
  -3   3 -11   18.80    2.00
   3   3  11   18.20    2.30
   3   3  11   12.30    3.50
   3   3  11   17.40    2.20
  -4  -3 -11   24.10    2.80
  -4  -3 -11   20.20    3.00
  -4  -3 -11   20.60    2.10
  -4  -3 -11   28.80   12.90
   4  -3  11   22.50    2.70
  -4   3 -11   25.80    2.40
   4   3  11   23.00    3.40
  -5  -3 -11    1.60    3.20
  -5  -3 -11    3.70    2.40
  -5  -3 -11    1.90    1.50
  -5  -3 -11    0.30    2.90
   5  -3  11    1.20    2.00
   5   3  11    1.90    2.10
  -5   3 -11    4.50    1.70
  -6  -3 -11  264.27    7.50
  -6  -3 -11  281.07   10.60
   6   3  11  263.77    8.40
   6   3  11  252.47    7.40
  -6   3 -11  246.18    7.40
  -7  -3 -11   13.70    1.60
   7   3  11   15.40    1.60
   7   4 -11   20.10    1.60
   6   4 -11    6.50    1.90
   5   4 -11   27.60    2.30
   5   4 -11   29.60    2.60
  -4  -4  11   78.39    3.40
  -4  -4  11   72.89    3.80
  -4  -4  11   68.69    5.50
   4   4 -11   79.59    3.50
   4   4 -11   68.59    4.00
  -3  -4  11  447.46   11.80
  -3  -4  11  441.36   12.20
  -3  -4  11  436.36   18.00
   3  -4 -11  438.56   12.70
   3   4 -11  431.26   11.30
   3   4 -11  433.26   12.20
   3   4 -11  430.96   11.60
  -2  -4  11   92.39    4.00
  -2  -4  11   91.89    7.80
   2  -4 -11   94.89    6.40
   2  -4 -11   85.79    6.70
   2   4 -11   98.19    4.10
  -2   4  11   88.89    5.10
   2   4 -11   92.29    3.90
   2   4 -11   97.79    5.40
  -1  -4  11   -0.40    2.90
   1  -4 -11    2.40    2.10
   1  -4 -11    4.00    2.80
   1  -4 -11    5.30    2.00
   1  -4 -11    5.50    3.50
   1   4 -11    1.50    1.20
   1   4 -11    0.90    1.90
  -1   4  11    1.10    2.00
  -1   4  11    0.60    4.50
   0  -4 -11    1.60    2.80
   0  -4 -11    4.70    4.20
   0  -4 -11    0.90    1.80
   0  -4  11   -1.60    2.00
   0   4 -11    1.40    1.20
   0   4  11    6.80    2.70
   0   4 -11    0.30    1.70
   0   4  11    1.70    1.70
  -1  -4 -11   15.00    4.20
  -1  -4 -11   11.80    2.20
  -1   4 -11   14.10    2.20
  -1   4 -11   13.80    1.70
   1   4  11   11.80    2.00
  -2  -4 -11   41.80    6.60
  -2  -4 -11   51.99    3.80
   2   4  11   44.20    3.50
  -2   4 -11   47.30    3.00
   2   4  11   47.80    3.70
  -3  -4 -11   83.39    4.80
  -3  -4 -11   95.59   13.90
   3  -4  11   89.39    4.70
  -3  -4 -11   84.09    4.10
   3   4  11   92.19    6.70
   3   4  11   92.39    4.30
  -3   4 -11   86.79    3.80
   4  -4  11   52.59    3.80
  -4  -4 -11   45.00    3.70
  -4  -4 -11   47.80    3.20
  -4  -4 -11   43.10   13.60
  -4   4 -11   52.89    3.10
   4   4  11   47.60    4.70
   5  -4  11   77.39    4.10
  -5  -4 -11   76.69    3.50
  -5  -4 -11   75.19    4.10
   5   4  11   78.49    3.70
   5   4  11   73.19    4.30
  -5   4 -11   75.99    3.70
  -6  -4 -11   57.09    3.30
  -6  -4 -11   63.49    2.90
   6   4  11   49.20    2.90
   6   4  11   59.69    3.20
  -6   4 -11   63.39    3.80
   6   5 -11   41.10    1.90
   5   5 -11    7.30    1.30
   5   5 -11    5.80    1.10
   4   5 -11   -1.30    1.30
   4   5 -11   -0.60    1.00
  -3  -5  11  371.26   16.80
   3  -5 -11  369.96   10.90
   3   5 -11  378.66   10.00
   3   5 -11  362.16   10.50
  -3   5  11  371.46   10.80
   3   5 -11  371.06    9.80
  -2  -5  11  108.89    8.80
   2  -5 -11  106.29   12.10
  -2   5  11  122.69    5.30
   2   5 -11  111.59    4.30
   2   5 -11  103.59    5.90
   2   5 -11  105.89    4.20
   1  -5 -11   -3.40    4.10
  -1  -5  11    1.90    3.30
  -1   5  11    0.60    3.70
   1   5 -11    0.70    1.40
   1   5 -11    1.00    1.20
  -1   5  11    3.10    2.00
   0  -5 -11   39.10    6.10
   0  -5 -11   61.79    7.60
   0  -5 -11   47.60    3.30
   0  -5 -11   46.00    4.60
   0   5  11   52.59    4.20
   0   5 -11   55.79    3.00
   0   5 -11   54.39    3.20
   0   5  11   58.89    3.70
  -1  -5 -11    0.20    4.30
  -1   5 -11    5.50    1.40
   1   5  11   10.20    3.50
   1   5  11    8.00    2.00
  -2  -5 -11    5.80    1.70
  -2  -5 -11    1.90    5.70
  -2   5 -11    5.90    1.50
  -2   5 -11    5.20    2.30
   2   5  11    0.70    1.60
   3  -5  11   49.40    3.40
  -3  -5 -11   44.20    3.20
  -3   5 -11   50.99    3.00
   3   5  11   46.00    3.30
   4  -5  11    1.30    1.40
  -4  -5 -11    1.20    1.20
   4   5  11    4.20    2.70
   4   5  11    1.00    1.30
  -4   5 -11    3.20    1.50
   5  -5  11    1.80    1.30
  -5  -5 -11    1.30    1.10
   5   5  11    0.30    3.00
   5   5  11    0.80    1.10
  -5   5 -11    1.90    2.30
   4   6 -11    0.90    0.70
   3   6 -11    2.70    0.90
  -3   6  11    6.60    3.10
   2  -6 -11   66.19    6.90
   2   6 -11   69.49    2.80
   2   6 -11   64.79    3.40
  -2   6  11   62.09    4.10
   1   6 -11    1.90    1.80
  -1   6  11    1.40    1.70
   1   6 -11    1.90    1.10
   0   6 -11   44.40    2.50
   0   6  11   46.50    3.00
   0   6 -11   42.80    2.40
   0   6  11   48.40    3.80
   1   6  11   -0.70    1.30
  -1   6 -11   -4.40    1.60
   1   6  11    2.70    1.70
  -1   6 -11    0.70    1.10
   2  -6  11   34.90    2.70
  -2  -6 -11   36.80    2.00
   2   6  11   37.20    2.60
   2   6  11   35.60    2.70
  -2   6 -11   36.20    2.30
   3  -6  11   51.99    2.80
  -3  -6 -11   51.99    2.30
   3   6  11   54.79    2.60
  -3   6 -11   53.09    2.60
  -4  -6 -11    0.40    0.70
   8   0 -12   19.90    2.40
  -8   0  12   20.30    2.20
   7   0 -12   11.90    2.20
  -7   0  12    8.50    2.00
  -6   0  12  913.71   22.60
  -6   0  12  954.10   22.70
   6   0 -12  914.01   21.50
   5   0 -12   -0.50    1.30
   5   0 -12    6.20    6.50
  -5   0  12    3.60    3.60
  -5   0  12    0.50    2.80
  -5   0  12    0.50    1.50
  -4   0  12   28.70    2.80
  -4   0  12   30.50    2.60
   4   0 -12   28.10    2.60
   4   0 -12   26.40    3.20
   3   0 -12 1472.85   34.70
  -3   0  12 1426.76   33.10
   3   0 -12 1372.96   37.50
  -3   0  12 1474.35   33.30
   2   0 -12  319.77    9.10
   1   0 -12  503.05   13.70
  -1   0  12  469.75   13.00
   0   0 -12   44.10    2.20
   0   0 -12   40.80    3.20
  -1   0 -12  677.93   16.30
  -2   0 -12    2.30    1.10
  -2   0 -12    1.10    0.90
  -2   0 -12    1.60    4.30
   2   0  12    0.30    1.20
  -3   0 -12  209.38    6.10
  -3   0 -12  212.88    6.70
  -4   0 -12 1189.88   29.30
  -4   0 -12 1179.68   28.70
  -4   0 -12 1206.68   28.30
   4   0  12 1206.88   29.10
  -5   0 -12  211.18    7.00
  -5   0 -12  195.98    7.30
   5   0  12  204.38    7.40
  -5   0 -12  197.18    8.40
  -6   0 -12  277.37    8.40
  -7   0 -12   86.69    3.90
   7   0  12   85.59    3.60
  -7   0 -12   87.49    3.70
  -8   0 -12   80.89    3.30
  -8   0 -12   81.49    3.00
  -8  -1  12   12.90    1.90
  -8  -1  12   10.80    1.40
   8  -1 -12   10.80    2.10
  -8   1  12   14.30    2.00
   8   1 -12   11.40    1.90
  -8   1  12   17.00    2.10
   7  -1 -12   10.10    2.40
  -7  -1  12   10.40    1.80
  -7  -1  12    9.50    1.70
   7   1 -12   11.80    1.30
  -7   1  12   13.20    2.10
  -7   1  12   12.20    2.90
  -6  -1  12  221.08    6.90
  -6  -1  12  220.38    7.00
  -6  -1  12  220.68    7.00
   6  -1 -12  224.78    8.30
  -6  -1  12  208.48   10.60
   6   1 -12  224.98    6.50
  -6   1  12  215.48    7.00
   5  -1 -12  113.69    6.10
  -5  -1  12  111.69    4.50
  -5  -1  12  109.89    6.20
  -5  -1  12  108.19    4.80
  -5  -1  12  114.19    4.50
  -5   1  12  115.19    4.80
   5   1 -12  121.79    5.30
   4  -1 -12   17.40    1.90
  -4  -1  12   14.60    1.90
   4  -1 -12   13.50    2.70
  -4  -1  12   15.00    1.70
  -4  -1  12   13.50    2.10
   4  -1 -12   14.30    2.30
   4  -1 -12   13.20    2.50
   4   1 -12   15.10    1.90
  -4   1  12   12.80    2.20
  -3  -1  12  422.16   10.80
   3  -1 -12  417.56   12.30
   3  -1 -12  436.76   11.10
   3  -1 -12  420.76   12.60
  -3  -1  12  430.56   11.20
  -3  -1  12  417.66   10.60
   3   1 -12  419.06   11.80
   2  -1 -12  883.81   22.70
  -2  -1  12  849.61   20.90
   2  -1 -12  936.61   22.00
   2  -1 -12  897.81   21.50
  -2  -1  12  878.31   21.10
  -2  -1  12  867.81   23.10
   2   1 -12  875.31   21.50
   1  -1 -12  339.87    9.70
  -1  -1  12  328.47    8.60
  -1  -1  12  337.67   10.10
   1   1 -12  353.26    9.30
   0  -1 -12  470.85   13.20
   0  -1  12  467.15   12.50
   0  -1  12  483.15   11.50
   1  -1  12 1692.33   37.70
  -1  -1 -12 1752.22   38.20
  -1  -1 -12 1694.83   40.60
  -1   1 -12 1618.64   37.80
   1   1  12 1635.24   38.20
   1   1  12 1594.94   39.40
  -1   1 -12 1667.93   40.10
  -2  -1 -12   53.59    6.40
   2  -1  12   53.69    3.20
  -2  -1 -12   46.00    2.80
  -2  -1 -12   54.69    2.70
  -2   1 -12   53.19    2.80
   2   1  12   50.19    3.60
  -2   1 -12   52.29    2.50
   2   1  12   55.69    3.20
  -3  -1 -12  209.88    6.70
  -3  -1 -12  221.08    6.30
  -3  -1 -12  205.98    6.90
   3  -1  12  199.18    6.80
  -3  -1 -12  206.78   13.60
   3   1  12  208.88    7.60
  -3   1 -12  200.78    5.90
  -3   1 -12  198.88    6.70
  -4  -1 -12   37.10    2.70
  -4  -1 -12   37.10    3.40
  -4  -1 -12   56.39    9.90
   4  -1  12   41.80    3.80
  -4  -1 -12   30.60    2.90
   4   1  12   38.70    4.10
  -4   1 -12   37.60    2.50
  -4   1 -12   30.50    3.50
  -4   1 -12   32.00    3.20
  -5  -1 -12  174.78    6.60
  -5  -1 -12  177.68    6.00
  -5  -1 -12  166.08    7.40
   5  -1  12  182.68    6.60
  -5   1 -12  163.88    7.00
  -5   1 -12  179.88    6.30
   5   1  12  168.48    6.80
  -5   1 -12  165.48    9.30
  -6  -1 -12    6.30    1.90
  -6  -1 -12   -0.30    4.40
  -6  -1 -12    3.50    1.60
  -6  -1 -12    5.20    1.60
   6  -1  12    5.60    2.20
  -6   1 -12    1.70    2.70
  -6   1 -12    5.10    1.70
   6   1  12    5.20    2.00
  -7  -1 -12  103.59    4.00
  -7  -1 -12  101.69    4.20
   7   1  12  100.99    4.20
  -7   1 -12   99.19    4.10
  -8  -1 -12   39.00    2.80
  -8   1 -12   38.70    2.10
  -8  -2  12   47.50    2.60
  -8  -2  12   41.70    2.00
   8   2 -12   42.20    2.60
  -7  -2  12   60.39    3.20
  -7  -2  12   64.59    3.50
  -7  -2  12   66.59    3.00
   7   2 -12   63.49    2.70
  -6  -2  12    1.30    1.60
  -6  -2  12    2.30    1.50
   6  -2 -12    4.60    4.00
  -6   2  12    8.00    2.80
  -5  -2  12   23.30    2.50
  -5  -2  12   24.30    2.60
  -5  -2  12   21.60    2.80
   5  -2 -12   15.60    2.70
  -5  -2  12   20.80    3.30
   5   2 -12   25.40    2.70
   5   2 -12   20.80    2.50
  -4  -2  12   21.50    2.00
  -4  -2  12   22.30    3.10
  -4  -2  12   24.10    2.40
   4  -2 -12   23.90    3.30
  -4  -2  12   21.30    2.60
   4  -2 -12   23.00    3.40
  -4  -2  12   17.90    2.10
   4   2 -12   20.70    2.20
   4   2 -12   23.90    2.20
  -3  -2  12  825.02   19.60
  -3  -2  12  838.22   20.50
  -3  -2  12  817.62   21.10
  -3  -2  12  805.72   24.30
   3  -2 -12  845.82   21.90
  -3  -2  12  835.92   20.20
   3   2 -12  791.02   19.70
   2  -2 -12  164.48    6.30
   2  -2 -12  154.88    6.10
  -2  -2  12  159.68    7.90
  -2  -2  12  153.08    5.10
   2  -2 -12  166.88    5.50
  -2  -2  12  150.18    4.70
  -2  -2  12  147.89    4.90
   2  -2 -12  156.78    6.20
  -2   2  12  164.28    6.30
   2   2 -12  153.08    4.80
   1  -2 -12  129.59    5.40
  -1  -2  12  133.59    5.80
   1  -2 -12  123.99    6.30
  -1  -2  12  127.79    4.10
  -1  -2  12  124.49    4.60
   1  -2 -12  130.89    5.40
   1   2 -12  125.09    4.00
   1   2 -12  126.39    5.30
   1   2 -12  128.39    4.30
  -1   2  12  116.69    4.50
  -1   2  12  123.89    5.30
   0  -2  12   97.09    3.20
   0  -2 -12  100.99    5.20
   0  -2  12   98.79    4.50
   0   2 -12   96.39    4.30
   0   2  12  102.29    4.70
   0   2  12   93.99    3.80
   0   2 -12   94.59    3.40
  -1  -2 -12   38.50    1.90
   1  -2  12   36.70    3.60
  -1  -2 -12   48.30    4.80
  -1  -2 -12   30.10    3.80
   1   2  12   37.00    3.60
  -1   2 -12   37.30    2.20
   1   2  12   36.70    3.30
   1   2  12   36.00    2.70
  -2  -2 -12   51.79    6.10
   2  -2  12   60.49    4.00
  -2  -2 -12   61.99    2.90
   2   2  12   58.49    4.00
  -2   2 -12   57.89    2.70
   2   2  12   61.19    3.30
   2   2  12   59.29    3.80
  -3  -2 -12  348.67   16.20
  -3  -2 -12  358.06   10.90
  -3  -2 -12  356.86    9.90
  -3  -2 -12  329.87    9.30
  -3  -2 -12  336.67   10.00
  -3  -2 -12  348.07    9.40
   3  -2  12  357.56    9.70
   3  -2  12  329.87   10.20
  -3   2 -12  360.86    9.10
   3   2  12  333.17   11.00
  -3   2 -12  356.36   10.50
   3   2  12  335.87    9.50
   3   2  12  336.27    9.50
   4  -2  12    4.70    2.30
  -4  -2 -12    7.00    3.00
  -4  -2 -12    0.20    1.90
  -4  -2 -12    1.40    1.90
  -4   2 -12    1.90    3.10
  -4   2 -12    2.20    1.40
  -5  -2 -12   91.29    4.60
  -5  -2 -12   91.19    4.00
  -5  -2 -12   86.59    6.70
  -5  -2 -12   92.39    4.20
  -5  -2 -12   86.69    5.50
   5   2  12   88.79    5.20
  -5   2 -12  101.09    6.40
  -5   2 -12   90.69    4.10
  -6  -2 -12    0.50    1.20
  -6  -2 -12   -7.50    4.20
   6   2  12   -1.50    1.60
  -7  -2 -12  298.97    7.80
  -7  -2 -12  290.97    8.10
  -7   2 -12  299.47    8.30
   7   2  12  299.37    8.40
  -7  -3  12   77.79    2.90
  -7  -3  12   70.69    3.90
  -7  -3  12   77.99    3.20
   7   3 -12   78.89    2.90
  -6  -3  12  223.28    6.80
  -6  -3  12  219.08    6.50
  -6  -3  12  220.28    6.40
   6   3 -12  226.48    6.70
  -5  -3  12    3.10    1.30
  -5  -3  12    2.60    3.10
  -5  -3  12    3.60    1.40
  -5  -3  12    5.40    1.80
   5   3 -12    3.30    1.50
   5   3 -12    4.90    1.50
  -4  -3  12   44.00    4.00
  -4  -3  12   36.70    2.70
  -4  -3  12   40.30    3.50
  -4  -3  12   40.80    3.10
  -4  -3  12   36.60    3.30
   4   3 -12   40.70    2.80
   4   3 -12   35.70    3.40
   3  -3 -12   85.19    5.40
  -3  -3  12   90.39    4.10
  -3  -3  12   87.99    4.30
  -3  -3  12   93.99    4.40
  -3  -3  12   91.69    3.80
   3  -3 -12   86.59    5.60
  -3  -3  12  107.59   10.70
  -3  -3  12   94.99    3.60
   3   3 -12   89.89    3.90
   3   3 -12   91.29    3.90
   3   3 -12   90.69    4.60
  -3   3  12   90.39    8.30
  -2  -3  12   73.09    3.70
  -2  -3  12   69.39    6.80
  -2  -3  12   65.39    4.00
   2  -3 -12   80.69    4.90
  -2  -3  12   72.39    3.50
  -2   3  12   69.09    5.60
  -2   3  12   65.59    4.30
   2   3 -12   73.79    3.50
   2   3 -12   71.69    3.10
   1  -3 -12  345.07    9.90
   1  -3 -12  349.96   15.00
  -1  -3  12  356.86   11.80
   1  -3 -12  362.16   11.00
  -1  -3  12  361.56    9.20
  -1   3  12  355.86    9.70
   1   3 -12  362.56   10.10
  -1   3  12  344.07   11.50
   1   3 -12  356.86    9.30
   0  -3  12    9.30    2.10
   0  -3 -12    4.90    2.20
   0  -3 -12    0.60    2.40
   0   3 -12    7.30    2.90
   0   3  12   10.20    2.80
   0   3 -12    4.40    1.80
   0   3 -12    5.10    1.20
   0   3  12    5.70    1.70
  -1  -3 -12   49.70    5.70
  -1  -3 -12   48.70    3.90
  -1   3 -12   54.29    3.60
   1   3  12   44.50    4.80
  -1   3 -12   50.79    2.70
   1   3  12   41.90    4.80
  -1   3 -12   45.20    4.50
   1   3  12   46.00    3.10
  -2  -3 -12  112.39    5.50
  -2  -3 -12  118.19    5.40
  -2  -3 -12  126.19    9.10
   2   3  12  117.09    4.90
   2   3  12  115.29    4.70
  -2   3 -12  120.09    4.20
  -3  -3 -12  319.67    8.90
   3  -3  12  309.87    9.00
  -3  -3 -12  310.27   16.90
  -3  -3 -12  323.37    9.10
   3   3  12  317.37   11.20
   3   3  12  327.27    9.50
  -3   3 -12  309.67    9.60
  -3   3 -12  331.77    8.70
   3   3  12  325.97    9.30
  -4  -3 -12 1296.17   31.90
  -4  -3 -12 1300.97   43.00
  -4  -3 -12 1232.38   30.90
   4  -3  12 1265.77   31.50
  -4  -3 -12 1273.77   29.80
   4   3  12 1292.87   32.10
  -4   3 -12 1319.37   30.10
  -5  -3 -12    2.40    1.60
  -5  -3 -12    3.50    2.40
  -5  -3 -12    1.40    3.20
   5  -3  12    3.80    2.10
  -5   3 -12    2.70    1.60
   5   3  12    2.70    2.10
  -6  -3 -12   45.30    2.60
  -6  -3 -12   45.90    4.10
   6   3  12   40.90    3.60
   6   3  12   44.90    3.30
  -6   3 -12   42.10    3.00
  -7  -3 -12   74.69    3.10
  -7   3 -12   68.49    3.40
   7   3  12   74.19    3.10
   7   4 -12   13.80    1.20
   6   4 -12    0.90    1.00
  -5  -4  12  297.47    8.10
   5   4 -12  295.77    7.90
   5   4 -12  297.47    8.50
  -4  -4  12   68.59    5.80
  -3  -4  12  636.64   21.90
  -3  -4  12  579.14   15.30
   3   4 -12  601.54   14.80
   3   4 -12  579.14   15.50
  -3   4  12  580.04   15.70
   3   4 -12  614.64   15.20
  -2  -4  12  884.71   25.40
   2  -4 -12  878.71   24.00
   2  -4 -12  905.21   24.90
  -2   4  12  883.11   21.60
   2   4 -12  873.41   21.40
   2   4 -12  850.11   21.80
   1  -4 -12   15.90    2.80
   1  -4 -12   23.10    4.00
   1  -4 -12   20.30    2.50
   1  -4 -12   19.10    2.30
  -1  -4  12   20.90    3.70
   1  -4 -12   19.50    4.00
  -1   4  12   16.40    4.00
   1   4 -12   17.20    2.00
   1   4 -12   14.50    1.70
  -1   4  12   23.90    2.60
   0  -4  12 1077.29   27.40
   0  -4 -12 1087.99   28.60
   0   4  12 1067.19   26.10
   0   4 -12 1066.09   25.50
   0   4 -12 1116.49   26.70
   0   4  12 1019.00   26.10
  -1  -4 -12   44.00    3.70
  -1  -4 -12   54.39    6.80
   1   4  12   51.89    3.40
  -1   4 -12   47.30    2.80
   1   4  12   48.90    3.90
  -2  -4 -12  221.38    7.80
  -2  -4 -12  227.08   12.80
   2   4  12  245.38   15.80
  -2   4 -12  238.28    6.80
   2   4  12  215.48    7.30
  -2   4 -12  222.48    7.00
   2   4  12  218.48    7.30
  -3  -4 -12   96.79   11.00
  -3  -4 -12   83.79    4.70
   3  -4  12   89.49    4.70
   3   4  12   87.09    6.50
  -3   4 -12   86.69    3.70
   3   4  12   82.59    4.20
  -4  -4 -12  114.99    5.30
  -4  -4 -12  109.09    5.30
   4  -4  12  112.09    5.10
  -4   4 -12  116.99    4.30
   4   4  12  116.99    6.20
  -5  -4 -12   66.19    3.80
  -5  -4 -12   60.49    3.30
   5  -4  12   65.99    3.90
  -5   4 -12   62.89    3.30
   5   4  12   69.59    3.40
   5   4  12   64.89    4.10
  -6  -4 -12  332.87    8.90
  -6  -4 -12  311.47    8.70
   6   4  12  327.27    9.00
   6   5 -12    3.00    0.80
   5   5 -12  157.48    4.80
   5   5 -12  154.78    4.40
   4   5 -12   70.29    2.90
   3   5 -12  206.18    7.00
   3   5 -12  214.08    6.30
  -3   5  12  215.58    7.60
   3   5 -12  201.88    6.20
   2  -5 -12    5.90    5.00
  -2  -5  12    2.40    4.80
  -2   5  12    4.70    2.30
   2   5 -12    1.10    2.90
  -2   5  12    2.40    3.70
   2   5 -12    5.50    1.40
   2   5 -12    7.80    1.50
   1  -5 -12  127.89    9.30
  -1  -5  12  132.29    7.70
   1   5 -12  151.28    5.10
  -1   5  12  153.28    6.50
  -1   5  12  144.89    5.80
   0  -5 -12   45.00    4.50
   0  -5 -12   47.10    6.10
   0  -5 -12   35.70    6.30
   0   5  12   53.19    3.60
   0   5 -12   46.60    2.90
  -1  -5 -12  101.69    8.40
  -1  -5 -12   85.79    9.90
  -1  -5 -12  101.89    4.40
  -1   5 -12  102.89    4.10
   1   5  12  102.69    4.70
  -1   5 -12  101.29    4.10
   1   5  12  105.49    4.70
   2  -5  12   46.00    3.40
  -2  -5 -12   44.90    3.20
  -2  -5 -12   44.40    7.20
  -2   5 -12   39.10    3.50
  -2   5 -12   48.30    2.80
   2   5  12   42.30    3.20
   3  -5  12  148.59    5.70
  -3  -5 -12  148.59    5.50
   3   5  12  142.19    8.10
   3   5  12  144.69    5.30
  -3   5 -12  147.69    4.90
  -4  -5 -12    1.20    1.30
  -4   5 -12   -1.40    1.40
   4   5  12    0.00    1.30
   4   5  12    2.10    2.70
  -5  -5 -12   25.60    2.10
   5   5  12   26.60    2.90
   5   5  12   21.80    1.80
   4   6 -12   37.50    1.70
   3   6 -12  207.58    5.60
   2   6 -12    5.50    1.10
   2   6 -12    6.80    1.50
  -2   6  12    4.60    2.00
   1   6 -12   11.70    1.50
  -1   6  12    9.10    1.90
   1   6 -12   12.60    1.40
   0   6  12   -1.40    2.20
   0   6 -12    2.20    1.20
   0   6 -12    0.00    1.10
   0   6  12    1.60    1.50
   1   6  12   35.40    3.00
  -1   6 -12   35.20    2.60
  -1   6 -12   33.00    2.20
   1   6  12   30.70    2.50
   2  -6  12   10.10    1.70
  -2  -6 -12    9.70    1.20
  -2   6 -12   10.20    1.70
   2   6  12    9.80    1.60
   2   6  12   11.90    1.70
  -3  -6 -12    1.60    0.90
   3  -6  12    5.10    1.40
   3   6  12    2.60    1.10
  -3   6 -12    5.90    1.40
   8   0 -13   -0.60    1.60
  -8   0  13    0.40    1.30
  -8   0  13   -3.40    1.30
  -7   0  13   -2.60    1.70
   7   0 -13    0.60    1.80
  -7   0  13    0.60    1.50
   6   0 -13   -0.20    1.30
   6   0 -13    1.10    1.90
  -6   0  13    0.10    1.50
  -6   0  13    1.30    2.10
  -5   0  13    3.50    4.80
  -5   0  13    0.20    1.50
  -5   0  13   -1.40    2.50
   5   0 -13    0.10    1.30
   4   0 -13    0.60    1.80
   4   0 -13    0.20    1.50
  -4   0  13    2.70    2.10
   3   0 -13    0.80    1.40
  -3   0  13   -0.60    1.20
  -2   0  13   -0.80    1.20
   0   0 -13    0.60    1.60
   0   0 -13    0.70    0.90
  -1   0 -13    0.70    0.80
   1   0  13   -0.50    1.20
  -1   0 -13   -1.40    2.30
  -1   0 -13    1.00    1.10
  -2   0 -13   -0.60    0.90
  -2   0 -13   -0.50    1.00
  -2   0 -13    1.40    4.80
   2   0  13   -0.50    1.20
  -3   0 -13    1.00    1.10
   3   0  13   -4.00    2.20
  -3   0 -13   -0.60    1.40
  -4   0 -13   -1.50    1.20
  -4   0 -13    1.50    2.10
  -4   0 -13   -0.10    2.00
   4   0  13    0.40    1.90
  -5   0 -13    0.00    2.10
   5   0  13   -1.00    2.00
  -5   0 -13   -1.40    1.30
  -5   0 -13   -0.50    3.10
  -6   0 -13    0.70    1.40
   6   0  13   -2.50    1.80
  -6   0 -13   -1.10    2.10
  -6   0 -13  -11.60    5.50
   7   0  13   -0.80    1.50
  -7   0 -13   -0.40    1.30
  -7   0 -13   -0.10    1.20
  -8   0 -13   -0.50    2.10
  -8  -1  13  349.27    8.70
   8  -1 -13  330.17    9.70
  -8  -1  13  343.57    8.90
   8   1 -13  343.67    9.60
  -8   1  13  337.67    8.80
  -8   1  13  319.97    8.80
  -7  -1  13   72.79    3.50
  -7  -1  13   67.29    3.50
   7  -1 -13   66.49    4.50
   7   1 -13   70.09    2.70
  -7   1  13   66.79    4.90
   7   1 -13   69.49    4.00
  -7   1  13   58.99    3.70
  -6  -1  13   42.50    3.30
  -6  -1  13   45.70    3.70
  -6  -1  13   44.40    3.00
  -6  -1  13   38.10    6.10
   6  -1 -13   41.30    4.10
  -6   1  13   38.30    4.50
  -6   1  13   38.30    3.40
   6   1 -13   43.60    2.60
  -5  -1  13  219.88    7.20
   5  -1 -13  227.28    8.20
  -5  -1  13  219.98    8.50
  -5  -1  13  215.18    6.80
  -5  -1  13  219.88    6.70
  -5   1  13  225.88    7.00
   5   1 -13  222.98    6.60
  -4  -1  13   67.49    4.00
   4  -1 -13   62.89    4.70
   4  -1 -13   60.29    3.30
  -4  -1  13   68.29    3.40
   4  -1 -13   64.99    4.60
   4  -1 -13   68.19    3.10
  -4  -1  13   63.59    3.10
   4  -1 -13   62.49    4.50
  -4  -1  13   66.19    3.80
  -4   1  13   65.09    3.70
   4   1 -13   61.29    3.30
   3  -1 -13    3.10    3.50
  -3  -1  13    2.10    1.30
   3  -1 -13    2.50    1.30
   3  -1 -13    2.10    1.50
  -3  -1  13    3.00    1.20
   3   1 -13    1.40    1.70
   2  -1 -13  580.04   15.00
  -2  -1  13  560.24   14.00
  -2  -1  13  553.94   13.80
   2  -1 -13  587.24   14.80
   2  -1 -13  566.94   16.60
  -2  -1  13  569.24   16.40
   2   1 -13  555.64   15.20
  -1  -1  13   92.19    4.70
  -1  -1  13   93.49    3.40
   1  -1 -13   94.89    4.10
  -1  -1  13  100.09    3.30
   1   1 -13   97.69    3.80
   0  -1  13   48.60    3.10
   0  -1 -13   52.69    3.90
   0  -1  13   51.09    2.10
   0   1 -13   45.20    2.20
   0   1  13   43.80    2.60
  -1  -1 -13 1403.16   34.50
   1  -1  13 1396.16   31.40
   1  -1  13 1362.36   32.20
  -1  -1 -13 1453.25   31.80
   1   1  13 1385.56   32.30
  -1   1 -13 1300.27   32.70
  -1   1 -13 1314.57   33.80
  -2  -1 -13    9.20    1.50
  -2  -1 -13    8.80    4.10
   2  -1  13    7.50    1.70
  -2  -1 -13    6.80    1.30
  -2   1 -13    8.30    1.40
   2   1  13    6.40    1.50
  -2   1 -13    8.30    1.20
   2   1  13    9.90    1.90
  -3  -1 -13   -2.80    7.50
   3  -1  13    9.80    2.20
  -3  -1 -13    5.90    1.60
   3  -1  13    1.50    2.60
  -3  -1 -13    5.50    2.30
  -3   1 -13   10.20    2.50
   3   1  13   10.10    5.10
  -3   1 -13    9.50    2.00
  -4  -1 -13   -0.30    1.90
  -4  -1 -13    1.10    1.80
  -4  -1 -13    0.40    1.30
   4  -1  13   -2.20    2.00
  -4  -1 -13    0.60    4.50
   4   1  13    0.80    2.20
  -4   1 -13    0.70    2.40
  -4   1 -13   -0.40    1.20
  -5  -1 -13   27.20    3.60
  -5  -1 -13   25.60    2.80
  -5  -1 -13   28.10    2.70
   5  -1  13   24.10    2.80
  -5   1 -13   27.80    2.60
   5   1  13   24.40    2.90
  -5   1 -13   21.20    4.80
  -5   1 -13   26.60    3.00
  -6  -1 -13   10.00    2.10
  -6  -1 -13   12.30    4.80
   6  -1  13   11.20    2.20
  -6  -1 -13   10.30    1.90
  -6  -1 -13   12.70    1.80
  -6   1 -13   10.80    1.90
  -6   1 -13   10.90    2.70
   6   1  13   11.40    2.20
  -7  -1 -13   34.00    2.40
  -7  -1 -13   30.20    2.60
  -7   1 -13   32.30    2.50
   7   1  13   34.30    3.40
  -8  -1 -13   83.49    2.70
  -8   1 -13   86.89    3.00
  -8   1 -13   82.89    3.30
  -8  -2  13   57.29    2.30
   8   2 -13   55.19    2.90
  -7  -2  13    1.50    1.40
  -7  -2  13    1.60    1.10
  -7   2  13    0.10    4.10
   7   2 -13    2.10    1.00
   6  -2 -13   49.50    4.50
  -6  -2  13   58.59    3.10
  -6  -2  13   55.89    3.30
  -6  -2  13   58.79    3.30
  -6  -2  13   55.19    5.70
   6   2 -13   59.69    3.00
  -6   2  13   58.59    4.60
  -5  -2  13  124.49    8.20
  -5  -2  13  123.69    4.80
  -5  -2  13  127.79    4.70
   5  -2 -13  127.89    6.40
  -5  -2  13  123.89    4.80
   5   2 -13  125.59    4.70
  -5   2  13  115.29    5.70
  -4  -2  13   18.00    1.80
   4  -2 -13   16.10    2.60
  -4  -2  13   16.80    2.50
   4  -2 -13   25.00    3.50
  -4  -2  13   19.30    2.10
  -4  -2  13   23.80    2.60
   4   2 -13   20.30    2.20
   4   2 -13   18.10    2.00
  -3  -2  13   96.69    3.80
  -3  -2  13   93.29    3.90
   3  -2 -13  100.29    5.80
   3  -2 -13   94.09    5.70
  -3  -2  13   98.39   10.10
  -3  -2  13   89.99    4.00
  -3  -2  13   95.69    5.20
  -3   2  13  106.49    5.00
   3   2 -13   98.39    4.30
   3   2 -13   96.29    4.00
  -2  -2  13 1790.52   41.40
   2  -2 -13 1835.32   43.60
   2  -2 -13 1857.41   42.60
   2  -2 -13 1911.01   43.90
  -2  -2  13 1793.62   42.10
  -2  -2  13 1798.82   44.60
  -2  -2  13 1820.92   41.70
   2  -2 -13 1836.32   42.80
   2   2 -13 1779.32   41.40
  -2   2  13 1723.83   41.60
  -2   2  13 1821.92   43.70
   2   2 -13 1836.82   41.70
   1  -2 -13    9.90    2.00
   1  -2 -13   10.40    2.10
   1  -2 -13   12.60    3.90
  -1  -2  13   15.30    3.20
  -1  -2  13   13.60    1.60
  -1  -2  13   15.30    1.90
  -1   2  13   13.20    2.70
  -1   2  13   10.00    2.20
   1   2 -13   10.00    2.10
   1   2 -13   13.20    1.40
   0  -2  13  455.45   12.60
   0  -2  13  460.35   11.10
   0  -2 -13  438.76   13.60
   0   2 -13  459.85   12.70
   0   2 -13  450.95   11.10
   0   2  13  451.35   13.40
   0   2  13  436.26   11.50
  -1  -2 -13  763.22   19.10
   1  -2  13  752.22   19.40
  -1  -2 -13  772.82   21.60
   1   2  13  746.93   18.80
   1   2  13  752.62   18.50
  -1   2 -13  764.72   18.00
   1   2  13  760.72   20.60
  -2  -2 -13   54.09    4.10
   2  -2  13   57.89    4.10
  -2  -2 -13   67.19    4.50
  -2  -2 -13   63.09    2.90
  -2  -2 -13   57.59    6.60
  -2   2 -13   55.29    2.70
   2   2  13   63.09    3.40
   2   2  13   62.19    3.80
   2   2  13   59.79    3.80
  -3  -2 -13  163.88   13.20
  -3  -2 -13  168.68    6.30
   3  -2  13  161.38    6.60
   3  -2  13  166.88    6.00
  -3  -2 -13  174.38    5.70
  -3  -2 -13  167.48    5.90
  -3  -2 -13  173.98    7.30
  -3  -2 -13  176.68    5.60
  -3   2 -13  156.98    9.20
   3   2  13  163.18    7.40
   3   2  13  171.08    5.90
   3   2  13  178.08    5.90
  -3   2 -13  172.68    5.20
  -3   2 -13  164.38    6.70
  -4  -2 -13   50.69    3.80
  -4  -2 -13   48.20    3.20
  -4  -2 -13   41.50    3.80
   4  -2  13   41.10    4.00
   4   2  13   50.39    4.50
  -4   2 -13   43.60    3.70
  -4   2 -13   42.70    2.80
  -4   2 -13   47.30    5.20
  -5  -2 -13    5.20    3.40
  -5  -2 -13    6.50    1.60
  -5  -2 -13    6.70    1.90
  -5  -2 -13    5.20    2.80
  -5  -2 -13    6.60    1.80
   5  -2  13   10.50    2.50
   5   2  13   10.60    2.30
  -5   2 -13    7.70    3.20
  -5   2 -13    8.30    1.70
  -6  -2 -13  153.48    5.10
  -6  -2 -13  151.28    5.40
  -6  -2 -13  153.28    8.00
   6   2  13  143.89    5.90
  -6   2 -13  151.18    5.30
  -6   2 -13  153.98    9.80
  -7  -2 -13    8.20    1.20
  -7  -2 -13    9.70    2.10
  -7   2 -13    4.80    1.60
   7   2  13    8.60    1.50
  -7  -3  13    4.30    3.80
  -7  -3  13    0.10    0.90
   7   3 -13    0.60    0.80
  -6  -3  13    0.00    1.70
  -6  -3  13   -0.70    1.30
  -6  -3  13    2.20    1.20
   6   3 -13    3.10    1.10
  -5  -3  13  295.07    8.50
  -5  -3  13  285.87   10.40
  -5  -3  13  308.37    8.30
  -5  -3  13  305.07    8.30
   5   3 -13  285.37    9.70
   5   3 -13  297.27    8.60
  -4  -3  13  345.07   12.20
  -4  -3  13  376.56    9.80
  -4  -3  13  366.96    9.90
   4  -3 -13  378.46   13.10
   4   3 -13  368.16   10.40
   4   3 -13  371.26    9.90
  -3  -3  13    1.40    1.20
  -3  -3  13    3.40    1.50
  -3  -3  13    1.50    1.60
   3  -3 -13    2.00    2.10
  -3  -3  13   -0.20    1.60
  -3  -3  13   -1.10    1.90
  -3  -3  13   -3.30    6.50
   3  -3 -13    1.50    2.60
   3   3 -13    1.80    1.80
   3   3 -13    0.00    1.50
   3   3 -13    0.20    1.40
   2  -3 -13  107.89    5.90
   2  -3 -13  110.49    6.00
   2  -3 -13  101.69    5.60
  -2  -3  13  101.99    4.30
  -2  -3  13   98.99    4.30
  -2  -3  13  104.89    7.90
  -2   3  13  100.39    4.50
   2   3 -13  105.59    4.20
  -2   3  13  101.29    7.00
   2   3 -13   96.09    4.70
   2   3 -13   99.89    3.80
   1  -3 -13  264.47    9.30
  -1  -3  13  274.37   10.10
   1  -3 -13  283.17    9.50
  -1  -3  13  272.67    7.40
   1  -3 -13  291.07   10.10
   1   3 -13  268.27    7.50
  -1   3  13  262.57   10.00
  -1   3  13  274.97    8.00
   1   3 -13  266.97    7.80
   0  -3 -13   31.80    2.80
   0  -3 -13   34.50    4.10
   0  -3  13   29.90    3.40
   0   3 -13   30.30    4.40
   0   3  13   23.40    3.40
   0   3 -13   31.10    2.20
   0   3  13   33.20    2.80
   0   3 -13   32.80    3.90
   0   3  13   33.30    3.40
  -1  -3 -13  134.39    5.60
  -1  -3 -13  135.09    8.10
  -1   3 -13  137.79    4.50
   1   3  13  128.49    5.50
   1   3  13  134.49    5.00
  -1   3 -13  130.99    6.90
   1   3  13  121.09    7.40
  -2  -3 -13   -1.00    1.80
  -2  -3 -13   -0.10    7.00
  -2  -3 -13   -1.40    2.10
  -2   3 -13   -1.00    3.80
  -2   3 -13    1.90    2.00
   2   3  13    1.00    1.70
   2   3  13    4.30    4.40
  -2   3 -13    0.60    1.20
   2   3  13    2.60    1.50
  -3  -3 -13   29.50    2.90
  -3  -3 -13   29.10    3.10
  -3  -3 -13   26.60    2.90
  -3  -3 -13   32.10    8.10
   3  -3  13   35.00    3.80
  -3   3 -13   40.60    4.30
   3   3  13   37.20    3.20
  -3   3 -13   31.40    2.50
   3   3  13   27.40    4.80
   3   3  13   30.10    3.30
  -4  -3 -13  816.12   21.40
  -4  -3 -13  772.62   20.40
   4  -3  13  825.32   21.10
  -4  -3 -13  793.02   34.00
  -4  -3 -13  800.32   19.20
   4   3  13  830.22   21.70
  -4   3 -13  827.72   19.70
  -5  -3 -13   21.80    3.00
  -5  -3 -13   17.90    4.10
   5  -3  13   17.70    2.50
  -5  -3 -13   17.80    1.90
   5   3  13   21.10    2.80
  -5   3 -13   19.40    2.10
  -6  -3 -13  104.69    5.10
  -6   3 -13  104.09    4.10
   6   3  13  112.09    4.70
  -7  -3 -13   27.20    2.80
   7   3  13   21.00    1.90
  -7   3 -13   19.70    2.40
   7   4 -13    4.50    0.70
   6   4 -13   -0.50    0.90
   5   4 -13  276.37    7.30
   5   4 -13  265.07    7.90
  -4  -4  13    4.00    4.30
   4   4 -13    1.60    1.20
   4   4 -13   -0.70    1.40
  -3  -4  13    8.80    2.80
  -3  -4  13    7.20   11.00
   3   4 -13    5.20    1.70
  -3   4  13    2.60    3.00
   3   4 -13    2.60    1.70
   3   4 -13    5.80    1.50
  -2  -4  13   32.80    5.50
   2  -4 -13   36.40    4.90
   2  -4 -13   46.50    5.30
   2   4 -13   42.00    4.00
  -2   4  13   36.70    3.90
   2   4 -13   40.00    2.60
   2   4 -13   37.30    2.80
  -1  -4  13    9.00    3.20
   1  -4 -13    1.80    2.80
   1  -4 -13    3.60    3.70
   1  -4 -13    3.20    2.90
   1  -4 -13    2.50    2.20
   1   4 -13    5.80    1.50
  -1   4  13    0.00    3.40
   1   4 -13    2.30    1.20
  -1   4  13    3.50    2.00
   0  -4 -13    6.80    3.40
   0  -4 -13    7.60    2.00
   0  -4  13    6.70    2.60
   0  -4 -13    1.30    4.00
   0  -4 -13   13.50    3.40
   0   4  13    8.90    1.90
   0   4  13    7.50    3.00
   0   4 -13    3.90    1.60
   0   4 -13    7.40    1.50
  -1  -4 -13    3.80    1.90
  -1  -4 -13    2.40    4.10
   1   4  13    4.10    2.00
  -1   4 -13    2.20    1.60
  -1   4 -13    4.90    1.70
  -2  -4 -13  384.56   11.40
  -2  -4 -13  373.56   16.60
  -2   4 -13  393.46   10.20
  -2   4 -13  374.76   10.20
   2   4  13  377.56   10.90
   2   4  13  371.76   15.90
   2   4  13  370.76   10.70
  -3  -4 -13    3.60    2.00
   3  -4  13    3.90    1.90
  -3  -4 -13   -2.00    2.40
  -3  -4 -13   10.20    8.20
   3   4  13    3.50    3.50
   3   4  13    4.40    1.80
  -3   4 -13    1.90    2.60
  -3   4 -13    5.80    1.50
  -4  -4 -13   54.89    3.80
   4  -4  13   50.89    3.60
  -4  -4 -13   52.09    3.60
  -4  -4 -13   37.00   15.40
   4   4  13   53.19    4.80
  -4   4 -13   52.29    3.70
  -5  -4 -13   29.00    2.90
   5  -4  13   27.80    2.80
  -5   4 -13   24.50    2.50
   5   4  13   29.90    2.60
   5   4  13   21.70    2.70
  -6  -4 -13  146.49    5.70
  -6   4 -13  147.59    4.80
   6   4  13  154.18    5.00
   5   5 -13   30.30    2.00
   5   5 -13   29.00    1.80
   4   5 -13    9.10    1.60
   4   5 -13    7.40    1.20
   3   5 -13   21.90    2.30
   3   5 -13   24.30    2.00
  -3   5  13   27.00    3.30
   3   5 -13   30.40    3.30
  -2  -5  13   28.40    5.90
   2  -5 -13   18.60    5.40
   2   5 -13   30.50    2.30
   2   5 -13   27.50    3.30
  -2   5  13   22.20    3.90
  -2   5  13   27.00    2.90
   2   5 -13   28.50    2.40
  -1  -5  13   -1.40    3.40
   1  -5 -13    6.00    6.40
   1   5 -13    2.70    1.20
  -1   5  13   -3.70    2.50
   1   5 -13   -0.20    1.20
  -1   5  13    0.20    1.80
   0  -5 -13   19.70    3.10
   0  -5 -13   11.10    5.00
   0  -5 -13   19.50    8.70
   0  -5 -13   19.60    2.10
   0   5 -13   19.20    2.20
   0   5  13   20.50    2.50
   0   5 -13   17.90    2.00
   0   5  13   20.80    2.60
  -1  -5 -13  152.98   10.70
  -1  -5 -13  159.98    9.70
  -1  -5 -13  162.18    5.70
   1   5  13  170.08    6.10
  -1   5 -13  154.48    5.40
  -1   5 -13  160.28    5.30
   1   5  13  166.68    6.00
   2  -5  13   29.60    3.00
  -2  -5 -13   36.10    3.00
  -2   5 -13   30.70    3.20
  -2   5 -13   32.10    2.50
   2   5  13   28.60    2.90
   2   5  13   30.80    2.70
   3  -5  13   71.19    3.80
  -3  -5 -13   74.29    3.70
  -3   5 -13   71.49    3.20
   3   5  13   66.49    6.80
   3   5  13   70.29    3.80
   4  -5  13  212.18    6.90
  -4  -5 -13  206.98    6.60
   4   5  13  210.78    7.50
  -4   5 -13  230.98    7.00
   4   5  13  217.38    6.50
  -5  -5 -13    5.60    1.10
   5   5  13    7.80    1.80
   4   6 -13   37.90    1.60
   3   6 -13    3.50    0.80
   2   6 -13   39.20    2.00
   2   6 -13   39.10    2.60
  -2   6  13   37.90    3.20
  -1   6  13    3.30    1.70
   1   6 -13    3.50    1.00
   1   6 -13    3.80    1.20
   0   6 -13   59.19    2.70
   0   6 -13   63.19    2.80
   0   6  13   64.59    3.30
   0   6  13   61.09    4.00
   1  -6  13   18.30    2.40
   1   6  13   27.50    2.70
   1   6  13   22.50    2.30
  -1   6 -13   21.50    2.30
  -1   6 -13   20.00    2.00
   2  -6  13    2.80    1.40
  -2  -6 -13    2.30    0.90
   2   6  13    2.10    1.30
  -2   6 -13    1.30    1.10
   2   6  13    3.20    1.50
   3   6  13   94.69    3.40
   8   0 -14   22.00    2.70
  -8   0  14   21.20    2.10
  -8   0  14   18.50    2.20
  -7   0  14   28.10    2.70
   7   0 -14   30.50    3.30
  -7   0  14   29.50    3.00
  -6   0  14   82.49    3.90
   6   0 -14   88.19    5.00
   6   0 -14   86.39    3.30
  -6   0  14   88.19    4.60
  -5   0  14  407.26   11.40
  -5   0  14  416.06   13.00
  -5   0  14  418.86   11.10
  -4   0  14 1031.70   25.30
  -4   0  14 1041.40   24.70
   4   0 -14 1044.00   24.30
   4   0 -14 1054.79   26.90
  -4   0  14 1037.90   25.10
  -3   0  14  610.94   15.30
  -3   0  14  629.14   15.20
   3   0 -14  621.54   16.80
  -2   0  14  593.04   14.40
   1   0 -14  334.87    9.50
  -1   0  14  305.77    8.20
   0   0 -14  202.38    7.10
   0   0  14  193.68    5.70
   0   0 -14  208.98    5.80
  -1   0 -14  784.12   18.10
   1   0  14  731.73   17.90
  -1   0 -14  750.12   20.20
   1   0  14  745.73   18.40
  -1   0 -14  724.33   17.90
  -2   0 -14 1480.45   39.30
  -2   0 -14 1535.95   35.30
   2   0  14 1573.04   36.30
  -2   0 -14 1545.25   35.90
   3   0  14  136.69    6.60
  -3   0 -14  144.09    4.70
   3   0  14  150.18    5.70
  -3   0 -14  135.29    5.40
  -3   0 -14  141.89    5.30
  -4   0 -14   62.39    4.40
   4   0  14   73.99    4.50
  -4   0 -14   71.49    4.60
  -4   0 -14   74.09    3.40
  -5   0 -14  193.68    6.40
   5   0  14  192.08    7.20
  -5   0 -14  190.78    7.00
   6   0  14    3.00    1.90
  -6   0 -14    2.00    1.50
  -6   0 -14    1.90    2.00
  -7   0 -14   91.69    3.70
  -7   0 -14   87.89    3.80
  -8   0 -14    0.10    0.90
  -8  -1  14  242.78    6.50
  -8  -1  14  244.98    6.80
   8   1 -14  243.88    7.40
  -8   1  14  237.68    6.80
  -8   1  14  247.18    6.80
   7  -1 -14   99.89    5.20
  -7  -1  14   97.29    4.00
  -7  -1  14   95.39    4.10
   7   1 -14   98.19    4.70
   7   1 -14  100.89    3.20
  -7   1  14   96.19    4.20
   6  -1 -14    1.40    2.00
  -6  -1  14    0.70    1.40
  -6  -1  14    3.90    2.60
  -6  -1  14    2.20    1.60
  -6  -1  14   -1.60    5.70
  -6   1  14   -1.80    3.10
   6   1 -14    1.30    1.20
  -6   1  14    1.60    1.80
   5  -1 -14   26.40    3.00
  -5  -1  14   27.70    2.60
  -5  -1  14   36.50    2.70
  -5  -1  14   28.60    2.50
  -5  -1  14   27.20    3.80
   5   1 -14   29.10    2.50
  -5   1  14   29.60    3.10
   4  -1 -14   64.79    4.80
  -4  -1  14   68.39    3.40
   4  -1 -14   64.49    4.60
   4  -1 -14   53.89    5.30
  -4  -1  14   71.49    6.60
  -4  -1  14   66.79    3.50
  -4  -1  14   66.89    3.80
  -4   1  14   64.29    5.10
   4   1 -14   64.59    3.30
   3  -1 -14   24.20    3.00
  -3  -1  14   21.10    2.30
  -3  -1  14   26.10    2.20
  -3  -1  14   24.10    2.10
   3  -1 -14   26.50    2.60
  -3  -1  14   22.90    2.40
   3  -1 -14   26.20    4.70
   3  -1 -14   19.50    2.50
   3   1 -14   24.90    3.00
   3   1 -14   20.10    1.90
  -3   1  14   23.20    2.70
   2  -1 -14   55.59    3.30
  -2  -1  14   55.59    2.70
  -2  -1  14   54.19    2.60
   2  -1 -14   63.69    3.50
   2  -1 -14   58.99    6.10
   2   1 -14   59.69    3.40
  -2   1  14   47.00    4.80
   1  -1 -14 1875.41   42.30
  -1  -1  14 1750.22   41.30
   1  -1 -14 1845.02   42.70
  -1  -1  14 1777.72   41.10
  -1  -1  14 1778.12   42.60
   1   1 -14 1794.82   41.90
  -1   1  14 1754.32   40.90
   1   1 -14 1789.12   40.80
   0  -1  14  729.73   17.10
   0  -1 -14  720.33   19.20
   0  -1 -14  720.63   18.10
   0   1  14  703.23   17.60
   0   1 -14  719.23   17.90
  -1  -1 -14   13.40    3.30
  -1  -1 -14    8.80    1.20
   1  -1  14    4.90    1.60
   1  -1  14   11.00    1.20
   1   1  14    9.70    1.60
  -1   1 -14    7.30    1.20
   1   1  14    9.60    1.60
  -1   1 -14    2.40    3.80
  -2  -1 -14    5.30    1.40
  -2  -1 -14    6.40    1.30
   2  -1  14    4.30    1.40
  -2  -1 -14    5.60    4.30
  -2   1 -14    6.60    1.20
   2   1  14    7.20    1.60
  -2   1 -14    6.70    1.40
   2   1  14    8.10    1.80
   3  -1  14  289.47    8.70
   3  -1  14  283.27    9.60
  -3  -1 -14  294.17    8.20
  -3  -1 -14  281.67    8.70
  -3  -1 -14  321.17   10.20
  -3  -1 -14  292.47   10.40
  -3  -1 -14  290.77   16.80
  -3   1 -14  283.97    8.80
   3   1  14  285.77    9.40
  -3   1 -14  307.07    8.00
  -3   1 -14  284.77    8.60
  -4  -1 -14   69.29    4.50
  -4  -1 -14   73.29    4.40
  -4  -1 -14   74.99    3.60
  -4  -1 -14   79.99    7.40
   4  -1  14   71.69    4.30
  -4   1 -14   76.19    3.40
  -4   1 -14   68.19    5.20
   4   1  14   75.19    5.10
  -4   1 -14   71.39    4.70
  -5  -1 -14  271.27   11.80
  -5  -1 -14  265.87    8.00
   5  -1  14  267.47    8.40
  -5  -1 -14  255.87    9.40
  -5  -1 -14  252.37    8.50
  -5   1 -14  231.58   10.60
   5   1  14  260.77    8.90
  -5   1 -14  258.97    8.50
  -5   1 -14  263.27    7.80
  -6  -1 -14    0.80    1.30
   6  -1  14   -1.40    2.00
  -6  -1 -14    0.00    1.60
  -6  -1 -14   -1.30    1.40
   6   1  14    1.00    1.80
  -6   1 -14    0.80    1.50
  -6   1 -14    1.10    2.30
  -7  -1 -14   -0.80    1.40
   7   1  14    1.30    1.40
  -7   1 -14    3.80    1.40
  -8  -2  14   29.20    1.90
  -8  -2  14   24.40    2.90
   8   2 -14   28.40    3.30
  -7  -2  14  258.37    7.20
  -7  -2  14  247.18    7.40
  -7   2  14  260.57    7.70
   7   2 -14  259.87    7.00
  -6  -2  14   12.50    2.00
  -6  -2  14   16.10    1.80
  -6  -2  14   12.80    5.10
   6  -2 -14   14.40    2.80
  -6  -2  14   11.00    1.80
   6   2 -14   12.80    1.60
  -5  -2  14  401.76   10.50
  -5  -2  14  395.06   10.90
   5  -2 -14  403.66   12.70
  -5  -2  14  404.16   10.80
  -5  -2  14  394.46   12.60
  -5   2  14  394.86   11.80
   5   2 -14  392.76   10.70
  -4  -2  14  171.18    5.70
  -4  -2  14  172.68    7.60
  -4  -2  14  169.58    5.40
  -4  -2  14  170.38    6.60
   4  -2 -14  169.18    8.80
   4  -2 -14  173.48    7.90
   4   2 -14  184.68    6.80
  -4   2  14  156.78    6.10
   4   2 -14  165.28    5.40
  -3  -2  14   23.70    2.30
  -3  -2  14   23.80    2.50
   3  -2 -14   18.80    2.90
  -3  -2  14   22.40    1.80
   3  -2 -14   20.10    2.90
  -3  -2  14   22.00    2.10
  -3  -2  14   14.70    6.30
   3   2 -14   21.80    2.20
   3   2 -14   24.00    2.50
  -3   2  14   17.10    2.40
  -2  -2  14  247.58   10.20
   2  -2 -14  256.67    8.00
  -2  -2  14  233.68    6.90
   2  -2 -14  250.57    9.10
  -2  -2  14  242.98    7.20
   2  -2 -14  254.07    8.60
   2  -2 -14  245.18    9.00
  -2  -2  14  238.28    6.80
   2   2 -14  230.28    6.80
  -2   2  14  245.78    7.00
   2   2 -14  245.78    7.40
   2   2 -14  236.88    6.60
   2   2 -14  219.48    7.30
  -1  -2  14    4.40    2.70
   1  -2 -14    5.40    1.80
  -1  -2  14    4.20    2.50
   1  -2 -14   -0.60    4.80
   1  -2 -14    4.30    2.00
  -1  -2  14    4.10    1.10
  -1   2  14    4.00    1.50
   1   2 -14    6.70    1.20
  -1   2  14    5.50    3.70
   1   2 -14    4.80    2.00
   0  -2  14   79.29    4.40
   0  -2 -14   73.19    5.10
   0  -2  14   76.69    2.80
   0   2 -14   72.79    3.00
   0   2  14   71.79    4.80
   0   2  14   72.69    3.40
   0   2 -14   76.89    4.30
  -1  -2 -14   11.80    2.40
  -1  -2 -14   17.00    3.70
   1  -2  14   17.00    2.20
   1   2  14   10.60    2.00
   1   2  14   12.80    1.80
  -1   2 -14   13.50    1.40
  -2  -2 -14   83.99    4.20
  -2  -2 -14   85.89    6.00
   2  -2  14   90.69    4.60
  -2  -2 -14   93.39    8.50
  -2  -2 -14   76.99    4.80
   2   2  14   89.99    6.70
  -2   2 -14   86.69    3.40
   2   2  14   77.09    4.20
   2   2  14   83.89    4.40
  -2   2 -14   78.29    4.40
   2   2  14   83.49    4.10
  -3  -2 -14    1.70    1.40
  -3  -2 -14    3.10    2.40
  -3  -2 -14    2.60    1.70
   3  -2  14    1.30    2.20
  -3  -2 -14    3.00    1.90
   3  -2  14    1.30    1.90
  -3  -2 -14   -0.40    7.10
  -3   2 -14    2.30    1.20
  -3   2 -14   -1.90    2.10
   3   2  14    1.20    2.00
  -3   2 -14   -3.40    2.50
   3   2  14   -0.50    2.70
   3   2  14    1.90    1.90
   4  -2  14    8.30    2.20
  -4  -2 -14   14.70    3.10
  -4  -2 -14    7.00    2.00
  -4  -2 -14    7.70    2.20
  -4  -2 -14    8.80    1.80
   4  -2  14    5.00    2.40
  -4   2 -14    8.40    4.30
   4   2  14   13.50    2.80
  -4   2 -14    6.90    1.60
  -5  -2 -14   81.09    4.00
  -5  -2 -14   66.59    5.20
   5  -2  14   82.79    4.50
  -5  -2 -14   69.89    6.00
  -5  -2 -14   76.29    3.70
  -5  -2 -14   79.09    4.30
  -5   2 -14   68.39    5.30
  -5   2 -14   79.09    3.70
   5   2  14   78.99    4.80
  -6  -2 -14   19.20    2.20
  -6  -2 -14   18.90    2.30
  -6   2 -14   16.90    3.80
   6   2  14   19.60    2.30
  -6   2 -14   22.70    2.50
  -7  -2 -14   14.40    1.40
   7   2  14   18.20    1.80
  -7   2 -14   18.80    2.30
  -7  -3  14    7.30    1.10
   7   3 -14    7.50    1.00
  -6  -3  14    8.90    1.40
  -6  -3  14    6.60    1.50
  -6  -3  14    8.60    1.90
   6   3 -14    8.80    1.30
  -5  -3  14   67.59    6.10
  -5  -3  14   77.29    3.50
  -5  -3  14   81.59    4.00
   5   3 -14   81.99    3.50
  -4  -3  14 1061.09   24.80
  -4  -3  14 1033.80   24.90
   4  -3 -14 1061.89   28.60
  -4  -3  14 1000.70   26.20
  -4  -3  14 1035.30   24.70
   4   3 -14 1049.99   25.30
   4   3 -14 1045.00   24.70
  -3  -3  14   32.30    3.20
  -3  -3  14   32.90    2.30
  -3  -3  14   26.10    8.10
   3  -3 -14   41.40    4.70
  -3  -3  14   34.40    3.30
   3   3 -14   33.40    2.70
  -3   3  14   31.60    2.90
   3   3 -14   32.30    3.10
  -2  -3  14  408.96   10.70
   2  -3 -14  425.46   13.60
  -2  -3  14  435.36   14.90
   2  -3 -14  417.96   13.50
  -2  -3  14  442.16   11.50
   2   3 -14  428.26   10.80
  -2   3  14  403.96   11.10
   2   3 -14  418.36   11.00
  -2   3  14  431.86   15.10
   2   3 -14  410.36   11.40
  -1  -3  14  127.59    6.80
  -1  -3  14  126.69    4.50
   1  -3 -14  118.29    5.10
   1  -3 -14  118.89    9.10
   1  -3 -14  122.69    6.50
  -1   3  14  116.09    4.60
  -1   3  14  110.09    7.00
   1   3 -14  114.09    5.70
   1   3 -14  118.09    4.50
   1   3 -14  117.49    4.10
   0  -3  14  192.48    7.40
   0  -3 -14  182.88    8.60
   0  -3 -14  180.68    6.50
   0   3  14  168.18    9.50
   0   3 -14  178.48    5.40
   0   3  14  168.78    8.50
   0   3  14  176.08    6.00
   0   3 -14  172.98    8.20
   0   3 -14  178.88    5.60
  -1  -3 -14  172.68    9.90
  -1  -3 -14  157.48    6.30
  -1   3 -14  160.58    7.90
  -1   3 -14  162.48    5.10
   1   3  14  153.38    6.00
   1   3  14  165.78    5.70
  -1   3 -14  158.98    5.40
   1   3  14  152.38    9.10
  -2  -3 -14 1142.89   28.00
   2  -3  14 1135.49   28.40
  -2  -3 -14 1185.68   33.70
  -2  -3 -14 1177.88   28.80
  -2   3 -14 1171.18   27.50
  -2   3 -14 1169.28   27.40
   2   3  14 1181.88   28.10
   2   3  14 1156.18   29.90
   2   3  14 1174.78   28.00
  -3  -3 -14  102.59    5.40
  -3  -3 -14   98.49    4.30
   3  -3  14   95.49    5.10
  -3  -3 -14  103.49    4.90
   3  -3  14   98.59    4.40
  -3  -3 -14  110.59   11.50
   3   3  14   93.39    4.40
   3   3  14   99.99    6.70
   3   3  14  100.39    4.70
  -3   3 -14  101.69    4.00
  -4  -3 -14   23.00    3.10
  -4  -3 -14   21.50    2.30
  -4  -3 -14   23.90    2.90
   4  -3  14   24.90    3.40
  -4   3 -14   21.50    3.10
   4   3  14   22.70    3.20
  -4   3 -14   23.30    2.60
  -5  -3 -14   51.59    3.10
  -5  -3 -14   45.90    4.20
   5   3  14   49.40    3.90
  -6  -3 -14   62.19    3.10
  -6  -3 -14   65.19    4.30
  -6   3 -14   60.39    3.10
   6   3  14   63.69    3.70
   7   3  14   -0.40    1.80
   6   4 -14    1.40    0.90
   5   4 -14  127.89    4.60
   5   4 -14  124.79    4.10
  -4  -4  14  108.89    7.20
   4   4 -14  123.39    4.80
   4   4 -14  120.09    4.20
  -3  -4  14   13.90    8.90
   3  -4 -14    3.80    4.80
   3   4 -14    1.90    1.30
   3   4 -14    0.70    1.80
   3   4 -14   -0.10    1.80
  -3   4  14   -5.00    2.70
   2  -4 -14  526.55   16.80
   2  -4 -14  510.45   17.00
  -2  -4  14  532.45   17.70
   2   4 -14  535.85   13.50
  -2   4  14  532.65   14.00
   2   4 -14  521.55   13.30
   2   4 -14  519.45   14.00
   1  -4 -14    0.30    3.10
   1  -4 -14    2.30    2.30
  -1  -4  14    0.40    3.10
   1  -4 -14   -0.10    2.00
   1  -4 -14    0.70    3.00
   1  -4 -14    3.10    3.90
  -1   4  14    1.50    1.90
   1   4 -14    2.10    1.20
   1   4 -14   -6.90    4.40
  -1   4  14    4.90    3.20
   1   4 -14    3.90    1.40
   0  -4 -14    5.60    2.90
   0  -4 -14   15.00    4.60
   0  -4 -14    5.90    2.00
   0  -4 -14    4.00    3.50
   0  -4  14    9.20    2.60
   0   4  14    7.10    3.40
   0   4  14    2.60    2.30
   0   4 -14   11.80    1.80
  -1  -4 -14  322.57    9.80
  -1  -4 -14  324.27   13.70
  -1   4 -14  326.57    8.90
  -1   4 -14  320.87    8.90
   1   4  14  317.67    9.60
   1   4  14  316.37    9.60
   2  -4  14 1394.36   32.70
  -2  -4 -14 1410.36   40.30
  -2  -4 -14 1431.36   34.30
   2  -4  14 1347.07   33.90
   2   4  14 1390.96   33.70
  -2   4 -14 1387.66   32.90
  -2   4 -14 1428.76   33.00
   2   4  14 1422.46   33.60
   2   4  14 1485.55   38.00
   3  -4  14    0.10    2.30
  -3  -4 -14    0.30    1.70
  -3  -4 -14   18.90    8.70
  -3   4 -14    1.40    1.30
  -3   4 -14    2.80    3.80
   3   4  14    4.30    1.90
  -4  -4 -14   81.79    4.40
   4  -4  14   77.19    4.20
  -4   4 -14   81.29    3.60
   4   4  14   73.09    5.20
  -5  -4 -14    0.10    2.20
   5   4  14   -4.10    1.90
  -5   4 -14   -1.70    1.30
  -6  -4 -14    4.50    1.40
   6   4  14    3.50    1.30
  -6   4 -14    4.00    1.80
   5   5 -14    1.40    1.00
   5   5 -14    1.10    1.10
   4   5 -14   17.10    1.80
   4   5 -14   17.60    1.70
   3   5 -14   47.10    3.80
  -3   5  14   45.30    3.70
   3   5 -14   51.49    3.60
   3   5 -14   51.49    2.50
  -2   5  14  279.47    9.50
  -2   5  14  281.17    9.50
   2   5 -14  275.97    8.70
   2   5 -14  273.27    7.80
   1  -5 -14  110.29    9.50
  -1  -5  14  127.59    7.60
   1   5 -14  124.39    4.40
  -1   5  14  120.59    5.20
  -1   5  14  124.89    5.80
   1   5 -14  127.49    4.50
   0  -5 -14   43.40    6.30
   0  -5 -14   44.40    3.10
   0   5 -14   46.90    2.80
   0   5  14   48.90    3.50
   0   5  14   48.50    3.80
   0   5 -14   44.90    2.70
  -1  -5 -14   35.90    5.60
  -1  -5 -14   41.20    3.00
  -1  -5 -14   29.40    6.30
  -1   5 -14   38.10    2.50
   1   5  14   38.90    3.20
  -1   5 -14   38.70    2.80
   1   5  14   35.50    3.10
  -2  -5 -14   13.60    2.00
   2  -5  14   10.00    2.10
  -2  -5 -14   10.50    6.70
  -2   5 -14   11.00    1.60
   2   5  14   11.50    2.00
   2   5  14   12.10    1.80
  -2   5 -14    9.80    2.00
   3  -5  14    1.80    1.60
  -3  -5 -14    1.70    1.30
   3   5  14   -1.50    1.80
  -3   5 -14    2.20    1.20
  -4  -5 -14  540.65   13.90
   4  -5  14  538.35   14.00
  -4   5 -14  547.95   13.30
   4   5  14  545.85   13.70
   5   5  14    0.80    1.00
   5   5  14   -2.00    1.90
   3   6 -14    0.30    0.70
   2   6 -14    2.80    1.80
   2   6 -14    1.10    0.80
  -2   6  14    2.00    1.80
   1   6 -14    0.70    0.90
  -1   6  14    2.90    1.80
  -1   6  14    4.60    1.60
   1   6 -14   -0.20    1.30
   0   6  14   35.20    3.50
   0   6 -14   25.20    1.90
   0   6 -14   25.10    2.00
   0   6  14   24.50    2.50
   1  -6  14   61.59    3.20
   1   6  14   65.99    3.20
  -1   6 -14   59.69    2.90
   1   6  14   66.79    3.40
  -1   6 -14   62.89    2.70
   2  -6  14   24.30    2.30
   2   6  14   24.90    2.20
   2   6  14   24.50    2.60
  -2   6 -14   28.00    2.00
  -3  -6 -14    6.80    0.90
   3  -6  14   10.40    1.50
  -3   6 -14    6.90    1.40
  -8   0  15   -0.30    1.30
  -8   0  15   -0.30    1.10
   8   0 -15   -0.40    1.50
  -7   0  15    0.60    1.60
  -7   0  15   -1.10    1.40
   7   0 -15    0.00    1.70
  -6   0  15   -1.20    1.50
  -6   0  15    1.40    2.00
   6   0 -15   -3.40    1.70
   6   0 -15   -0.50    1.60
  -5   0  15    1.00    2.40
   5   0 -15    2.80    1.30
  -5   0  15    3.80    4.30
  -5   0  15   -1.20    1.40
  -4   0  15    3.60    2.60
  -4   0  15    2.50    2.30
  -4   0  15    0.30    1.30
   4   0 -15   -1.70    2.20
   4   0 -15    2.90    1.30
  -3   0  15    0.40    1.20
   3   0 -15    1.90    1.60
   3   0 -15   -0.20    1.30
  -3   0  15    2.50    1.30
  -2   0  15    0.90    1.10
   1   0 -15    2.50    1.40
  -1   0  15   -0.70    1.00
   0   0 -15   -0.40    2.10
   0   0 -15    1.10    1.20
   0   0  15    0.40    1.40
   1   0  15    2.20    1.60
  -1   0 -15   -2.70    3.10
  -1   0 -15   -0.20    1.10
  -1   0 -15   -0.10    1.50
   1   0  15   -0.40    1.20
   2   0  15    0.00    1.30
  -2   0 -15    0.30    1.00
  -2   0 -15    0.40    5.10
  -2   0 -15   -1.50    1.00
   3   0  15    0.20    1.50
  -3   0 -15   -0.40    1.10
  -3   0 -15    2.20    1.50
   3   0  15   -3.30    1.90
  -3   0 -15    1.50    1.90
  -4   0 -15    0.70    1.20
  -4   0 -15   -0.80    2.10
  -4   0 -15    1.50    1.90
   4   0  15   -3.10    3.80
  -5   0 -15   -0.60    1.30
  -5   0 -15    0.80    2.00
   5   0  15   -3.70    1.90
  -5   0 -15   -0.70    3.30
   6   0  15   -2.20    1.70
  -6   0 -15   -0.70    1.40
  -6   0 -15   -1.20    1.90
  -7   0 -15   -1.80    1.10
  -7   0 -15   -2.10    1.30
  -8  -1  15    0.80    1.20
  -8  -1  15    1.60    0.90
   8   1 -15   -1.90    1.30
  -7  -1  15   74.59    3.60
  -7  -1  15   73.09    3.40
   7  -1 -15   75.89    4.60
  -7   1  15   67.19    4.50
  -7   1  15   76.69    3.70
   7   1 -15   71.59    3.90
   7   1 -15   77.89    4.20
  -6  -1  15   30.30    2.70
   6  -1 -15   19.10    3.90
  -6   1  15   27.60    3.30
  -6   1  15   26.10    2.60
  -5  -1  15  132.29    5.20
  -5  -1  15  134.19    6.90
  -5  -1  15  130.89    5.20
  -5  -1  15  135.19    5.10
   5  -1 -15  135.69    6.30
  -5   1  15  142.19    5.30
   5   1 -15  131.69    4.60
   4  -1 -15  139.29    6.20
   4  -1 -15  141.19    5.20
  -4  -1  15  142.59    5.00
  -4  -1  15  148.59    5.80
   4  -1 -15  136.29    6.80
   4  -1 -15  144.69    7.40
  -4  -1  15  137.89    5.30
   4  -1 -15  131.19    4.60
  -4  -1  15  138.89    5.00
  -4   1  15  149.49    5.10
   4   1 -15  144.19    4.90
  -3  -1  15    1.80    1.20
  -3  -1  15    4.30    1.70
   3  -1 -15   -0.90    4.90
   3  -1 -15    4.40    2.40
  -3  -1  15   -0.10    1.60
   3  -1 -15    1.30    1.50
   3  -1 -15   -3.20    1.50
  -3  -1  15    0.90    1.30
   3  -1 -15   -0.20    1.80
   3   1 -15    1.80    2.00
  -3   1  15    3.10    1.50
   2  -1 -15    7.00    6.30
  -2  -1  15    1.60    4.10
  -2  -1  15    0.60    1.00
   2  -1 -15   -0.70    1.50
  -2  -1  15    1.00    0.90
   2  -1 -15    0.90    1.20
   2   1 -15    0.90    1.50
  -2   1  15    1.80    1.30
  -1  -1  15  630.64   15.30
   1  -1 -15  640.44   16.30
   1  -1 -15  638.34   17.00
  -1  -1  15  626.54   17.00
  -1  -1  15  619.24   15.20
   1   1 -15  643.04   16.20
  -1   1  15  626.44   15.20
   1   1 -15  611.74   15.00
   0  -1 -15    0.40    2.20
   0  -1  15    1.50    1.50
   0  -1 -15    1.90    1.30
   0  -1  15    1.90    0.80
   0   1 -15    3.10    2.40
   0   1  15    2.70    1.20
   0   1 -15    1.90    1.30
   0   1 -15    1.40    1.00
  -1  -1 -15    0.10    1.80
   1  -1  15    0.10    1.30
  -1  -1 -15   -2.50    3.20
   1  -1  15    0.40    0.70
   1   1  15    1.70    1.40
  -1   1 -15   -1.20    1.00
   1   1  15    2.10    1.40
  -1   1 -15    1.90    4.90
  -2  -1 -15   48.00    2.70
  -2  -1 -15   39.40    5.40
   2  -1  15   46.80    3.60
   2  -1  15   47.40    3.20
  -2  -1 -15   42.30    2.80
  -2   1 -15   50.69    2.90
   2   1  15   45.40    3.40
   2   1  15   46.20    3.10
   2   1  15   37.00    4.10
  -2   1 -15   46.40    2.50
  -3  -1 -15   43.50    3.70
  -3  -1 -15   42.80    3.00
  -3  -1 -15   38.00    9.80
   3  -1  15   36.80    3.50
   3   1  15   35.00    3.20
  -3   1 -15   32.40    3.30
  -3   1 -15   37.20    3.70
   3   1  15   47.90    4.40
  -3   1 -15   45.00    2.50
  -4  -1 -15   85.19    4.50
  -4  -1 -15   77.79    4.50
  -4  -1 -15   80.99    3.80
   4  -1  15   82.09    4.70
  -4  -1 -15   73.29    7.20
  -4   1 -15   81.79    3.50
  -4   1 -15   69.89    5.40
  -4   1 -15   76.49    4.60
   4   1  15   72.19    5.00
  -5  -1 -15   11.30    3.10
   5  -1  15   10.90    2.40
  -5  -1 -15   11.90    2.20
  -5  -1 -15    8.30    1.80
  -5  -1 -15   -4.00    4.70
  -5   1 -15   11.70    4.80
  -5   1 -15   11.90    1.80
  -5   1 -15    8.30    2.40
   5   1  15    9.40    2.30
  -6  -1 -15   32.10    2.50
   6  -1  15   34.10    3.40
  -6  -1 -15   31.90    3.00
  -6   1 -15   29.20    3.20
   6   1  15   32.00    3.20
  -6   1 -15   25.90    3.00
  -7  -1 -15   31.60    2.10
  -7   1 -15   30.80    2.40
   7   1  15   34.00    2.60
  -8  -2  15    1.00    0.80
   8   2 -15    1.80    1.20
  -7  -2  15  115.19    4.30
  -7  -2  15  116.89    4.00
  -7   2  15  116.39    4.90
   7   2 -15  114.09    3.60
  -6  -2  15  263.57    7.80
  -6  -2  15  264.97    7.70
   6  -2 -15  264.47    9.50
  -6  -2  15  258.07    7.90
  -6   2  15  282.77    8.20
   6   2 -15  256.47    7.40
  -5  -2  15   59.29    5.60
   5  -2 -15   66.29    4.90
  -5  -2  15   63.99    3.40
  -5  -2  15   65.29    3.50
  -5  -2  15   67.79    3.50
  -5   2  15   55.99    4.30
   5   2 -15   61.89    3.30
  -4  -2  15   12.30    1.80
  -4  -2  15   11.60    1.70
  -4  -2  15   11.70    2.40
   4  -2 -15   14.40    2.70
  -4  -2  15   13.00    1.80
   4  -2 -15   15.70    3.60
   4   2 -15   12.30    1.80
  -4   2  15   13.00    2.40
   4   2 -15   12.00    1.80
   3  -2 -15  229.58    9.00
  -3  -2  15  237.88    6.90
  -3  -2  15  230.78    6.50
  -3  -2  15  236.88    7.50
   3  -2 -15  243.98    6.40
  -3  -2  15  225.88    6.80
   3  -2 -15  230.98    8.60
   3  -2 -15  216.58    7.20
   3   2 -15  235.98    7.10
   3   2 -15  231.68    6.70
  -3   2  15  225.58    6.90
  -2  -2  15    1.10    1.40
   2  -2 -15   -5.80    3.80
  -2  -2  15    1.00    1.30
   2  -2 -15    4.10    2.50
   2  -2 -15   -0.60    1.70
   2  -2 -15    0.10    1.70
   2  -2 -15   -4.80    2.60
  -2  -2  15    4.60    4.30
   2   2 -15   -1.20    1.40
   2   2 -15    3.50    1.60
   2   2 -15    0.70    2.60
  -2   2  15    1.00    1.50
  -1  -2  15  381.26   11.90
   1  -2 -15  396.46   11.90
  -1  -2  15  356.46    9.70
  -1  -2  15  365.76    9.80
   1  -2 -15  389.66   11.50
   1   2 -15  361.66   11.50
   1   2 -15  352.66    9.60
   1   2 -15  368.56    9.40
  -1   2  15  367.86    9.70
   0  -2  15  536.85   14.90
   0  -2 -15  491.45   14.20
   0  -2 -15  546.05   16.20
   0  -2  15  543.15   13.10
   0   2  15  560.34   13.60
   0   2 -15  522.15   15.00
   0   2 -15  543.15   13.10
   1  -2  15   71.59    4.20
  -1  -2 -15   71.79    4.40
  -1  -2 -15   78.49    6.40
   1   2  15   76.49    4.00
  -1   2 -15   76.39    3.70
   1   2  15   72.19    4.20
  -1   2 -15   75.19    3.70
  -2  -2 -15  279.87    8.10
  -2  -2 -15  284.17    8.70
   2  -2  15  285.17    9.30
  -2  -2 -15  289.37    8.10
  -2  -2 -15  277.17   13.30
   2  -2  15  291.97    9.00
  -2  -2 -15  283.17    8.70
  -2  -2 -15  277.47    9.20
   2   2  15  285.37    9.00
   2   2  15  286.27    8.40
  -2   2 -15  292.17    7.80
   2   2  15  317.57   11.30
   2   2  15  292.27    8.40
   3  -2  15   18.80    3.00
  -3  -2 -15   25.20    3.30
  -3  -2 -15   26.50    2.90
  -3  -2 -15   28.00    2.80
   3  -2  15   26.50    2.60
  -3  -2 -15   25.30    2.70
  -3  -2 -15   43.30    9.10
   3   2  15   23.70    2.60
   3   2  15   23.80    2.50
  -3   2 -15   25.30    2.30
  -3   2 -15   22.30    2.50
   3   2  15   22.10    3.30
  -4  -2 -15   -2.40    1.80
  -4  -2 -15   -3.20    1.50
  -4  -2 -15    2.00    2.70
   4  -2  15    2.80    2.20
   4  -2  15   -0.60    2.00
  -4   2 -15    1.10    4.20
   4   2  15    0.70    2.30
  -4   2 -15    1.00    1.30
  -4   2 -15   -5.70    2.30
  -5  -2 -15   16.90    3.20
  -5  -2 -15   14.70    3.70
  -5  -2 -15   16.10    2.30
   5  -2  15   11.80    2.40
  -5   2 -15   17.20    2.00
  -5   2 -15   19.10    3.10
   5   2  15   15.90    4.50
  -6  -2 -15   74.69    6.40
  -6  -2 -15   78.39    4.00
  -6  -2 -15   74.49    3.30
  -6   2 -15   80.99    5.40
  -6   2 -15   76.39    3.60
   6   2  15   73.89    4.00
  -7   2 -15  126.99    4.30
   7   2  15  129.89    4.30
  -7  -3  15   50.19    2.20
   7   3 -15   52.99    2.10
  -6  -3  15  238.28    6.60
  -6  -3  15  240.48    7.10
   6   3 -15  244.98    6.90
  -5  -3  15    3.10    1.30
  -5  -3  15    1.10    3.60
  -5  -3  15   -0.10    1.20
  -5  -3  15   -3.30    1.70
   5   3 -15    0.40    1.60
   5   3 -15   -0.80    1.10
   4  -3 -15  269.27   11.10
  -4  -3  15  249.68    9.00
  -4  -3  15  268.47    7.80
  -4  -3  15  273.57    7.50
  -4  -3  15  261.57    7.50
  -4   3  15  264.97    8.20
   4   3 -15  262.87    7.50
   4   3 -15  261.87    8.00
  -3  -3  15  228.88    7.90
  -3  -3  15  243.08    7.30
   3  -3 -15  256.97   10.10
  -3  -3  15  236.18    6.90
  -3  -3  15  251.97   17.50
   3   3 -15  241.28    7.10
   3   3 -15  244.68    7.60
  -3   3  15  238.08    7.40
   2  -3 -15  265.47    8.00
  -2  -3  15  273.47    8.10
   2  -3 -15  261.57   10.10
  -2  -3  15  271.77   11.80
   2  -3 -15  271.77    7.50
   2  -3 -15  268.17   10.10
  -2  -3  15  265.77    7.50
   2   3 -15  257.47    8.00
   2   3 -15  265.67    7.40
  -2   3  15  254.97    7.80
  -2   3  15  255.37   12.30
   2   3 -15  267.37    7.60
   1  -3 -15  171.08    7.70
  -1  -3  15  187.88    5.50
  -1  -3  15  179.98    8.20
   1  -3 -15  173.68    7.80
   1  -3 -15  172.68    6.20
   1   3 -15  174.98    5.60
  -1   3  15  169.78    5.90
   1   3 -15  169.88    6.50
   1   3 -15  179.48    5.40
  -1   3  15  167.88    9.40
   0  -3  15   45.20    4.10
   0  -3 -15   38.80    5.90
   0  -3 -15   38.30    3.70
   0   3 -15   43.50    2.90
   0   3 -15   42.70    5.50
   0   3  15   37.00    3.80
   0   3  15   36.30    4.80
   0   3  15   45.30    3.10
   0   3 -15   41.80    2.40
   0   3  15   43.60    4.30
  -1  -3 -15   44.00    4.00
  -1  -3 -15   49.99    5.90
  -1   3 -15   50.09    3.30
   1   3  15   52.09    3.30
   1   3  15   56.29    3.90
  -1   3 -15   52.69    2.70
   1   3  15   49.90    5.00
  -1   3 -15   44.30    5.90
  -2  -3 -15  592.04   21.10
  -2  -3 -15  608.94   17.20
  -2  -3 -15  575.94   15.40
   2  -3  15  589.94   15.80
   2   3  15  602.84   15.50
  -2   3 -15  602.14   14.80
  -2   3 -15  597.04   14.90
   2   3  15  578.64   17.50
   2   3  15  582.54   16.00
  -3  -3 -15   34.30    3.60
  -3  -3 -15   43.80    3.80
   3  -3  15   39.60    3.30
   3  -3  15   42.20    3.90
  -3  -3 -15   37.50    9.30
   3   3  15   34.10    4.30
   3   3  15   39.80    3.30
  -3   3 -15   41.40    3.80
  -3   3 -15   40.20    2.60
   3   3  15   44.80    4.60
   4  -3  15  231.48    8.00
  -4  -3 -15  231.48    8.40
   4  -3  15  209.68    7.90
  -4  -3 -15  228.08    7.80
  -4   3 -15  242.78    6.90
  -4   3 -15  229.38    7.60
   4   3  15  232.28    8.70
  -5  -3 -15   13.10    2.60
   5   3  15   11.40    2.30
  -5   3 -15   13.90    1.80
  -6  -3 -15    1.40    2.20
  -6  -3 -15    3.80    1.60
  -6   3 -15    1.00    1.40
   6   3  15    0.40    1.40
   7   3  15   11.70    1.20
   6   4 -15   -0.50    0.90
   5   4 -15   17.90    2.00
   5   4 -15   18.60    2.00
  -4   4  15   13.60    3.70
   4   4 -15   14.50    1.60
   4   4 -15   15.30    1.90
  -3  -4  15   35.70    8.30
   3  -4 -15   25.30    5.80
   3   4 -15   32.40    3.30
   3   4 -15   37.80    2.50
   3   4 -15   37.30    3.10
  -3   4  15   35.80    4.20
  -2  -4  15  163.28   10.00
   2  -4 -15  151.58    8.90
   2  -4 -15  146.89    8.50
  -2   4  15  154.28    6.00
   2   4 -15  154.68    5.10
   2   4 -15  151.88    5.20
   2   4 -15  147.99    5.90
   1  -4 -15   57.29    4.00
   1  -4 -15   52.99    6.60
   1  -4 -15   61.99    4.60
   1  -4 -15   55.49    5.70
   1  -4 -15   78.29    8.50
  -1  -4  15   72.09    6.30
   1   4 -15   55.89    5.10
  -1   4  15   67.59    5.30
   1   4 -15   63.19    3.30
   1   4 -15   61.09    3.10
  -1   4  15   63.89    4.00
   0  -4 -15  649.64   16.90
   0  -4 -15  620.64   19.10
   0  -4 -15  668.13   19.90
   0  -4  15  675.93   18.50
   0   4  15  658.33   17.20
   0   4 -15  673.23   16.40
   0   4 -15  681.63   16.40
   0   4  15  644.44   17.10
  -1  -4 -15   39.20    5.90
  -1  -4 -15   34.70    3.60
   1   4  15   44.00    3.70
  -1   4 -15   43.00    2.60
   1   4  15   40.70    3.20
  -1   4 -15   36.80    3.10
   2  -4  15  314.87    8.70
  -2  -4 -15  317.57   10.00
  -2  -4 -15  309.87   17.40
   2  -4  15  304.67    9.80
  -2   4 -15  311.67    8.80
   2   4  15  327.77    9.40
  -2   4 -15  327.17    8.80
   2   4  15  323.07    9.50
   2   4  15  307.37   15.00
  -3  -4 -15  105.29   12.10
   3  -4  15  149.19    5.90
  -3  -4 -15  143.99    6.00
   3   4  15  138.99    5.40
   3   4  15  142.29    7.30
  -3   4 -15  139.69    5.50
  -3   4 -15  147.69    4.90
  -4  -4 -15   13.70    2.10
   4  -4  15    9.80    2.10
   4   4  15    4.10    2.50
  -4   4 -15   15.60    1.80
  -5  -4 -15    7.20    1.70
   5   4  15   11.00    1.60
   5   4  15    8.90    2.00
  -5   4 -15    9.40    1.50
  -6  -4 -15    5.40    1.40
   6   4  15    6.00    1.40
   5   5 -15   14.70    1.60
   5   5 -15   13.30    1.20
   4   5 -15   80.19    3.00
   4   5 -15   78.69    3.40
   3   5 -15    5.60    1.20
   3   5 -15    3.60    2.40
  -3   5  15    3.70    2.60
  -2  -5  15    5.00    5.40
   2   5 -15    1.00    2.60
  -2   5  15   -0.20    3.00
   2   5 -15    1.10    1.30
  -2   5  15    1.90    2.20
   2   5 -15   -0.30    1.00
  -1  -5  15  177.08    9.90
   1   5 -15  193.78    6.00
  -1   5  15  197.28    6.70
   1   5 -15  195.48    5.90
  -1   5  15  191.88    7.00
   0  -5 -15    1.70    1.60
   0  -5 -15    5.30    6.50
   0   5 -15    2.10    1.30
   0   5  15    3.00    1.80
   0   5  15    2.40    1.90
   0   5 -15    1.90    1.20
  -1  -5 -15  135.59    5.10
  -1   5 -15  138.49    4.70
   1   5  15  132.29    5.20
  -1   5 -15  143.59    4.80
   1   5  15  136.59    5.40
  -2  -5 -15  112.19    4.60
   2  -5  15  108.39    4.80
   2   5  15  112.99    4.40
  -2   5 -15  117.19    4.10
  -2   5 -15  113.19    4.50
   2   5  15  116.49    4.70
  -3  -5 -15    2.50    1.30
   3  -5  15    0.20    1.60
   3   5  15    1.20    1.90
  -3   5 -15   -0.70    1.20
  -4  -5 -15  163.88    5.30
   4  -5  15  153.98    5.40
  -4   5 -15  159.78    4.90
   4   5  15  159.18    6.40
   4   5  15  159.98    5.10
  -5  -5 -15    2.20    0.90
   5   5  15    2.50    1.00
   3   6 -15   35.80    1.70
  -2   6  15   18.70    2.20
   2   6 -15   20.00    1.50
   1   6 -15    0.60    0.90
  -1   6  15   -0.80    1.50
  -1   6  15    1.60    1.60
   1   6 -15    0.70    1.20
   0  -6  15   22.00    2.40
   0   6  15   15.80    1.90
   0   6  15   17.20    2.80
   0   6 -15   14.30    1.40
   0   6 -15   17.50    1.90
   1  -6  15   78.79    3.50
  -1   6 -15   83.19    3.80
  -1   6 -15   82.79    3.10
   1   6  15   85.09    3.50
   1   6  15   81.89    3.60
   2  -6  15   -0.20    1.80
  -2   6 -15    0.20    1.10
   2   6  15    1.40    1.20
   2   6  15    3.10    1.80
   3  -6  15   20.40    2.20
  -3  -6 -15   22.50    1.60
   3   6  15   22.90    1.70
  -8   0  16   81.39    3.30
  -8   0  16   83.59    3.10
   8   0 -16   80.99    3.90
  -7   0  16  183.68    6.00
  -7   0  16  183.78    6.00
   7   0 -16  191.78    7.00
  -6   0  16  334.67    9.30
   6   0 -16  320.47   12.10
   6   0 -16  319.77    8.20
  -6   0  16  326.47   12.00
  -5   0  16  420.76   13.70
  -5   0  16  411.66   11.50
   5   0 -16  431.46   12.50
   5   0 -16  425.86   12.10
   5   0 -16  413.36   10.60
   4   0 -16  172.88    5.20
  -4   0  16  169.48    6.60
  -4   0  16  172.68    5.60
   4   0 -16  169.68    7.60
  -4   0  16  167.08    6.20
   3   0 -16   90.29    4.90
  -3   0  16   88.89    3.90
   3   0 -16   77.29    4.80
  -2   0  16   43.10    2.50
   1   0 -16  224.18    7.80
  -1   0  16  215.68    6.20
   0   0  16  219.58    6.40
   0   0 -16  232.98    6.50
   0   0 -16  220.18    6.40
   0   0 -16  233.08    8.40
  -1   0 -16   56.39    6.30
   1   0  16   53.79    3.20
  -1   0 -16   53.89    2.70
   1   0  16   55.79    3.20
  -1   0 -16   59.19    3.30
  -2   0 -16   53.09    3.50
   2   0  16   49.50    3.30
  -2   0 -16   53.79    3.00
  -2   0 -16   67.09    7.80
   2   0  16   41.90    4.10
  -2   0 -16   55.19    2.70
  -3   0 -16  158.88    5.10
   3   0  16  160.98    6.20
  -3   0 -16  151.78    9.40
  -3   0 -16  156.38    5.80
   3   0  16  160.08    6.30
  -4   0 -16   55.19    4.00
   4   0  16   57.09    4.20
  -4   0 -16   53.09    4.40
  -4   0 -16   53.69    3.10
  -5   0 -16    6.40    3.60
  -5   0 -16    7.30    1.70
   5   0  16    2.10    2.00
  -5   0 -16    7.60    2.10
   6   0  16   53.99    3.60
  -6   0 -16   59.59    3.90
  -7   0 -16   72.99    3.10
  -8  -1  16    7.90    1.40
  -8  -1  16    8.40    1.10
  -8   1  16    9.00    1.80
  -8   1  16    6.70    1.60
   8   1 -16    7.40    1.50
  -7  -1  16    1.00    1.30
  -7  -1  16   -0.20    1.20
   7  -1 -16   -1.00    1.60
  -7   1  16    5.00    2.00
   7   1 -16    1.20    1.60
   7   1 -16    2.00    1.10
  -7   1  16    0.30    1.60
  -6  -1  16   29.60    2.60
  -6  -1  16   23.20    2.30
   6  -1 -16   28.70    3.60
  -6  -1  16   17.80    6.50
  -6   1  16   22.60    2.90
  -6   1  16   24.60    2.90
   6   1 -16   27.40    2.10
  -5  -1  16   26.10    2.50
   5  -1 -16   24.30    2.90
  -5  -1  16   26.70    2.80
  -5  -1  16   16.80    4.40
  -5   1  16   19.70    3.40
  -5   1  16   24.00    2.50
   5   1 -16   28.20    2.30
  -4  -1  16  171.28    5.80
   4  -1 -16  173.98    7.90
   4  -1 -16  168.58    8.70
  -4  -1  16  184.28    5.80
   4  -1 -16  171.18    5.20
   4  -1 -16  177.38    7.10
   4  -1 -16  172.28    6.10
  -4  -1  16  165.88    6.60
   4   1 -16  170.68    5.50
  -4   1  16  175.68    5.70
  -3  -1  16  703.03   17.80
  -3  -1  16  707.33   17.30
   3  -1 -16  726.73   18.40
   3  -1 -16  688.33   19.50
  -3  -1  16  698.53   17.30
   3  -1 -16  723.33   17.20
   3  -1 -16  708.73   18.60
   3   1 -16  700.93   17.20
  -3   1  16  708.33   17.20
   3   1 -16  682.63   16.90
   3   1 -16  708.13   18.70
   2  -1 -16  229.38    7.90
  -2  -1  16  237.58   10.20
  -2  -1  16  225.18    6.70
  -2  -1  16  223.68    6.50
  -2  -1  16  220.88    7.00
  -2   1  16  235.08    6.60
   2   1 -16  229.88    7.10
   2   1 -16  221.08    7.50
   1  -1 -16  273.87    9.10
  -1  -1  16  256.57    7.20
   1  -1 -16  268.67    8.30
  -1  -1  16  265.67    7.30
  -1  -1  16  264.77    9.10
   1   1 -16  258.17    7.10
   1   1 -16  261.57    8.20
  -1   1  16  266.37    7.20
   0  -1  16    2.20    1.70
   0  -1 -16    6.20    2.60
   0  -1 -16    3.20    1.50
   0  -1  16    3.30    0.90
   0   1 -16    2.50    1.10
   0   1 -16    1.50    3.00
   0   1 -16   -0.40    1.50
   0   1  16    4.30    1.40
   1  -1  16   88.69    4.00
  -1  -1 -16   78.99    4.90
  -1  -1 -16   79.49    6.70
   1  -1  16   88.79    3.00
   1   1  16   87.19    3.70
  -1   1 -16   83.89    3.20
   1   1  16   83.09    4.00
  -1   1 -16   85.19    8.10
  -2  -1 -16   39.40    2.70
  -2  -1 -16   35.30    3.40
   2  -1  16   39.60    3.20
  -2  -1 -16   37.30    2.50
   2   1  16   36.30    3.20
  -2   1 -16   39.30    2.40
   2   1  16   42.10    4.50
  -2   1 -16   42.10    3.20
   2   1  16   37.10    3.50
   2   1  16   30.30    3.50
  -3  -1 -16   51.79   10.30
  -3  -1 -16   64.09    5.80
   3  -1  16   68.29    4.10
  -3  -1 -16   73.39    4.20
  -3  -1 -16   69.19    3.40
  -3  -1 -16   71.79    3.70
  -3   1 -16   62.19    4.00
  -3   1 -16   70.79    4.20
   3   1  16   65.89    4.80
  -3   1 -16   68.09    3.20
  -4  -1 -16   36.50    3.70
  -4  -1 -16   29.80    6.10
  -4  -1 -16   38.10    2.90
   4  -1  16   32.50    3.10
  -4  -1 -16   35.00    3.60
  -4   1 -16   32.90    2.60
   4   1  16   35.40    3.60
  -4   1 -16   35.10    3.80
  -4   1 -16   36.50    3.70
  -5  -1 -16   55.39    5.60
  -5  -1 -16   41.00    5.00
   5  -1  16   49.50    4.00
  -5  -1 -16   54.29    3.30
  -5  -1 -16   55.09    3.90
  -5   1 -16   54.59    3.20
  -5   1 -16   39.40    5.60
  -5   1 -16   51.19    4.20
   5   1  16   55.69    4.10
  -6  -1 -16   35.60    2.60
   6  -1  16   37.00    3.30
  -6  -1 -16   32.00    3.00
  -6   1 -16   35.00    2.80
  -6   1 -16   39.90    3.70
   6   1  16   40.10    3.30
  -7  -1 -16   12.90    1.80
  -7  -1 -16   12.50    1.40
   7   1  16   14.50    1.60
  -7   1 -16   14.10    2.20
  -8  -2  16   10.10    1.00
   8   2 -16   14.40    1.80
  -7  -2  16   59.19    3.10
  -7  -2  16   66.79    4.00
   7   2 -16   64.89    2.40
  -7   2  16   54.19    4.00
   6  -2 -16  263.97    9.40
  -6  -2  16  262.47    7.60
  -6  -2  16  267.97    7.90
  -6   2  16  265.47    8.00
   6   2 -16  259.17    7.30
   5  -2 -16  145.59    6.80
  -5  -2  16  135.39    7.30
  -5  -2  16  142.79    5.10
  -5  -2  16  143.69    5.20
  -5  -2  16  137.99    4.90
   5   2 -16  138.29    4.90
  -5   2  16  141.09    5.50
   4  -2 -16   95.49    6.50
  -4  -2  16   96.79    4.00
  -4  -2  16   96.49    3.80
  -4  -2  16   99.49    4.10
   4  -2 -16  102.59    5.80
  -4  -2  16   87.39    5.10
   4   2 -16   97.89    4.10
   4   2 -16   88.49    4.10
  -4   2  16   97.69    4.40
   3  -2 -16   60.49    4.20
  -3  -2  16   65.09    3.70
  -3  -2  16   62.99    3.30
   3  -2 -16   59.09    4.80
  -3  -2  16   61.89    3.20
   3  -2 -16   61.29    4.20
   3  -2 -16   58.89    5.00
   3  -2 -16   62.09    3.30
  -3   2  16   61.09    3.60
   3   2 -16   56.99    3.40
   3   2 -16   62.79    3.10
  -2  -2  16    2.50    1.50
   2  -2 -16    0.90    2.40
   2  -2 -16    0.40    2.00
  -2  -2  16    0.70    1.40
  -2  -2  16    2.20    1.30
   2  -2 -16   -4.40    4.70
  -2  -2  16    1.10    4.20
   2  -2 -16    1.10    1.90
   2   2 -16    3.10    1.30
   2   2 -16   10.20    3.60
   2   2 -16    2.00    1.50
  -2   2  16    2.00    1.50
   2   2 -16    3.10    1.40
  -1  -2  16   39.90    4.90
  -1  -2  16   44.30    3.40
   1  -2 -16   49.90    3.50
   1  -2 -16   49.40    3.90
  -1  -2  16   47.40    2.70
  -1  -2  16   41.20    3.30
   1  -2 -16   43.90    4.30
   1   2 -16   31.10    3.90
   1   2 -16   47.40    2.50
   1   2 -16   52.49    4.40
  -1   2  16   49.80    2.80
   0  -2 -16   43.70    3.70
   0  -2 -16   54.69    5.10
   0  -2  16   47.80    4.00
   0  -2 -16   47.30    3.90
   0  -2  16   49.90    2.50
   0   2 -16   46.40    2.90
   0   2  16   45.20    4.20
   0   2  16   48.60    3.70
   0   2 -16   43.60    4.10
  -1  -2 -16   28.10    2.80
  -1  -2 -16   25.20    4.40
   1  -2  16   30.00    3.40
  -1  -2 -16   24.10    2.60
   1   2  16   24.20    2.40
   1   2  16   33.40    2.70
   1   2  16   34.70    3.40
  -1   2 -16   28.20    2.00
   2  -2  16    2.10    3.30
  -2  -2 -16    6.90    2.10
   2  -2  16    9.20    1.70
  -2  -2 -16   12.60    5.20
  -2  -2 -16    7.80    1.50
  -2  -2 -16    9.90    2.50
   2  -2  16    7.90    2.10
  -2   2 -16    5.40    1.80
   2   2  16   11.50    3.40
   2   2  16    9.20    1.80
   2   2  16    7.40    1.90
  -2   2 -16    6.70    1.30
   2   2  16    4.60    1.90
  -3  -2 -16   10.20    1.90
   3  -2  16   17.40    2.90
  -3  -2 -16   14.80    8.60
  -3  -2 -16   14.10    2.90
  -3  -2 -16   14.80    2.00
   3  -2  16   12.50    2.50
  -3   2 -16   11.70    1.70
   3   2  16   12.90    2.50
  -3   2 -16   11.50    2.10
   3   2  16    9.50    3.00
   3   2  16   13.60    2.10
  -4  -2 -16   10.60    3.10
  -4  -2 -16    9.10    2.00
   4  -2  16   10.20    2.20
  -4  -2 -16    6.80    2.00
  -4  -2 -16    4.70    2.30
  -4  -2 -16    6.90    1.70
  -4   2 -16   10.60    2.40
   4   2  16    6.50    2.40
  -4   2 -16   10.00    1.70
  -5  -2 -16    8.10    3.10
  -5  -2 -16   12.10    2.20
  -5  -2 -16   14.20    3.40
  -5  -2 -16   11.90    1.80
   5  -2  16   13.40    2.30
  -5  -2 -16   13.50    2.10
   5   2  16    5.00    2.10
  -5   2 -16   10.90    1.80
  -5   2 -16   14.00    2.70
  -6  -2 -16    5.80    3.70
  -6  -2 -16    3.60    2.20
  -6  -2 -16    3.60    1.30
   6   2  16    1.20    1.50
  -6   2 -16    0.00    1.40
  -6   2 -16   -3.60    2.70
  -7   2 -16    9.10    1.50
   7   2  16    8.90    1.30
  -7  -3  16   28.00    2.00
   7   3 -16   32.90    1.60
  -6  -3  16  436.66   11.40
  -6  -3  16  435.76   10.90
   6   3 -16  449.06   11.20
  -5  -3  16    9.00    2.00
  -5  -3  16   13.00    4.00
  -5  -3  16   10.80    1.50
   5   3 -16    9.70    1.70
   5   3 -16    9.90    1.50
  -5   3  16   16.60    3.10
  -4  -3  16  186.18    5.60
  -4  -3  16  186.78    6.10
  -4  -3  16  171.58    7.30
   4  -3 -16  182.58    9.30
   4   3 -16  176.28    6.10
   4   3 -16  186.78    5.60
  -4   3  16  178.78    6.40
  -3  -3  16    3.30    2.20
  -3  -3  16   -7.80    7.80
  -3  -3  16    3.60    1.60
   3  -3 -16    4.10    3.30
  -3  -3  16    0.40    2.00
  -3   3  16    0.80    2.00
   3   3 -16    3.10    1.30
   3   3 -16    1.80    1.50
  -2  -3  16  730.63   17.70
   2  -3 -16  737.23   18.10
   2  -3 -16  745.03   21.20
  -2  -3  16  733.03   18.60
   2  -3 -16  765.12   21.30
   2  -3 -16  775.82   18.30
  -2   3  16  721.63   18.20
   2   3 -16  735.93   17.90
   2   3 -16  722.63   18.40
   1  -3 -16   21.50    3.50
   1  -3 -16   17.60    2.40
   1  -3 -16   12.80    2.90
  -1  -3  16   20.60    2.50
   1   3 -16   21.40    2.60
  -1   3  16   18.10    5.20
   1   3 -16   19.80    2.10
  -1   3  16   18.50    3.20
  -1   3  16   19.20    2.20
  -1   3  16   16.30    3.20
   1   3 -16   18.10    1.80
   0  -3 -16   32.40    4.10
   0  -3 -16   38.20    4.90
   0  -3 -16   31.20    3.50
   0  -3  16   39.30    4.10
   0   3  16   33.70    3.50
   0   3  16   26.30    2.90
   0   3  16   38.20    6.50
   0   3 -16   34.90    2.30
   0   3 -16   32.50    4.80
   0   3 -16   34.80    2.70
   0   3  16   35.10    3.00
  -1  -3 -16   61.59    7.40
  -1  -3 -16   47.90    3.90
  -1   3 -16   50.09    3.10
   1   3  16   48.40    3.70
   1   3  16   45.10    3.30
   1   3  16   47.90    4.80
  -1   3 -16   46.30    2.60
  -2  -3 -16   71.29    4.40
  -2  -3 -16   58.49    7.50
  -2   3 -16   69.99    3.20
   2   3  16   67.29    3.90
   2   3  16   68.89    3.80
   2   3  16   69.69    7.30
   3  -3  16   -0.50    1.70
  -3  -3 -16    0.20    1.90
  -3  -3 -16    7.60    9.30
   3  -3  16    1.10    2.10
  -3  -3 -16   -2.10    2.10
   3   3  16   -1.50    2.00
  -3   3 -16   -0.20    1.20
  -3   3 -16   -3.30    2.00
   3   3  16   -0.90    3.00
   3   3  16    4.70    1.70
   4  -3  16   56.89    4.10
   4  -3  16   74.29    7.10
  -4   3 -16   63.89    4.40
  -4   3 -16   58.89    3.20
  -5  -3 -16   13.20    2.50
   5   3  16   14.70    2.40
  -5   3 -16   16.60    1.90
  -5   3 -16   14.90    3.30
  -6  -3 -16    4.60    2.20
  -6  -3 -16    4.80    1.90
   6   3  16    6.40    1.60
  -6   3 -16    5.90    1.50
   6   4 -16   99.19    3.30
   5   4 -16   22.60    2.00
   5   4 -16   20.70    2.00
  -4   4  16    1.30    3.10
   4   4 -16    1.30    1.10
   4   4 -16    3.20    1.40
   3  -4 -16   50.19    6.60
  -3  -4  16   38.70    8.60
  -3   4  16   49.40    4.40
   3   4 -16   47.50    4.70
   3   4 -16   39.80    2.80
   2  -4 -16    0.30    3.30
   2  -4 -16   -1.80    5.00
   2   4 -16    0.70    1.20
  -2   4  16    0.80    2.00
   2   4 -16    0.70    1.40
   2   4 -16   -2.70    2.00
  -2   4  16    0.90    3.60
   1  -4 -16  115.99    7.90
   1  -4 -16  117.69    5.70
   1  -4 -16  119.79    7.00
  -1  -4  16  116.19    7.60
   1  -4 -16  126.49    8.40
   1  -4 -16  114.19    4.90
  -1   4  16  117.89    6.10
  -1   4  16  128.09    5.30
   1   4 -16  129.59    4.50
   1   4 -16  122.89    5.90
   1   4 -16  126.09    4.50
   0  -4 -16 1926.71   44.90
   0  -4 -16 1881.81   48.60
   0  -4 -16 1950.70   48.00
   0   4  16 1955.70   45.00
   0   4 -16 1930.81   44.40
   0   4 -16 1865.41   44.20
   0   4  16 1910.41   45.10
  -1  -4 -16   21.00    6.40
  -1  -4 -16   20.30    2.60
  -1   4 -16   21.70    2.10
  -1   4 -16   24.50    2.20
   1   4  16   19.90    2.40
   1   4  16   20.90    2.60
  -2  -4 -16    1.40    1.80
  -2  -4 -16    7.60    6.40
   2  -4  16   -2.30    1.50
   2  -4  16    1.20    2.00
  -2   4 -16    0.20    1.70
   2   4  16   -0.30    1.70
   2   4  16  -10.00    6.10
   2   4  16    1.90    1.60
  -2   4 -16    2.00    1.20
  -3  -4 -16    5.00    9.80
  -3  -4 -16   14.80    2.30
   3  -4  16   15.10    2.40
   3   4  16   12.60    3.50
  -3   4 -16   15.00    1.80
  -3   4 -16   14.00    2.30
   3   4  16   11.50    2.20
  -4  -4 -16    5.10    1.80
   4  -4  16    6.10    1.90
   4   4  16    6.00    2.60
  -4   4 -16    7.20    1.50
  -5  -4 -16   50.59    3.10
   5   4  16   49.40    2.80
  -5   4 -16   51.29    2.80
   5   4  16   46.00    3.50
  -6  -4 -16    7.00    1.40
   6   4  16    7.40    1.30
   5   5 -16   40.40    2.00
   4   5 -16  379.46   10.00
   4   5 -16  401.26    9.80
   3   5 -16    1.40    1.80
   3   5 -16    1.00    0.90
  -3   5  16    0.90    2.50
  -2   5  16   10.40    2.30
  -2   5  16   11.90    2.90
   2   5 -16    5.40    4.10
   2   5 -16    7.90    1.60
   2   5 -16    8.70    1.30
  -1   5  16  166.58    6.30
   1   5 -16  169.98    5.30
   1   5 -16  166.08    7.10
   0  -5 -16   13.40    1.80
   0   5 -16   13.50    1.70
   0   5  16    7.90    2.10
   0   5 -16   14.20    1.70
   0   5  16   12.00    2.10
  -1  -5 -16  226.88    7.00
  -1  -5 -16  214.18   11.00
   1  -5  16  219.88    7.40
  -1   5 -16  228.58    6.90
   1   5  16  229.08    7.20
   1   5  16  236.48    8.50
  -1   5 -16  226.58    6.60
   2  -5  16  525.65   14.10
  -2  -5 -16  532.25   13.90
   2   5  16  521.55   13.80
  -2   5 -16  548.45   13.40
  -3  -5 -16   13.70    1.80
   3  -5  16   12.90    2.00
   3   5  16   13.90    2.40
  -3   5 -16   13.50    1.60
  -4  -5 -16    5.20    1.20
  -4   5 -16    4.70    1.30
   4   5  16   -1.70    2.80
   4   5  16    4.30    1.20
   3   6 -16   35.60    2.40
   2   6 -16   45.50    2.00
  -2   6  16   39.90    3.10
  -1  -6  16   53.59    3.70
  -1   6  16   62.49    3.20
  -1   6  16   62.49    3.10
   1   6 -16   59.79    2.80
   1   6 -16   62.49    2.40
   0  -6  16    9.40    2.00
   0   6  16    9.30    2.20
   0   6  16    7.40    1.60
   0   6 -16    7.80    1.10
   0   6 -16    7.30    1.30
   1  -6  16   -0.10    1.60
  -1   6 -16    2.70    1.30
  -1   6 -16   -0.10    1.00
   1   6  16    1.60    1.40
   1   6  16   -0.80    1.50
   2  -6  16    6.80    1.60
  -2   6 -16    4.70    1.20
   2   6  16    8.40    2.10
   8   0 -17   -1.10    1.30
  -8   0  17    0.90    1.30
  -8   0  17    1.40    1.30
   7   0 -17   -0.40    1.60
  -7   0  17    0.60    1.40
  -7   0  17   -0.80    1.30
  -6   0  17   -0.40    1.50
   6   0 -17   -1.40    1.80
   6   0 -17   -1.50    1.30
  -6   0  17   -1.90    1.70
  -5   0  17    3.30    1.90
   5   0 -17    2.10    2.00
  -5   0  17   -7.90    4.70
   5   0 -17    2.70    1.30
   5   0 -17   -0.70    2.10
  -5   0  17   -0.20    1.40
  -4   0  17   -1.60    2.50
  -4   0  17    2.20    2.10
  -4   0  17   -1.60    1.30
   4   0 -17    0.50    1.20
   4   0 -17   -1.20    2.40
  -3   0  17    0.00    1.20
   3   0 -17    1.60    1.20
  -3   0  17    1.40    2.10
   3   0 -17    4.90    2.10
  -3   0  17   -1.40    1.50
   2   0 -17    1.10    1.70
  -2   0  17    0.30    1.10
   2   0 -17    1.60    1.30
  -1   0  17   -0.40    1.10
   1   0 -17    2.30    2.10
   0   0 -17   -0.30    1.60
   0   0  17    1.00    1.20
   0   0 -17    1.10    1.40
   0   0 -17   -1.80    4.30
   1   0  17   -0.50    1.60
  -1   0 -17    0.00    1.90
  -1   0 -17    1.60    1.30
  -1   0 -17   -1.50    3.90
   1   0  17   -0.30    1.20
  -2   0 -17   -9.00    6.20
  -2   0 -17    0.40    1.20
  -2   0 -17    1.40    1.70
   2   0  17    0.30    1.30
  -2   0 -17    1.20    1.20
   3   0  17    0.60    1.30
   3   0  17    0.00    2.10
  -3   0 -17    0.40    1.20
  -3   0 -17   -2.10    1.70
  -3   0 -17    0.90    1.60
  -4   0 -17   -2.00    1.80
   4   0  17   -0.30    1.90
  -4   0 -17    0.40    1.70
  -4   0 -17    0.70    2.40
  -5   0 -17   -0.60    1.40
   5   0  17   -3.30    1.80
  -5   0 -17   -3.30    3.60
  -5   0 -17   -2.60    1.80
  -6   0 -17   -0.70    1.70
  -6   0 -17   -2.20    1.30
   6   0  17   -1.70    1.60
  -7   0 -17    0.10    1.00
  -8  -1  17  244.58    7.00
  -8  -1  17  259.07    6.80
  -8   1  17  259.67    7.30
   8   1 -17  254.67    7.50
  -7  -1  17  122.49    4.60
   7  -1 -17  128.09    5.70
  -7  -1  17  126.79    4.30
  -7   1  17  123.69    4.90
  -7   1  17  124.89    4.60
   7   1 -17  131.19    5.30
   6  -1 -17    3.00    2.00
  -6  -1  17    2.20    1.50
  -6  -1  17    3.50    1.40
   6   1 -17    3.60    1.10
  -6   1  17    2.70    2.30
  -6   1  17    4.10    1.80
   5  -1 -17    6.70    2.20
  -5  -1  17    5.60    3.50
  -5  -1  17    5.40    1.70
  -5  -1  17    7.00    1.70
   5   1 -17    7.00    1.40
  -5   1  17    9.90    2.00
  -5   1  17   10.90    2.90
   4  -1 -17   -1.40    1.50
  -4  -1  17    1.50    1.30
   4  -1 -17   -2.60    2.50
   4  -1 -17   -0.40    4.90
  -4  -1  17    0.60    1.70
   4  -1 -17    1.50    2.30
  -4  -1  17   -0.30    2.10
   4  -1 -17    1.80    1.90
  -4   1  17    1.10    1.50
  -4   1  17    0.20    3.00
   3  -1 -17   65.49    5.20
  -3  -1  17   75.79    3.40
  -3  -1  17   72.39    3.60
   3  -1 -17   69.79    3.40
  -3  -1  17   75.59    3.80
   3  -1 -17   76.59    5.00
   3  -1 -17   78.09    5.00
   3   1 -17   73.29    3.30
  -3   1  17   71.69    3.40
   3   1 -17   76.79    4.80
  -3   1  17   68.69    5.90
  -2  -1  17  105.89    8.70
  -2  -1  17  104.49    4.20
  -2  -1  17  111.09    4.20
   2  -1 -17  107.59    5.40
   2  -1 -17  105.09    4.10
  -2   1  17  107.89    3.90
   2   1 -17  107.49    4.10
   2   1 -17  111.99    5.00
   2   1 -17  105.29    4.10
   1  -1 -17   81.59    5.00
  -1  -1  17   82.89    3.30
  -1  -1  17   83.29    5.90
  -1  -1  17   75.49    3.30
   1  -1 -17   82.29    4.30
   1   1 -17   83.49    4.40
   1   1 -17   86.69    3.40
  -1   1  17   83.09    3.40
   0  -1  17   48.20    2.30
   0  -1 -17   46.10    3.50
   0  -1  17   43.30    3.20
   0  -1 -17   49.10    5.00
   0   1  17   42.10    2.80
   0   1 -17   48.80    3.30
   0   1 -17   53.09    5.90
   0   1 -17   49.20    2.50
  -1  -1 -17   73.69    6.80
  -1  -1 -17   60.59    4.00
  -1  -1 -17   72.49    3.90
  -1  -1 -17   59.19    4.10
   1  -1  17   69.39    2.70
   1  -1  17   68.29    3.60
  -1   1 -17   67.99    2.90
  -1   1 -17   64.59    3.50
   1   1  17   61.29    3.80
   1   1  17   63.39    3.60
  -1   1 -17   58.39    6.80
   1   1  17   67.69    3.40
  -2  -1 -17    2.30    1.20
  -2  -1 -17    7.70    5.60
  -2  -1 -17   -3.20    2.60
  -2  -1 -17    0.00    1.90
   2  -1  17    0.70    1.30
   2  -1  17    0.50    1.80
  -2  -1 -17    3.00    1.70
  -2   1 -17    1.60    1.10
   2   1  17   -1.40    1.80
   2   1  17    2.00    1.80
   2   1  17    0.90    1.30
   2   1  17   -1.90    2.50
  -2   1 -17    2.00    1.60
   3  -1  17    1.80    1.90
  -3  -1 -17    2.20    1.50
  -3  -1 -17   -3.10    1.80
  -3  -1 -17    0.00    3.00
  -3  -1 -17   -0.90    1.40
  -3   1 -17    1.20    1.90
   3   1  17    1.10    2.80
   3   1  17    0.70    2.30
  -3   1 -17    2.50    1.80
  -3   1 -17    2.20    1.20
  -4  -1 -17   20.40    4.00
  -4  -1 -17   16.70    2.30
  -4  -1 -17   15.90    3.30
  -4  -1 -17   15.30    2.10
   4  -1  17   20.50    2.60
  -4   1 -17   18.30    2.40
  -4   1 -17   14.90    3.30
   4   1  17   21.50    2.90
  -4   1 -17   15.50    1.90
  -5  -1 -17   48.20    3.30
  -5  -1 -17   55.69    5.40
  -5  -1 -17   56.09    4.90
  -5  -1 -17   69.09    7.30
   5  -1  17   53.09    5.60
  -5   1 -17   45.60    7.00
   5   1  17   54.69    4.20
  -5   1 -17   52.49    3.20
   6  -1  17   16.50    2.10
  -6  -1 -17   15.80    2.10
  -6  -1 -17   15.40    1.80
  -6   1 -17   13.90    2.40
  -6   1 -17   20.80    2.40
   6   1  17   14.10    2.10
  -7  -1 -17   29.40    3.00
  -7  -1 -17   37.30    2.10
  -7   1 -17   34.30    2.40
   7   1  17   34.00    2.30
  -7  -2  17   37.80    2.90
  -7  -2  17   44.20    2.20
   7   2 -17   43.30    2.90
  -7   2  17   36.90    3.50
   7   2 -17   41.70    2.00
  -6  -2  17   79.79    3.40
   6  -2 -17   74.99    4.80
  -6  -2  17   78.89    3.60
  -6   2  17   79.39    4.20
   6   2 -17   77.09    3.20
  -5  -2  17  187.68    8.60
   5  -2 -17  189.38    7.80
  -5  -2  17  190.38    6.20
  -5  -2  17  187.58    6.00
  -5   2  17  178.08    6.30
   5   2 -17  183.58    5.90
  -4  -2  17    2.10    2.30
  -4  -2  17    1.40    1.30
  -4  -2  17    2.00    2.30
   4  -2 -17    3.70    3.30
   4  -2 -17    3.60    2.40
  -4   2  17    2.30    1.90
   4   2 -17    4.50    1.60
   4   2 -17    3.80    1.40
   3  -2 -17  173.98    7.40
   3  -2 -17  161.68    7.80
   3  -2 -17  174.48    5.80
  -3  -2  17  173.78    5.60
   3  -2 -17  163.98    5.70
   3  -2 -17  167.28    7.80
  -3  -2  17  168.78    5.50
  -3  -2  17  164.08    6.20
  -3   2  17  162.98    5.50
   3   2 -17  159.48    5.30
   3   2 -17  168.28    5.60
  -2  -2  17  111.99    4.20
  -2  -2  17  118.29    8.70
  -2  -2  17  115.09    4.30
   2  -2 -17  117.39    5.80
  -2  -2  17  110.39    4.50
   2  -2 -17  103.79    4.70
   2   2 -17  111.09    4.10
   2   2 -17  106.09    4.40
   2   2 -17  107.79    6.10
  -2   2  17  116.19    4.30
   2   2 -17  114.69    4.30
  -1  -2  17    1.80    3.00
   1  -2 -17    4.00    2.00
   1  -2 -17    4.10    1.80
   1  -2 -17    6.40    2.40
  -1  -2  17    2.50    1.20
  -1  -2  17    7.30    2.00
  -1  -2  17    1.30    1.80
   1   2 -17    4.70    1.20
   1   2 -17    4.80    1.80
   1   2 -17    4.60    2.80
   1   2 -17    1.00    1.30
  -1   2  17    6.40    2.50
  -1   2  17    3.40    1.40
   0  -2 -17  236.08    8.50
   0  -2 -17  218.88    7.30
   0  -2 -17  231.68    9.70
   0  -2  17  230.08    6.50
   0   2 -17  223.58    6.60
   0   2 -17  220.98    8.50
   0   2  17  224.08    6.90
   0   2 -17  235.08    6.40
   0   2  17  226.88    7.30
  -1  -2 -17  182.68    9.80
  -1  -2 -17  191.68    6.90
  -1  -2 -17  188.78    7.00
   1   2  17  183.98    6.20
  -1   2 -17  183.78    5.80
   1   2  17  184.98    6.40
  -1   2 -17  190.08    7.80
   1   2  17  190.58    6.70
  -1   2 -17  195.28    5.70
  -2  -2 -17    1.00    2.20
  -2  -2 -17    3.50    5.30
   2  -2  17   -2.20    1.80
   2  -2  17    3.10    3.30
   2  -2  17    2.20    1.50
  -2  -2 -17    2.40    2.00
  -2  -2 -17    1.60    2.10
   2   2  17    0.80    1.60
   2   2  17   -0.80    1.70
  -2   2 -17    3.20    1.60
   2   2  17    1.50    3.30
  -2   2 -17    0.10    1.10
   2   2  17    0.80    1.70
  -3  -2 -17   43.20   10.70
  -3  -2 -17   51.49    3.40
  -3  -2 -17   47.50    3.40
  -3  -2 -17   52.79    4.00
  -3  -2 -17   57.19    4.80
  -3  -2 -17   57.09    4.10
   3  -2  17   53.99    3.60
   3   2  17   51.19    4.30
  -3   2 -17   57.29    3.00
   3   2  17   51.59    3.60
   3   2  17   49.10    5.00
  -4  -2 -17   10.20    1.80
   4  -2  17    8.20    2.10
  -4  -2 -17    8.80    2.80
  -4  -2 -17    8.20    2.10
  -4  -2 -17   10.80    2.60
  -4  -2 -17   12.90    2.30
   4   2  17   12.00    2.70
  -4   2 -17   14.10    2.40
  -4   2 -17   12.70    1.70
  -5  -2 -17  104.69    4.70
  -5  -2 -17  106.29    4.00
  -5  -2 -17   96.79    6.00
  -5  -2 -17  102.69    9.60
   5  -2  17  101.09    4.60
   5   2  17  106.59    5.30
  -5   2 -17  104.99    5.10
  -5   2 -17  107.39    4.20
  -6  -2 -17   78.49    6.00
  -6  -2 -17   73.79    5.10
  -6  -2 -17   75.49    3.20
   6   2  17   72.39    3.80
  -6   2 -17   75.79    4.60
  -6   2 -17   75.49    3.40
  -7   2 -17   21.10    2.10
   7   2  17   21.70    2.30
   7   3 -17    4.00    0.80
   7   3 -17    2.30    1.10
  -6  -3  17   46.30    4.30
   6   3 -17   50.69    2.40
  -5  -3  17  107.39    4.70
  -5  -3  17  109.29    3.90
   5   3 -17  109.99    4.20
  -5   3  17  112.09    5.30
   5   3 -17  104.99    4.00
   4  -3 -17  208.28   10.30
  -4  -3  17  202.58    8.20
  -4  -3  17  221.88    6.40
  -4  -3  17  216.18    6.80
  -4   3  17  205.48    7.00
   4   3 -17  222.48    6.40
   4   3 -17  223.78    6.80
  -3  -3  17  115.89   13.80
   3  -3 -17  108.29    8.30
  -3  -3  17  115.69    4.20
  -3  -3  17  101.49    5.00
  -3   3  17  102.69    5.70
   3   3 -17  109.39    4.20
   3   3 -17  112.19    4.50
   2  -3 -17  273.17    8.10
   2  -3 -17  293.07    8.50
   2  -3 -17  271.77   10.70
  -2  -3  17  269.17    8.40
  -2  -3  17  298.07   12.70
   2  -3 -17  292.27   10.80
  -2  -3  17  267.67    7.70
   2  -3 -17  286.57    9.00
   2   3 -17  268.47    7.80
  -2   3  17  255.17    9.40
   2   3 -17  276.27    7.70
  -2   3  17  279.57    8.20
  -1  -3  17    4.40    3.30
   1  -3 -17    5.80    2.00
   1  -3 -17    4.00    2.80
   1  -3 -17    3.20    2.40
  -1  -3  17    3.80    1.60
  -1   3  17    4.70    1.70
   1   3 -17    0.50    2.10
   1   3 -17    2.80    1.40
  -1   3  17    1.60    2.90
   1   3 -17    1.40    1.20
  -1   3  17   -2.30    2.60
   0  -3 -17   36.00    4.60
   0  -3 -17   33.60    4.70
   0  -3 -17   34.80    3.50
   0   3 -17   42.50    3.80
   0   3 -17   35.60    2.80
   0   3  17   42.30    3.90
   0   3 -17   33.00    2.40
   0   3  17   33.00    3.40
   0   3  17   40.10    3.10
  -1  -3 -17    9.40    4.70
   1  -3  17    1.90    3.10
   1  -3  17    6.50    3.10
   1   3  17    8.30    1.80
   1   3  17   12.30    2.80
   1   3  17    9.30    2.50
  -1   3 -17   10.80    1.80
  -1   3 -17    9.60    1.50
  -2  -3 -17   90.49   10.50
  -2  -3 -17   76.59    4.70
   2  -3  17   81.59    3.80
   2  -3  17   74.79    4.90
  -2  -3 -17   80.39    4.70
   2   3  17   84.69    7.50
   2   3  17   84.29    4.20
  -2   3 -17   77.89    3.80
  -3  -3 -17   22.70    2.80
   3  -3  17   23.40    2.40
  -3  -3 -17   28.20    2.80
  -3  -3 -17   19.40   11.10
   3  -3  17   21.20    3.00
   3   3  17   28.70    2.80
  -3   3 -17   28.10    2.50
  -3   3 -17   25.50    2.30
   3   3  17   26.70    3.90
   3   3  17   25.10    2.40
   4  -3  17    2.00    2.10
  -4  -3 -17    0.70    2.00
   4  -3  17    3.70    2.30
   4   3  17   -2.40    2.40
  -4   3 -17    2.90    1.40
  -4   3 -17    1.30    2.20
  -5  -3 -17  125.39    5.50
  -5  -3 -17  112.19    4.50
  -5   3 -17  115.39    5.70
   5   3  17  117.19    5.30
  -5   3 -17  116.79    4.30
  -6   3 -17  173.38    5.30
   6   3  17  176.88    5.80
   6   4 -17   23.00    1.50
   5   4 -17    5.60    1.30
   5   4 -17    3.70    1.10
   4   4 -17   36.60    2.30
  -4   4  17   36.00    3.40
   4   4 -17   36.40    2.60
   3  -4 -17   29.70    6.60
  -3  -4  17   16.10    8.80
   3   4 -17   28.10    2.90
   3   4 -17   27.60    2.30
  -3   4  17   31.50    3.20
  -2  -4  17  253.47   12.30
   2  -4 -17  241.68   11.80
   2  -4 -17  244.88   11.00
   2   4 -17  260.57    7.90
   2   4 -17  266.77    7.50
  -2   4  17  260.07    8.10
   2   4 -17  256.47    7.30
  -2   4  17  250.47    9.00
   1  -4 -17   -1.00    4.70
   1  -4 -17    5.80    3.80
   1  -4 -17    3.50    1.90
  -1  -4  17    3.30    4.40
  -1   4  17   -0.40    2.50
   1   4 -17    0.80    2.70
   1   4 -17    2.10    1.30
  -1   4  17    3.70    1.90
   1   4 -17    2.70    1.30
   0  -4 -17 1033.40   29.70
   0  -4 -17 1086.59   25.90
   0  -4 -17 1000.30   28.40
   0   4  17 1103.89   26.10
   0   4 -17 1055.99   25.30
   0   4  17 1091.09   26.20
   0   4 -17 1057.59   25.30
  -1  -4 -17   40.40    5.40
   1  -4  17   39.30    4.00
  -1  -4 -17   29.20    6.10
  -1  -4 -17   43.10    3.50
  -1   4 -17   38.90    2.50
   1   4  17   32.20    3.00
   1   4  17   34.40    3.40
  -1   4 -17   33.10    2.70
  -2  -4 -17  122.89    6.70
  -2  -4 -17  102.69   12.00
   2   4  17  123.39    5.10
   2   4  17  127.59    7.00
   2   4  17  107.99    9.50
  -3  -4 -17    3.80    1.70
  -3  -4 -17   12.50   11.50
   3  -4  17    3.70    2.00
   3   4  17    7.60    2.70
  -3   4 -17    3.80    2.00
   3   4  17    5.10    3.40
  -3   4 -17    3.60    1.30
   4  -4  17    3.90    1.90
  -4  -4 -17    1.90    1.60
   4   4  17    2.00    2.30
  -4   4 -17    0.70    2.80
  -4   4 -17    4.00    1.30
  -5  -4 -17   -0.50    1.30
   5   4  17   -0.80    1.20
   5   4  17   -3.00    1.60
  -5   4 -17   -1.00    1.20
   5   5 -17   11.10    1.10
   4   5 -17  117.19    3.90
   4   5 -17  118.39    3.60
  -3   5  17  130.09    6.30
   3   5 -17  114.29    4.50
   3   5 -17  118.59    3.90
  -3   5  17  114.09    5.10
  -2   5  17  114.99    5.70
  -2   5  17  116.69    5.00
   2   5 -17  109.09    5.20
   2   5 -17  117.49    4.00
   2   5 -17  111.19    4.20
   1   5 -17   65.79    3.00
   1   5 -17   58.29    2.90
  -1   5  17   60.99    4.10
  -1   5  17   55.89    3.70
   0  -5 -17   91.19    3.70
   0   5  17   93.29    4.40
   0   5  17   92.39    4.50
   0   5 -17   95.49    3.70
   0   5 -17   95.49    3.70
   1  -5  17   64.09    4.00
   1  -5  17   70.49    3.10
  -1  -5 -17   76.19    3.60
  -1   5 -17   73.29    3.20
   1   5  17   76.89    3.90
  -1   5 -17   70.29    3.20
   1   5  17   78.89    3.70
  -2  -5 -17  216.58    6.80
   2   5  17  215.18    6.80
  -2   5 -17  218.98    6.40
  -2   5 -17  220.18    6.40
   3  -5  17  111.99    4.50
  -3  -5 -17  113.09    4.20
   3   5  17  108.89    5.20
  -3   5 -17  114.39    3.90
  -3   5 -17  110.29    5.20
  -4  -5 -17   -1.60    1.00
  -4   5 -17    0.40    1.20
   4   5  17    1.10    1.00
   4   5  17    1.30    3.00
   3   6 -17   27.20    1.40
   2   6 -17   19.50    1.40
  -1   6  17   12.90    1.80
   1   6 -17    8.00    2.40
   1   6 -17   14.30    1.40
   0   6  17   -2.60    2.00
   0   6 -17    0.60    1.10
   0   6  17   -1.00    1.30
   0   6 -17   -1.50    0.90
  -1   6 -17   10.70    1.40
  -1   6 -17    9.60    1.30
   1   6  17    9.60    1.60
   1   6  17    9.10    1.60
   2   6  17   32.40    2.10
   8   0 -18    3.40    1.60
  -8   0  18    1.90    1.00
  -8   0  18    2.60    2.20
  -7   0  18  180.28    5.80
   7   0 -18  177.48    6.60
  -7   0  18  172.38    5.60
  -6   0  18   18.40    2.10
   6   0 -18   15.50    1.60
   6   0 -18   15.90    2.50
  -6   0  18   19.10    2.20
   5   0 -18   -1.10    1.20
  -5   0  18    0.90    1.90
  -5   0  18    0.90    1.40
  -5   0  18   -5.50    5.20
   5   0 -18    0.50    1.90
   5   0 -18    0.90    2.30
  -4   0  18  160.38    5.40
   4   0 -18  159.58    6.70
  -4   0  18  152.48    6.60
   4   0 -18  156.88    7.60
   4   0 -18  150.78    6.40
  -4   0  18  148.39    5.60
   3   0 -18   73.69    4.90
  -3   0  18   76.79    3.30
  -3   0  18   72.39    4.00
  -3   0  18   75.69    3.90
   3   0 -18   74.99    3.30
   3   0 -18   75.19    4.60
   3   0 -18   70.69    4.80
  -2   0  18    6.80    1.80
  -2   0  18    6.20    1.40
   2   0 -18    7.10    2.20
  -1   0  18   63.69    5.60
  -1   0  18   69.39    3.00
   1   0 -18   62.09    3.40
   1   0 -18   67.69    4.80
   0   0  18    1.50    1.30
   0   0  18   -1.90    1.70
   0   0 -18   -4.40    2.90
   0   0 -18    0.80    1.70
   0   0 -18    0.50    1.70
   1   0  18    2.10    1.40
   1   0  18    5.90    1.90
  -1   0 -18    1.20    4.30
   1   0  18    0.40    2.20
  -1   0 -18    4.50    1.70
  -1   0 -18    2.40    1.30
   1   0  18    2.70    1.70
  -2   0 -18  188.48    7.70
  -2   0 -18  199.88    5.90
   2   0  18  196.28    7.60
  -2   0 -18  185.98    6.40
   2   0  18  194.08    7.00
   2   0  18  205.68    6.90
  -2   0 -18  198.28   14.50
   3   0  18   12.90    2.00
  -3   0 -18   16.20    4.10
  -3   0 -18   16.00    2.10
  -3   0 -18    9.80    2.10
   3   0  18   15.80    2.60
  -3   0 -18   16.70    1.90
  -4   0 -18    2.40    4.10
  -4   0 -18   -0.90    1.70
  -4   0 -18   -1.30    1.30
   4   0  18   -0.80    1.70
  -5   0 -18  121.49    4.80
  -6   0 -18   79.49    4.10
  -6   0 -18   77.99    3.60
   6   0  18   77.39    3.90
  -7   0 -18  263.77    7.00
  -7   0 -18  263.27    7.20
  -8  -1  18   46.10    2.60
  -8  -1  18   46.20    2.00
  -8   1  18   45.00    2.60
   8   1 -18   46.80    2.70
  -7  -1  18   20.80    2.20
   7  -1 -18   20.90    2.70
   7   1 -18   23.70    2.70
  -7   1  18   28.20    2.60
  -7   1  18   28.60    2.80
  -6  -1  18   59.39    3.30
  -6  -1  18   62.99    3.30
   6  -1 -18   62.39    4.50
   6   1 -18   58.99    3.80
  -6   1  18   61.09    4.10
  -6   1  18   62.79    3.50
   6   1 -18   59.29    2.70
   6   1 -18   63.29    7.10
   5  -1 -18  140.59    6.40
  -5  -1  18  141.09    5.10
  -5  -1  18  137.59    5.10
  -5  -1  18  126.89    7.50
  -5   1  18  139.19    5.20
  -5   1  18  143.49    5.90
   5   1 -18  139.49    4.60
   4  -1 -18   15.10    2.80
   4  -1 -18   16.50    3.10
  -4  -1  18   14.10    1.90
  -4  -1  18    9.90    2.60
  -4  -1  18   14.30    1.90
   4  -1 -18   16.20    2.60
   4  -1 -18   18.70    3.60
   4   1 -18   14.00    1.60
  -4   1  18   14.40    2.00
  -4   1  18    5.80    2.70
  -3  -1  18  124.99    5.10
   3  -1 -18  122.89    4.40
   3  -1 -18  120.69    6.10
  -3  -1  18  121.89    4.60
   3  -1 -18  128.79    6.60
  -3  -1  18  127.39    4.50
   3  -1 -18  125.09    5.90
  -3   1  18  125.79    4.50
   3   1 -18  120.09    4.30
   3   1 -18  116.39    4.70
   3   1 -18  122.19    6.00
  -3   1  18  114.89    5.80
  -2  -1  18   33.30    8.40
   2  -1 -18   30.90    3.80
   2  -1 -18   26.90    2.60
  -2  -1  18   31.10    2.70
  -2  -1  18   30.90    2.30
   2  -1 -18   29.90    3.90
  -2  -1  18   31.00    2.70
  -2   1  18   28.30    2.40
   2   1 -18   30.50    3.40
   2   1 -18   26.20    2.40
  -2   1  18   28.10    2.90
  -1  -1  18   35.60    2.30
   1  -1 -18   35.70    3.10
  -1  -1  18   37.90    2.50
   1  -1 -18   38.10    3.30
   1  -1 -18   39.00    4.40
  -1  -1  18   35.60    3.00
   1   1 -18   38.20    2.70
  -1   1  18   37.60    3.30
  -1   1  18   37.50    2.60
   1   1 -18   34.90    2.90
   1   1 -18   30.30    2.80
   0  -1  18   81.49    3.20
   0  -1 -18   78.39    6.00
   0  -1  18   76.09    3.90
   0  -1 -18   79.49    4.10
   0  -1  18   77.49    3.80
   0  -1 -18   79.39    4.50
   0   1  18   79.79    3.70
   0   1 -18   83.79    3.30
   0   1 -18   75.79    3.50
   0   1  18   76.59    4.00
   0   1 -18   84.09    4.40
   0   1 -18   89.79    6.50
  -1  -1 -18    0.10    4.00
   1  -1  18    0.10    1.40
   1  -1  18    2.70    1.00
  -1  -1 -18    2.60    2.30
  -1  -1 -18    3.60    2.10
   1   1  18    1.20    3.60
  -1   1 -18    6.40    6.40
  -1   1 -18    1.20    1.50
  -1   1 -18    1.50    1.20
   1   1  18    1.30    1.40
   1   1  18   -1.20    1.80
   1   1  18    1.90    2.50
   2  -1  18   90.39    4.40
  -2  -1 -18   90.09    5.20
  -2  -1 -18   89.69    4.50
   2  -1  18   94.29    4.50
  -2  -1 -18   88.59   10.80
  -2  -1 -18   88.29    4.00
  -2   1 -18   92.79    8.10
  -2   1 -18   93.69    3.60
   2   1  18   94.99    4.50
  -2   1 -18   86.59    4.00
   2   1  18   96.19    4.30
   2   1  18   86.79    5.50
   2   1  18   88.59    4.40
  -3  -1 -18  347.87   10.50
  -3  -1 -18  358.66    9.90
  -3  -1 -18  367.56   11.60
   3   1  18  351.86   10.20
  -3   1 -18  363.06    9.80
  -3   1 -18  362.26   10.10
   3   1  18  394.66   12.30
   4  -1  18    5.00    2.10
  -4  -1 -18    2.50    3.60
  -4  -1 -18    7.10    2.40
  -4  -1 -18    4.30    1.70
  -4  -1 -18    4.70    1.90
  -4   1 -18    3.90    1.40
   4   1  18    4.70    2.20
  -4   1 -18    5.20    2.00
  -4   1 -18    1.80    3.30
  -5  -1 -18   91.69    6.10
  -5  -1 -18   98.59    4.30
  -5  -1 -18   81.39    7.30
   5  -1  18   98.19    4.70
  -5  -1 -18   98.59    4.70
  -5   1 -18   76.49    8.60
  -5   1 -18   99.79    4.20
  -5   1 -18   96.39    4.80
   5   1  18   94.09    5.00
  -6  -1 -18    2.40    1.50
   6  -1  18    4.60    1.80
  -6  -1 -18   -0.30    1.60
  -6  -1 -18    1.10    1.20
  -6   1 -18    2.20    1.40
  -6   1 -18    5.50    2.50
   6   1  18    3.60    1.60
  -7  -1 -18  101.89    3.30
  -7   1 -18  105.99    3.60
   7   1  18  104.19    4.70
  -7   1 -18  105.59    3.80
  -7  -2  18  340.47    8.60
  -7  -2  18  327.87    8.80
   7   2 -18  348.97    9.60
  -7   2  18  324.17    9.20
  -7   2  18  344.57    9.00
   7   2 -18  345.37    8.30
  -6  -2  18   51.09    3.00
   6  -2 -18   46.90    3.90
  -6  -2  18   48.20    2.60
   6   2 -18   43.70    2.40
  -6   2  18   46.90    3.50
  -6   2  18   45.60    3.80
   5  -2 -18  129.09    6.80
  -5  -2  18  127.09    7.60
  -5  -2  18  130.89    4.90
  -5  -2  18  128.69    4.90
  -5   2  18  122.89    5.00
   5   2 -18  133.29    4.70
  -4  -2  18    5.40    2.70
  -4  -2  18    6.70    1.50
  -4  -2  18    3.80    1.40
   4  -2 -18    6.00    2.50
   4  -2 -18    4.10    3.60
   4   2 -18    6.60    1.70
  -4   2  18    3.20    2.80
   4   2 -18    7.70    1.50
   3  -2 -18    4.00    2.00
   3  -2 -18    0.10    2.00
  -3  -2  18    3.50    1.80
  -3  -2  18    0.80    1.30
   3  -2 -18   -0.50    2.50
  -3  -2  18    1.90    1.40
  -3   2  18    5.20    1.60
  -3   2  18    6.70    3.50
   3   2 -18    1.90    1.50
  -2  -2  18   65.29    3.40
   2  -2 -18   70.79    5.00
  -2  -2  18   66.69    3.50
  -2  -2  18   73.29    8.30
  -2  -2  18   64.89    3.60
   2  -2 -18   69.99    4.70
   2  -2 -18   66.59    3.90
   2   2 -18   65.39    3.40
  -2   2  18   72.19    3.50
  -2   2  18   60.59    5.90
   2   2 -18   65.69    3.30
  -1  -2  18    1.50    3.20
   1  -2 -18    1.80    2.00
  -1  -2  18   -0.80    1.70
   1  -2 -18    2.80    2.60
  -1  -2  18   -1.00    1.20
   1  -2 -18    1.40    1.70
  -1  -2  18   -5.60    2.10
   1   2 -18    2.00    1.20
  -1   2  18   -0.50    2.30
  -1   2  18   -0.30    1.30
   1   2 -18    0.60    1.80
   1   2 -18   -2.90    1.20
   0  -2 -18   43.60    5.10
   0  -2 -18   32.00    4.50
   0  -2  18   36.70    2.40
   0  -2 -18   37.10    3.50
   0  -2 -18   24.20    3.60
   0   2  18   34.80    3.30
   0   2 -18   39.00    4.00
   0   2 -18   38.80    4.80
   0   2 -18   39.50    2.30
   0   2 -18   38.30    2.70
   0   2  18   36.80    3.50
   0   2  18   37.40    2.70
  -1  -2 -18  136.79    9.20
  -1  -2 -18  141.79    5.90
   1  -2  18  142.59    5.70
  -1  -2 -18  144.29    5.80
   1   2  18  145.09    5.20
  -1   2 -18  145.59    4.70
   1   2  18  144.99    5.40
  -1   2 -18  124.59    7.30
  -1   2 -18  135.49    4.90
  -1   2 -18  138.79    7.30
   1   2  18  129.49    9.10
   1   2  18  143.59    5.70
  -2  -2 -18   37.80    4.10
   2  -2  18   50.29    3.90
  -2  -2 -18   40.20    3.90
  -2  -2 -18   42.00    4.40
   2  -2  18   44.30    3.20
   2  -2  18   41.90    4.50
  -2   2 -18   44.80    3.10
   2   2  18   43.80    3.30
  -2   2 -18   44.70    2.60
   2   2  18   44.10    3.70
   2   2  18   39.30    3.30
   2   2  18   45.60    4.50
  -3  -2 -18    8.80    2.00
   3  -2  18    4.70    1.80
  -3  -2 -18    2.20    2.80
  -3  -2 -18    6.70    1.80
  -3  -2 -18    5.20    2.00
   3  -2  18    4.50    3.00
  -3  -2 -18    5.30    2.50
  -3  -2 -18   -0.40   10.30
   3   2  18    1.60    2.60
  -3   2 -18    3.90    1.80
  -3   2 -18    6.00    2.30
   3   2  18    7.10    2.00
   3   2  18   10.10    2.80
  -4  -2 -18    8.10    2.90
  -4  -2 -18    7.60    2.50
   4  -2  18    6.60    2.00
  -4  -2 -18    8.20    2.50
  -4  -2 -18    8.50    2.00
  -4  -2 -18    7.50    1.70
  -4   2 -18    8.80    1.60
   4   2  18    7.00    2.60
  -4   2 -18    9.20    2.20
  -5  -2 -18  122.59    5.20
  -5  -2 -18  119.89    6.30
  -5  -2 -18  115.79    4.20
   5  -2  18  118.99    4.70
  -5  -2 -18  120.59    5.00
   5   2  18  117.19    5.50
  -5   2 -18  118.79    4.60
  -5   2 -18  115.49    5.20
  -6  -2 -18    1.40    3.40
  -6  -2 -18    3.90    1.20
  -6   2 -18    4.90    1.40
  -6   2 -18    2.30    2.40
   6   2  18    1.70    2.60
   7   2  18   10.90    1.20
  -7   2 -18    9.10    1.60
   7   3 -18    0.40    1.10
   7   3 -18    2.30    0.70
  -6  -3  18    1.80    2.60
  -6  -3  18    0.30    1.10
   6   3 -18    2.90    1.00
  -6   3  18   -2.10    2.90
  -5  -3  18   12.40    2.20
  -5  -3  18   19.00    2.10
   5   3 -18   16.30    1.90
   5   3 -18   17.40    1.90
  -4  -3  18  613.74   15.30
  -4  -3  18  582.44   16.80
  -4  -3  18  621.64   15.20
   4  -3 -18  607.24   19.50
  -4   3  18  629.34   15.50
   4   3 -18  619.94   15.50
   4   3 -18  596.74   15.60
  -3  -3  18   18.30    1.90
   3  -3 -18   18.10    4.40
  -3  -3  18   18.20    2.80
  -3   3  18   16.50    2.20
   3   3 -18   16.00    2.00
   3   3 -18   23.00    2.30
   2  -3 -18    6.30    2.30
   2  -3 -18    2.70    3.10
  -2  -3  18    5.00    5.20
  -2  -3  18    5.80    2.00
   2  -3 -18    4.50    2.40
   2  -3 -18    4.90    3.40
   2  -3 -18    4.10    2.80
   2   3 -18    3.50    1.70
   2   3 -18    4.20    1.60
   2   3 -18    5.40    1.30
  -2   3  18    7.00    3.90
  -2   3  18    2.80    1.80
   1  -3 -18   27.20    4.10
  -1  -3  18   24.60    2.90
  -1  -3  18   26.50    4.40
   1  -3 -18   27.50    3.70
   1   3 -18   22.80    2.20
   1   3 -18   22.90    2.60
  -1   3  18   26.30    2.90
  -1   3  18   29.00    3.30
  -1   3  18   27.80    2.90
   1   3 -18   26.10    2.50
   0  -3 -18  195.68    6.70
   0  -3 -18  185.88    9.80
   0  -3 -18  185.48    8.70
   0   3  18  181.68    7.30
   0   3 -18  189.88    5.90
   0   3 -18  179.18    7.30
   0   3  18  186.98    6.40
  -1  -3 -18   24.70    2.80
  -1  -3 -18   23.20    5.60
   1  -3  18   26.00    3.70
   1   3  18   30.40    3.30
  -1   3 -18   25.60    2.20
   1   3  18   26.00    2.80
  -1   3 -18   27.80    2.60
   1   3  18   23.70    3.10
  -2  -3 -18    3.40    2.00
  -2  -3 -18    8.20    2.40
  -2  -3 -18   -4.80    6.20
   2  -3  18    3.00    1.50
   2  -3  18    5.20    2.80
   2   3  18    2.90    1.80
   2   3  18   12.60    4.30
  -2   3 -18    3.40    1.20
  -2   3 -18    2.70    1.60
   2   3  18    4.80    1.80
  -3  -3 -18   23.30   10.80
  -3  -3 -18   24.50    3.10
  -3  -3 -18   25.20    2.70
   3  -3  18   29.40    4.00
   3  -3  18   24.90    2.40
  -3   3 -18   25.60    2.50
   3   3  18   21.10    2.70
   3   3  18   34.70    4.00
   3   3  18   28.40    2.90
  -3   3 -18   27.60    2.40
   4  -3  18   95.89    4.30
  -4  -3 -18   91.39    5.00
  -4   3 -18   95.09    3.90
  -4   3 -18   92.99    4.60
   4   3  18   96.49    5.50
  -5  -3 -18   24.20    2.80
  -5  -3 -18   33.70    3.40
  -5   3 -18   31.10    3.00
   5   3  18   31.80    3.20
  -5   3 -18   27.70    2.30
  -6  -3 -18   85.69    4.20
   6   3  18   92.69    3.80
  -6   3 -18   85.79    3.40
   6   4 -18   22.20    1.50
   5   4 -18   66.59    3.30
   5   4 -18   55.89    2.60
   4   4 -18   34.00    2.20
   4   4 -18   27.60    2.40
  -4   4  18   32.80    3.30
   3  -4 -18   10.70   12.40
   3   4 -18    4.20    1.60
  -3   4  18    3.20    3.50
   3   4 -18    1.90    1.10
  -3   4  18    0.30    2.20
   2  -4 -18  505.25   17.20
   2  -4 -18  523.05   17.80
  -2  -4  18  523.35   18.20
   2   4 -18  525.65   13.40
   2   4 -18  521.35   13.30
  -2   4  18  543.75   14.20
   2   4 -18  560.94   15.10
   1  -4 -18   14.90    5.70
   1  -4 -18    7.00    2.70
   1  -4 -18    5.80    4.20
  -1  -4  18   10.60    4.00
   1  -4 -18    8.30    2.00
   1  -4 -18    9.00    3.90
   1   4 -18    9.30    2.70
   1   4 -18    8.40    1.50
   1   4 -18    6.50    1.50
  -1   4  18   11.50    2.10
  -1   4  18    6.00    2.40
   0  -4 -18   12.90    4.60
   0  -4 -18    5.50    5.50
   0  -4 -18   14.90    2.20
   0  -4 -18   11.00    4.30
   0   4  18    7.70    2.10
   0   4  18   11.10    2.10
   0   4 -18    9.90    1.60
   0   4 -18   10.60    1.50
  -1  -4 -18   40.30    6.40
  -1  -4 -18   40.60    3.50
  -1  -4 -18   34.20    5.60
   1  -4  18   41.70    4.20
  -1   4 -18   36.70    2.70
   1   4  18   46.10    3.40
  -1   4 -18   43.20    2.60
   1   4  18   42.00    3.30
   2  -4  18   31.20    2.70
  -2  -4 -18   32.30    7.90
  -2  -4 -18   19.40    2.60
   2  -4  18   26.50    3.60
  -2   4 -18   25.60    2.30
   2   4  18   26.90    2.80
  -2   4 -18   34.50    2.80
   2   4  18   22.30    2.60
  -3  -4 -18   78.79    4.20
   3  -4  18   69.49    4.40
  -3   4 -18   80.29    4.10
   3   4  18   76.29    4.30
  -3   4 -18   86.19    4.40
   3   4  18   88.19    6.10
  -4  -4 -18  171.58    6.00
  -4   4 -18  156.68    6.20
   4   4  18  168.08    6.60
  -4   4 -18  174.88    5.30
  -5  -4 -18   23.20    2.20
  -5   4 -18   22.40    2.10
   5   4  18   21.60    2.10
   5   4  18   17.80    2.00
   5   5 -18   29.00    1.70
   4   5 -18   -0.40    0.80
   4   5 -18    0.70    1.10
  -3   5  18  166.88    7.30
   3   5 -18  187.08    5.80
  -3   5  18  175.78    6.90
   3   5 -18  196.68    5.60
  -2   5  18  128.29    5.10
  -2   5  18  119.09    5.40
   2   5 -18  115.69    4.40
   2   5 -18  115.69    5.20
   2   5 -18  118.99    4.10
  -1   5  18  344.77    9.80
   1   5 -18  334.87    9.00
   1   5 -18  335.27    9.00
  -1   5  18  338.57    9.70
   0  -5 -18   42.30    3.20
   0   5  18   49.90    3.20
   0   5 -18   38.60    2.50
   0   5 -18   43.20    2.50
   0   5  18   44.40    3.30
   1  -5  18   16.30    1.70
  -1  -5 -18   12.30    1.80
   1  -5  18   15.90    4.20
  -1   5 -18   14.90    1.70
   1   5  18   12.90    2.00
   1   5  18   10.70    1.80
  -1   5 -18   17.10    1.90
   2  -5  18   -0.40    1.90
  -2  -5 -18   -0.40    1.30
   2   5  18    1.00    1.50
  -2   5 -18    1.10    1.10
  -2   5 -18    2.50    1.50
   3  -5  18   70.19    3.50
  -3  -5 -18   67.99    3.10
  -3   5 -18   62.79    4.00
  -4  -5 -18   39.60    2.20
  -4   5 -18   40.80    2.50
   4   5  18   41.20    2.20
  -2   6  18   11.40    2.30
   2   6 -18   14.00    1.30
  -1   6  18   96.19    3.80
   1   6 -18   96.99    3.10
   0   6  18   10.10    3.40
   0   6  18   20.90    2.30
   0   6 -18   22.40    2.00
  -1   6 -18  280.87    7.10
  -1   6 -18  279.87    7.30
   1   6  18  270.67    7.40
   1   6  18  292.47    8.20
   2   6  18    1.20    1.00
  -8   0  19    1.30    1.30
  -8   0  19   -2.00    0.90
   8   0 -19    2.30    1.30
   7   0 -19    1.20    1.60
  -7   0  19   -0.30    1.20
  -7   0  19    0.10    1.30
  -6   0  19   -1.20    1.50
   6   0 -19    0.30    1.70
   6   0 -19    2.90    1.40
  -6   0  19    0.50    1.40
  -5   0  19   -1.90    5.40
  -5   0  19    0.20    1.40
  -5   0  19    0.70    1.70
   5   0 -19    0.40    1.90
   5   0 -19   -1.00    1.20
   4   0 -19   -0.30    1.20
   4   0 -19    0.90    2.10
  -4   0  19    0.40    1.80
  -4   0  19   -1.10    1.30
  -4   0  19    3.40    2.80
   4   0 -19   -1.10    3.10
   4   0 -19    0.30    2.20
  -3   0  19   -0.90    1.80
  -3   0  19    2.10    1.20
   3   0 -19   -0.30    2.10
   3   0 -19   -1.70    1.20
  -3   0  19    0.20    1.70
   3   0 -19    0.20    2.50
   3   0 -19    2.20    2.40
  -2   0  19    1.50    1.10
   2   0 -19    0.40    1.30
   2   0 -19    1.60    2.10
  -2   0  19    1.10    1.60
  -1   0  19    1.20    1.20
   1   0 -19   -0.50    1.80
  -1   0  19    0.80    1.60
   1   0 -19    1.30    2.40
   1   0 -19   -2.60    1.70
   0   0 -19    6.30    3.30
   0   0  19    0.00    1.30
   0   0 -19    0.20    2.00
   0   0 -19    0.70    1.70
   0   0  19   -0.50    1.70
   0   0 -19   -2.60    2.10
   0   0 -19    2.80    1.60
   1   0  19    0.50    1.80
   1   0  19   -0.90    1.20
  -1   0 -19   -1.10    1.50
  -1   0 -19    2.00    5.00
  -1   0 -19    0.30    1.30
  -1   0 -19    5.40    3.40
  -2   0 -19    2.40    1.60
  -2   0 -19   -1.10    9.40
  -2   0 -19   -1.50    1.20
   2   0  19    1.30    2.70
  -2   0 -19   -3.40    2.80
   2   0  19    0.30    2.00
   2   0  19    0.10    1.20
  -3   0 -19    0.20    1.60
  -3   0 -19   -1.00    1.30
  -3   0 -19   -1.90    3.60
   3   0  19    1.00    1.60
   3   0  19    0.60    2.20
  -3   0 -19    1.50    1.90
  -4   0 -19    2.30    1.40
   4   0  19    0.00    1.80
  -4   0 -19   -0.50    2.50
  -4   0 -19    1.70    1.90
  -4   0 -19   -1.10    5.10
  -5   0 -19    0.10    1.70
  -5   0 -19    3.50    4.20
  -5   0 -19   -1.20    1.40
   5   0  19   -0.10    1.80
   6   0  19    0.70    1.60
  -6   0 -19    0.60    1.60
  -6   0 -19   -0.50    1.40
  -7   0 -19   -1.30    0.90
  -7   0 -19    1.20    2.60
   7  -1 -19    0.30    1.60
  -7  -1  19   -0.90    1.20
  -7  -1  19    1.00    1.00
  -7   1  19    1.10    1.50
   7   1 -19   -1.90    1.40
   6  -1 -19   23.40    3.10
  -6  -1  19   27.60    3.10
  -6  -1  19   25.20    2.40
  -6   1  19   20.60    2.20
   6   1 -19   20.30    4.10
   6   1 -19   23.70    1.90
   6   1 -19   25.10    3.00
  -6   1  19   23.70    2.60
  -5  -1  19    7.90    4.00
  -5  -1  19   11.00    1.80
  -5  -1  19   11.30    1.80
   5  -1 -19    9.00    2.40
  -5   1  19   10.00    2.50
   5   1 -19    8.90    1.40
  -5   1  19   12.20    1.90
   4  -1 -19   25.30    4.10
   4  -1 -19   29.00    3.40
  -4  -1  19   27.80    2.70
   4  -1 -19   29.30    3.30
  -4  -1  19   26.40    3.20
   4  -1 -19   26.80    2.60
  -4   1  19   25.90    2.70
   4   1 -19   26.90    2.30
  -3  -1  19   74.29    3.40
   3  -1 -19   71.39    3.50
   3  -1 -19   66.79    5.40
   3  -1 -19   75.19    5.00
  -3  -1  19   73.99    4.10
  -3  -1  19   73.89    3.60
   3  -1 -19   77.59    5.20
   3   1 -19   69.39    3.90
  -3   1  19   78.69    3.60
   3   1 -19   71.29    3.30
   3   1 -19   74.69    5.30
  -3   1  19   72.39    4.40
  -2  -1  19   58.19    3.20
  -2  -1  19   62.19    3.30
   2  -1 -19   67.59    4.90
   2  -1 -19   58.89    3.30
  -2  -1  19   60.89    3.00
  -2   1  19   60.39    3.10
   2   1 -19   54.29    3.30
  -2   1  19   57.79    4.10
   2   1 -19   56.79    3.10
   2   1 -19   59.59    4.40
   1  -1 -19   43.20    3.60
  -1  -1  19   42.50    2.80
   1  -1 -19   47.30    3.30
  -1  -1  19   41.90    3.00
   1  -1 -19   40.00    4.70
  -1  -1  19   45.90    2.80
   1   1 -19   48.50    2.90
   1   1 -19   43.20    3.10
  -1   1  19   42.90    2.70
   1   1 -19   50.99    5.40
   1   1 -19   38.00    3.30
   0  -1 -19    4.00    2.10
   0  -1  19    3.20    1.80
   0  -1 -19    3.20    1.80
   0  -1 -19    3.70    2.10
   0  -1  19    6.60    1.90
   0  -1 -19    0.60    3.10
   0  -1  19    2.70    1.20
   0   1 -19   -0.10    4.00
   0   1 -19    1.10    1.40
   0   1 -19    0.50    1.90
   0   1  19    2.70    1.70
   0   1  19    2.20    1.40
   0   1 -19    2.60    4.00
   0   1 -19    4.40    1.50
   1  -1  19  104.49    3.70
  -1  -1 -19   97.09    4.70
  -1  -1 -19   98.59    5.90
  -1  -1 -19   90.69    8.60
  -1  -1 -19  104.39    5.50
   1  -1  19  102.89    4.70
  -1  -1 -19  127.69    6.20
   1   1  19  100.39    4.30
  -1   1 -19   89.39   11.60
  -1   1 -19  102.69    5.40
  -1   1 -19  106.59    3.90
   1   1  19  104.39    4.40
   1   1  19  106.19    4.60
   1   1  19   94.89    6.60
  -1   1 -19  104.69    4.10
   2  -1  19    0.70    1.80
  -2  -1 -19   -8.40    6.70
  -2  -1 -19   -0.70    2.30
  -2  -1 -19    3.70    1.80
  -2  -1 -19    0.50    1.80
   2  -1  19    1.30    1.50
   2   1  19   -0.50    1.30
  -2   1 -19   -2.40    1.40
   2   1  19   -0.50    2.00
   2   1  19   -2.10    2.60
  -2   1 -19   -0.40    1.10
  -2   1 -19    2.40    6.90
   2   1  19   -0.40    1.80
  -3  -1 -19  139.99    5.10
  -3  -1 -19  134.99    5.50
  -3  -1 -19  105.39    9.90
  -3  -1 -19  132.39    5.50
   3  -1  19  133.09    5.70
  -3   1 -19  146.69    5.40
   3   1  19  130.19    6.30
  -3   1 -19  138.99    4.90
  -4  -1 -19   40.90    4.10
  -4  -1 -19   41.60    3.50
  -4  -1 -19   42.70    3.20
  -4  -1 -19   36.40    4.20
   4  -1  19   44.10    3.80
  -4   1 -19   40.30    2.80
  -4   1 -19   39.20    3.50
   4   1  19   46.20    4.30
  -5  -1 -19   20.70    4.30
   5  -1  19   20.70    2.50
  -5  -1 -19   18.70    2.40
  -5  -1 -19   19.80    2.30
   5   1  19   19.00    2.60
  -5   1 -19   22.30    2.40
  -5   1 -19   18.60    2.50
  -6  -1 -19   65.39    3.40
  -6  -1 -19   59.79    3.40
  -6  -1 -19   61.19    2.80
   6  -1  19   62.09    3.20
  -6   1 -19   60.59    3.60
   6   1  19   55.69    3.40
  -6   1 -19   60.29    3.10
  -7  -1 -19  332.67    8.00
   7   1  19  330.57    8.10
  -7   1 -19  340.77    8.40
  -7   1 -19  330.47    8.70
  -7  -2  19   37.00    2.00
  -7  -2  19   34.90    2.50
   7   2 -19   37.20    1.80
  -7   2  19   33.40    3.70
   7   2 -19   35.10    2.50
  -6  -2  19   23.10    2.50
  -6  -2  19   22.70    2.00
  -6   2  19   21.00    2.90
   6   2 -19   23.40    1.80
  -6   2  19   22.90    2.40
  -5  -2  19  114.79    4.30
   5  -2 -19  107.59    5.90
  -5  -2  19  119.89    4.50
  -5  -2  19  111.79    7.70
  -5   2  19  107.29    5.70
  -5   2  19  114.29    4.60
   5   2 -19  107.29    4.00
  -4  -2  19   64.49    3.40
  -4  -2  19   65.09    3.20
   4  -2 -19   67.49    6.60
   4  -2 -19   72.79    5.10
  -4  -2  19   57.79    5.00
  -4   2  19   69.99    3.70
   4   2 -19   62.29    3.10
  -4   2  19   61.29    5.30
   4   2 -19   57.39    3.40
  -3  -2  19   10.90    2.30
  -3  -2  19   14.50    1.80
   3  -2 -19   21.60    4.50
   3  -2 -19   20.40    2.80
   3  -2 -19   14.80    3.00
  -3  -2  19   16.00    1.90
   3  -2 -19    9.30    3.10
   3  -2 -19   16.70    2.70
   3   2 -19   13.70    1.70
   3   2 -19   11.20    1.60
  -3   2  19   12.10    1.90
  -3   2  19   17.00    3.00
   2  -2 -19   -1.60    2.40
   2  -2 -19    0.70    1.70
  -2  -2  19   -0.30    1.40
  -2  -2  19    1.10    1.50
   2  -2 -19    0.30    2.00
  -2  -2  19    0.90    1.60
  -2  -2  19    4.30    5.70
   2   2 -19    0.60    1.30
   2   2 -19    0.50    1.50
  -2   2  19   -1.30    2.40
   2   2 -19    1.20    2.20
  -2   2  19    1.70    1.40
   1  -2 -19   24.90    2.50
   1  -2 -19   23.90    3.90
   1  -2 -19   29.30    3.60
  -1  -2  19   23.60    4.40
  -1  -2  19   26.00    2.90
  -1  -2  19   33.10    3.00
  -1  -2  19   27.50    2.50
   1   2 -19   23.30    2.30
  -1   2  19   24.50    2.70
  -1   2  19   24.40    2.60
   1   2 -19   30.10    2.40
   1   2 -19   30.00    2.40
   0  -2 -19    0.10    1.80
   0  -2 -19    2.40    2.50
   0  -2  19    1.10    1.30
   0   2 -19    4.90    1.20
   0   2 -19   -1.30    3.60
   0   2 -19    2.50    2.30
   0   2  19    2.50    1.40
   0   2  19    1.20    1.80
   0   2  19    2.10    1.60
   0   2 -19    3.00    1.30
  -1  -2 -19   -3.50    2.10
   1  -2  19    6.80    1.90
  -1  -2 -19    1.50    2.20
   1   2  19   -2.60    1.80
  -1   2 -19    2.00    1.10
  -1   2 -19    4.60    4.40
   1   2  19    9.30    4.10
  -1   2 -19    2.30    1.40
   1   2  19    1.80    1.50
   1   2  19    4.20    1.80
  -1   2 -19    5.40    3.40
  -2  -2 -19    4.10    2.30
   2  -2  19    1.70    4.10
   2  -2  19    4.10    2.00
   2  -2  19    5.50    1.80
  -2  -2 -19    5.10    2.30
  -2  -2 -19   10.60    6.80
  -2   2 -19    5.10    1.30
   2   2  19    6.60    1.90
   2   2  19    7.90    1.80
   2   2  19    5.00    3.20
   2   2  19    4.70    1.90
  -3  -2 -19  -12.00   11.30
  -3  -2 -19    5.60    2.00
  -3  -2 -19   10.00    2.60
   3  -2  19    8.30    1.90
  -3  -2 -19    4.00    1.90
  -3   2 -19    6.40    1.90
   3   2  19    9.40    2.00
   3   2  19    6.70    2.80
  -3   2 -19    6.50    1.50
   3   2  19    2.90    3.10
  -4  -2 -19  308.17    9.40
   4  -2  19  311.07    9.70
  -4  -2 -19  294.67    9.70
  -4  -2 -19  322.07   10.80
  -4   2 -19  309.77    8.80
   4   2  19  307.17   10.20
  -4   2 -19  300.47   10.30
   5  -2  19  344.17    9.40
  -5  -2 -19  345.67   10.00
  -5  -2 -19  357.06    9.10
  -5  -2 -19  352.76   11.00
   5   2  19  353.96   10.70
  -5   2 -19  356.06    9.70
  -5   2 -19  341.07    9.90
  -6  -2 -19    0.50    3.30
  -6   2 -19    2.40    1.30
  -6   2 -19    3.80    2.20
   6   2  19    1.60    1.40
   7   3 -19    7.60    1.30
   7   3 -19    8.10    0.80
  -6  -3  19  113.79    3.60
   6   3 -19  114.39    3.70
  -6   3  19  111.49    5.20
  -5  -3  19   39.40    2.60
  -5  -3  19   37.30    3.80
  -5   3  19   39.50    3.80
   5   3 -19   43.70    2.40
  -4  -3  19  277.17    7.60
   4  -3 -19  268.17   13.30
  -4  -3  19  267.47    8.10
   4   3 -19  284.07    8.10
  -4   3  19  279.67    8.30
   4   3 -19  272.97    7.50
  -3  -3  19   -0.90    2.40
   3  -3 -19    1.00    4.00
  -3  -3  19   -0.90    1.60
   3   3 -19   -0.70    1.30
  -3   3  19   -2.10    1.80
  -3   3  19    1.10    3.00
   3   3 -19   -2.20    1.20
   2  -3 -19   43.50    4.20
   2  -3 -19   43.30    4.60
  -2  -3  19   44.80    6.90
   2  -3 -19   47.40    3.80
   2  -3 -19   34.70    4.60
   2  -3 -19   37.90    5.70
   2   3 -19   39.00    3.90
   2   3 -19   46.40    3.20
   2   3 -19   42.80    2.80
  -2   3  19   43.10    4.50
  -2   3  19   44.20    3.50
   1  -3 -19   56.29    6.00
   1  -3 -19   56.49    5.60
  -1  -3  19   61.69    6.80
   1  -3 -19   65.59    3.90
  -1  -3  19   49.70    5.00
  -1   3  19   57.29    4.20
   1   3 -19   63.99    3.10
   1   3 -19   61.09    3.20
   1   3 -19   65.49    4.00
  -1   3  19   51.29    5.20
  -1   3  19   58.79    3.50
   0  -3 -19    3.70    3.10
   0  -3 -19    7.50    4.00
   0  -3  19    5.20    2.90
   0  -3 -19    3.30    1.80
   0   3  19    6.50    2.10
   0   3 -19    1.70    1.10
   0   3  19    2.00    2.60
   0   3  19    2.80    1.70
   0   3 -19    1.30    1.30
   0   3 -19   -1.20    2.80
  -1  -3 -19   57.09    4.10
  -1  -3 -19   57.29    7.10
  -1  -3 -19   58.69    6.10
  -1   3 -19   53.69    3.10
   1   3  19   59.39    3.60
  -1   3 -19   56.19    2.90
   1   3  19   61.89    4.90
   1   3  19   58.89    3.80
   2  -3  19   23.20    3.30
  -2  -3 -19   16.90    2.50
   2  -3  19   20.90    2.30
  -2  -3 -19   21.30    2.70
  -2  -3 -19   12.10    7.20
  -2   3 -19   22.80    2.20
   2   3  19   16.80    4.50
   2   3  19   19.20    2.30
  -2   3 -19   20.00    2.10
   2   3  19   19.00    2.40
  -3  -3 -19   25.80   11.70
   3  -3  19   21.50    2.90
  -3  -3 -19   19.10    2.70
   3   3  19   18.60    2.70
  -3   3 -19   24.50    2.30
  -3   3 -19   22.80    2.50
   3   3  19   29.10    4.90
   3   3  19   17.90    2.30
  -4  -3 -19  164.78    6.50
   4  -3  19  161.68    5.40
   4   3  19  152.78    6.70
  -4   3 -19  156.68    5.70
  -4   3 -19  158.98    6.20
  -5  -3 -19   57.49    3.90
   5   3  19   66.89    4.40
  -5   3 -19   60.09    2.90
  -5   3 -19   59.29    4.30
  -6  -3 -19   55.09    3.50
  -6   3 -19   54.29    2.70
   6   3  19   48.20    2.80
   6   4 -19   48.50    2.00
   5   4 -19    3.90    1.00
   4   4 -19   26.90    2.00
  -4   4  19   30.50    3.00
   4   4 -19   25.70    2.20
   3   4 -19   37.70    2.80
  -3   4  19   45.90    4.70
  -3   4  19   36.10    3.80
   3   4 -19   40.40    2.40
  -2  -4  19  897.91   26.20
   2  -4 -19  866.61   26.20
   2  -4 -19  778.22   29.90
  -2   4  19  932.71   22.20
  -2   4  19  913.71   22.20
   2   4 -19  923.81   21.50
   2   4 -19  900.01   21.30
   2   4 -19  893.31   21.80
   1  -4 -19   26.30    6.30
   1  -4 -19   28.50    4.80
   1   4 -19   29.00    2.40
  -1   4  19   33.30    3.20
   1   4 -19   32.70    2.50
  -1   4  19   38.00    4.10
   0  -4 -19  102.49    8.40
   0  -4 -19  120.59   10.20
   0  -4 -19  127.79    5.10
   0  -4 -19  119.69    8.50
   0   4 -19  128.99    4.50
   0   4  19  120.89    5.20
   0   4 -19  126.19    4.50
   0   4  19  121.29    5.20
   1  -4  19   54.39    4.70
  -1  -4 -19   48.90    6.70
  -1  -4 -19   58.29    7.10
  -1   4 -19   57.09    3.00
   1   4  19   61.39    3.70
  -1   4 -19   62.49    4.00
  -2  -4 -19   38.90    8.80
   2  -4  19   37.60    2.80
  -2  -4 -19   40.90    3.40
   2  -4  19   42.30    4.00
   2   4  19   42.70    3.00
  -2   4 -19   40.30    2.70
   2   4  19   38.60    3.20
  -2   4 -19   40.20    2.90
  -3  -4 -19   24.10    2.60
   3  -4  19   26.40    2.90
   3   4  19   21.70    3.90
  -3   4 -19   24.30    2.30
   3   4  19   21.10    2.70
  -3   4 -19   26.30    2.20
   4   4  19   15.70    2.80
  -4   4 -19   24.20    2.10
  -4   4 -19   22.60    2.70
  -5  -4 -19   -2.60    1.20
  -5   4 -19   -0.10    1.20
   5   4  19    1.40    1.20
   5   4  19   -4.50    2.50
   4   5 -19   68.29    2.40
   4   5 -19   68.19    3.40
   3   5 -19    7.70    1.10
  -3   5  19    7.70    2.10
  -3   5  19    4.60    3.20
   3   5 -19    4.00    1.60
   2   5 -19  294.17    8.60
  -2   5  19  299.47    8.60
   2   5 -19  287.67    7.80
   2   5 -19  271.57    8.00
  -2   5  19  302.77    8.60
   1   5 -19  169.38    5.30
   1   5 -19  168.08    5.20
  -1   5  19  177.28    6.00
  -1   5  19  172.38    6.00
   0  -5  19   29.50    3.50
   0   5  19   37.70    3.00
   0   5  19   34.60    2.90
   0   5 -19   39.30    2.30
   0   5 -19   32.70    2.30
   1  -5  19  191.38    6.10
  -1  -5 -19  180.48    5.90
   1  -5  19  176.48    6.40
  -1   5 -19  179.58    5.50
  -1   5 -19  194.48    6.40
   1   5  19  181.58    6.20
   1   5  19  184.38    6.00
   2  -5  19    6.80    2.30
  -2  -5 -19   10.90    1.60
  -2   5 -19    8.80    1.60
   2   5  19    8.30    1.80
  -2   5 -19    7.20    1.30
  -3  -5 -19   36.60    2.30
  -3   5 -19   35.70    2.80
  -3   5 -19   38.00    2.30
  -4  -5 -19   30.90    1.90
  -4   5 -19   30.70    2.20
   4   5  19   30.90    1.90
   2   6 -19    5.50    0.80
  -1   6  19   38.30    4.00
   0   6 -19   37.90    1.90
   0   6 -19   36.90    3.70
   0   6  19   35.50    2.60
   1   6  19    4.10    1.30
  -1   6 -19    3.80    1.40
  -1   6 -19    5.40    1.30
   7   0 -20    1.50    1.60
  -7   0  20    3.00    1.30
  -7   0  20    1.20    1.10
   6   0 -20  143.39    6.10
  -6   0  20  144.79    5.20
  -6   0  20  157.28    6.10
  -5   0  20  124.49   10.00
  -5   0  20  118.79    4.90
   5   0 -20  128.69    5.90
   5   0 -20  126.89    4.20
   5   0 -20  123.19    6.40
  -5   0  20  129.79    4.80
  -4   0  20    0.70    1.70
  -4   0  20    3.80    3.00
   4   0 -20    0.50    2.10
   4   0 -20   -2.70    3.40
   4   0 -20   -0.10    2.40
  -4   0  20   -0.10    2.10
   4   0 -20   -0.20    1.20
   3   0 -20   37.70    4.40
   3   0 -20   37.50    4.40
   3   0 -20   38.00    3.60
  -3   0  20   36.90    3.40
   3   0 -20   38.70    2.60
  -3   0  20   37.10    3.10
  -3   0  20   38.90    2.70
   2   0 -20    0.60    2.30
  -2   0  20    0.60    1.10
   2   0 -20   -4.20    3.40
   2   0 -20   -1.00    2.40
   2   0 -20    2.10    1.30
  -2   0  20   -1.20    1.50
   1   0 -20  241.68    9.60
  -1   0  20  239.28    7.00
  -1   0  20  243.78    7.00
   1   0 -20  234.08    7.10
   0   0 -20  785.92   19.30
   0   0  20  799.82   19.10
   0   0 -20  761.62   18.70
   0   0 -20  789.12   19.00
   0   0  20  767.32   19.80
   0   0 -20  797.32   22.70
   0   0  20  772.82   18.90
  -1   0 -20    0.00    1.60
  -1   0 -20   -3.90    5.70
  -1   0 -20    3.90    1.50
   1   0  20    1.90    2.20
  -1   0 -20    3.30    2.10
   1   0  20    2.20    1.90
   1   0  20    1.30    1.30
  -2   0 -20   10.00    1.70
   2   0  20   10.70    2.20
  -2   0 -20    9.50    2.80
   2   0  20    6.70    1.60
   2   0  20    8.50    2.80
  -2   0 -20   10.90    2.00
  -3   0 -20   76.19    4.10
   3   0  20   73.89    4.60
   3   0  20   76.69    4.50
  -3   0 -20   62.39    6.30
  -3   0 -20   77.29    3.70
   4   0  20   17.40    2.50
  -4   0 -20   24.90    2.60
  -4   0 -20   16.60    3.20
  -4   0 -20   21.50    5.00
  -4   0 -20   24.70    2.60
  -5   0 -20  864.51   21.60
  -5   0 -20  894.71   22.10
   5   0  20  889.81   22.40
  -6   0 -20    5.90    1.50
  -6   0 -20    3.00    2.00
   6   0  20    1.90    1.60
  -7   0 -20  187.98    5.50
   7  -1 -20   -0.30    1.50
  -7  -1  20    1.80    1.20
  -7  -1  20    2.40    1.00
  -7   1  20    0.80    1.40
   7   1 -20    2.20    1.40
  -7   1  20    2.60    1.50
  -6  -1  20   34.70    2.50
  -6  -1  20   35.50    2.70
   6  -1 -20   32.90    3.50
  -6   1  20   33.90    2.70
  -6   1  20   37.20    3.10
   6   1 -20   36.30    3.20
   6   1 -20   34.90    2.10
  -5  -1  20   16.70    2.00
  -5  -1  20   19.20    2.20
  -5  -1  20   10.50    4.40
   5  -1 -20   16.90    2.90
  -5   1  20   12.20    3.90
  -5   1  20   19.20    2.20
   5   1 -20   21.30    2.00
  -4  -1  20   51.49    3.00
   4  -1 -20   48.80    4.50
  -4  -1  20   50.79    6.70
   4  -1 -20   47.60    3.00
   4  -1 -20   44.90    4.50
  -4  -1  20   49.40    3.10
   4   1 -20   46.40    2.70
  -4   1  20   44.80    3.80
  -4   1  20   50.69    3.10
  -3  -1  20   79.69    4.50
   3  -1 -20   85.09    6.00
   3  -1 -20   88.89    5.60
  -3  -1  20   88.49    3.70
   3  -1 -20   85.39    5.50
   3  -1 -20   83.39    3.70
   3   1 -20   85.79    4.10
   3   1 -20   88.39    6.00
  -3   1  20   89.09    3.80
  -3   1  20   83.59    4.40
   2  -1 -20  244.68    9.40
   2  -1 -20  249.18    9.30
   2  -1 -20  242.78    7.20
  -2  -1  20  233.28    7.10
  -2  -1  20  232.28    7.40
  -2  -1  20  246.58    7.10
  -2   1  20  245.58    7.10
   2   1 -20  229.98    6.90
   2   1 -20  223.68   10.10
   2   1 -20  236.48    7.00
  -2   1  20  242.18    7.30
   1  -1 -20   14.10    2.50
   1  -1 -20   13.50    2.00
   1  -1 -20   13.80    3.40
  -1  -1  20   12.60    1.80
   1  -1 -20   13.70    3.00
  -1  -1  20   14.50    1.80
  -1  -1  20   15.50    1.90
   1   1 -20   12.50    1.90
  -1   1  20   12.40    2.00
   1   1 -20   17.10    1.70
   1   1 -20   14.10    2.30
  -1   1  20   18.10    2.10
   1   1 -20    9.70    3.90
   0  -1 -20   59.09    3.80
   0  -1  20   64.29    3.00
   0  -1 -20   57.19    4.30
   0  -1 -20   55.19    6.40
   0  -1  20   57.29    3.70
   0  -1 -20   63.69    4.20
   0  -1  20   54.39    3.50
   0   1 -20   63.19    4.90
   0   1 -20   57.39    3.00
   0   1  20   53.49    4.90
   0   1  20   58.99    3.20
   0   1  20   60.79    3.60
   0   1 -20   56.49    3.70
   0   1 -20   55.49    3.10
   0   1 -20   59.79    6.40
  -1  -1 -20  227.78    8.60
  -1  -1 -20  230.28    7.40
   1  -1  20  233.18    7.70
   1  -1  20  244.98    7.80
   1  -1  20  235.58    7.60
  -1  -1 -20  234.68    7.90
   1  -1  20  231.38    6.70
  -1  -1 -20  254.17   12.30
   1   1  20  239.98    8.90
  -1   1 -20  236.58    6.80
  -1   1 -20  237.38    7.10
   1   1  20  234.68    7.20
   1   1  20  235.08    7.20
   1   1  20  243.38    7.90
  -1   1 -20  233.98    8.00
  -2  -1 -20   46.50    3.60
   2  -1  20   40.90    3.40
   2  -1  20   44.90    3.60
  -2  -1 -20   39.60    4.60
  -2  -1 -20   41.00    4.40
  -2  -1 -20   57.09    9.20
  -2  -1 -20   34.30    3.40
   2   1  20   37.80    3.70
   2   1  20   46.30    3.50
   2   1  20   44.30    3.40
  -2   1 -20   34.20    4.10
  -2   1 -20   44.70    2.70
   2   1  20   34.40    3.10
  -2   1 -20   40.00    3.20
  -3  -1 -20  459.75   13.80
   3  -1  20  451.55   12.90
  -3  -1 -20  462.65   12.70
  -3  -1 -20  465.35   12.20
  -3   1 -20  471.65   12.40
   3   1  20  452.95   13.50
  -3   1 -20  464.75   12.50
  -4  -1 -20   25.30    2.90
  -4  -1 -20   24.80    4.10
  -4  -1 -20   21.60    3.20
  -4  -1 -20   25.50    2.70
   4  -1  20   25.70    2.80
   4   1  20   24.40    3.20
  -4   1 -20   27.10    2.50
  -4   1 -20   35.00    3.20
  -5  -1 -20  116.59    4.40
  -5  -1 -20  119.89    7.40
  -5  -1 -20  114.09    4.90
   5  -1  20  118.99    5.00
  -5  -1 -20  110.29    4.60
  -5   1 -20  119.99    5.00
  -5   1 -20  119.79    5.00
   5   1  20  110.69    5.30
  -6  -1 -20  262.47    7.20
  -6  -1 -20  299.97    9.10
  -6  -1 -20  253.47    7.60
  -6   1 -20  266.07    7.90
  -6   1 -20  268.07    7.70
   6   1  20  278.27    8.30
  -7   1 -20    1.60    0.90
  -7  -2  20   47.80    2.80
  -7  -2  20   50.59    2.10
  -7   2  20   45.10    3.40
   7   2 -20   52.79    2.90
   7   2 -20   49.00    1.90
  -6  -2  20    3.40    1.40
  -6  -2  20    0.70    1.00
   6   2 -20    2.20    0.90
  -6   2  20    3.00    1.70
  -6   2  20    1.70    2.40
  -5  -2  20    0.70    1.30
   5  -2 -20   -0.80    1.90
  -5  -2  20   -3.40    4.90
  -5  -2  20   -0.40    1.10
  -5   2  20    0.60    2.40
  -5   2  20   -0.30    1.70
   5   2 -20    1.10    1.00
   4  -2 -20   89.09    7.60
  -4  -2  20  112.99    4.40
  -4  -2  20   99.69    6.10
  -4  -2  20  107.09    4.10
   4  -2 -20  108.19    6.00
  -4   2  20  109.99    4.50
  -4   2  20   98.89    5.50
   4   2 -20  102.59    4.10
   4   2 -20  108.79    4.30
   3  -2 -20   -0.40    2.40
   3  -2 -20    0.90    1.90
  -3  -2  20    0.80    2.00
   3  -2 -20   -2.50    3.00
  -3  -2  20    1.20    1.40
   3  -2 -20    1.10    4.90
  -3  -2  20   -0.20    2.00
   3   2 -20    0.70    1.40
  -3   2  20    0.70    2.50
  -3   2  20    2.40    1.60
   3   2 -20    1.20    1.20
   2  -2 -20  166.68    5.90
  -2  -2  20  174.18   11.80
  -2  -2  20  178.28    6.30
  -2  -2  20  173.68    5.80
   2  -2 -20  173.88    7.50
   2  -2 -20  181.68    8.00
  -2   2  20  165.38    6.30
  -2   2  20  170.58    5.80
   2   2 -20  189.78    7.90
  -1  -2  20  165.78    5.70
  -1  -2  20  158.98    5.40
   1  -2 -20  166.58    8.50
   1  -2 -20  158.88    5.90
  -1  -2  20  167.78    6.30
   1  -2 -20  158.58    7.40
   1   2 -20  161.48    5.20
   1   2 -20  162.58    5.70
  -1   2  20  168.48    5.70
  -1   2  20  166.58    5.90
   1   2 -20  159.58    5.20
   0  -2  20  108.69    5.00
   0  -2 -20  105.29    7.70
   0  -2 -20  105.79    5.00
   0  -2  20  108.09    4.10
   0  -2 -20  108.29    6.30
   0  -2 -20  111.59    6.20
   0   2  20  111.19    4.50
   0   2  20  111.39    5.00
   0   2 -20  100.49    5.10
   0   2 -20  104.89    4.00
   0   2  20  109.49    4.60
   0   2 -20  108.69    4.10
   0   2 -20  104.69    7.80
  -1  -2 -20   82.39    6.00
   1  -2  20   82.09    4.60
  -1  -2 -20   83.09    9.00
  -1  -2 -20   85.79    4.80
  -1   2 -20   95.29    6.10
  -1   2 -20   82.49    4.10
   1   2  20   90.09    4.70
   1   2  20   85.39    4.10
   1   2  20   77.59    7.30
  -2  -2 -20    3.60    2.10
   2  -2  20    4.40    2.20
  -2  -2 -20    4.50    7.30
   2  -2  20   10.10    2.00
  -2  -2 -20    8.70    2.20
   2   2  20    8.50    2.00
  -2   2 -20    6.50    1.70
   2   2  20    6.50    3.20
  -2   2 -20    7.40    1.50
   2   2  20    6.90    1.80
   2   2  20    7.10    2.00
  -3  -2 -20  124.39    4.70
  -3  -2 -20  127.59    5.50
   3  -2  20  125.79    5.20
  -3  -2 -20  109.79   14.80
  -3  -2 -20  125.29    6.20
   3   2  20  115.79    6.40
   3   2  20  125.29    4.80
  -3   2 -20  125.79    5.10
  -3   2 -20  130.59    4.70
   4  -2  20   64.29    3.90
  -4  -2 -20   59.29    3.90
  -4  -2 -20   66.59    3.30
  -4  -2 -20   63.59    4.80
   4   2  20   71.19    4.70
  -4   2 -20   65.49    4.00
  -4   2 -20   65.79    3.40
   5  -2  20   46.00    4.00
  -5  -2 -20   47.10    3.20
  -5  -2 -20   52.79    4.30
  -5  -2 -20   44.70    4.50
  -5   2 -20   45.60    2.80
  -5   2 -20   41.50    3.50
   5   2  20   46.70    3.60
  -6  -2 -20   84.59    5.60
  -6   2 -20   93.19    3.60
   6   2  20   96.29    3.90
  -6   2 -20   92.49    4.20
  -6  -3  20   55.29    2.40
   6   3 -20   57.59    2.30
  -5  -3  20   -0.80    2.90
  -5  -3  20    2.80    1.30
   5   3 -20    2.50    1.10
  -5   3  20    2.60    2.10
  -4  -3  20  199.38    5.90
  -4  -3  20  180.18    8.30
   4  -3 -20  175.78   10.70
  -4   3  20  204.68    6.50
   4   3 -20  200.78    6.20
   4   3 -20  201.48    5.80
  -4   3  20  198.98    7.30
  -3  -3  20   76.49    3.50
  -3  -3  20   67.39    5.00
   3  -3 -20   68.09    7.40
   3   3 -20   77.09    3.60
  -3   3  20   71.99    5.10
  -3   3  20   74.69    4.00
   3   3 -20   73.09    3.30
  -2  -3  20   56.09    7.30
   2  -3 -20   51.19    6.20
   2  -3 -20   40.60    4.90
   2  -3 -20   32.60    4.40
   2  -3 -20   45.50    4.40
  -2  -3  20   38.30    4.00
   2  -3 -20   34.50    3.60
  -2   3  20   42.40    3.30
   2   3 -20   48.30    3.40
  -2   3  20   36.50    3.30
   2   3 -20   43.40    3.10
   2   3 -20   42.20    2.70
   1  -3 -20  165.68    9.10
   1  -3 -20  169.48    8.70
  -1  -3  20  166.38    6.80
   1  -3 -20  151.78    5.90
  -1   3  20  166.38    6.20
  -1   3  20  165.68    6.90
  -1   3  20  167.08    5.90
   1   3 -20  169.18    5.40
   1   3 -20  161.78    6.10
   1   3 -20  163.28    5.30
   0  -3 -20   40.00    3.50
   0  -3 -20   35.50    4.50
   0  -3 -20   34.30    5.40
   0   3 -20   38.00    3.50
   0   3 -20   35.80    2.50
   0   3  20   32.70    3.30
   0   3 -20   36.60    2.60
   0   3  20   33.90    3.40
   0   3  20   40.50    3.20
   1  -3  20    1.90    3.70
  -1  -3 -20   -2.20    1.80
  -1  -3 -20   -0.10    4.90
  -1  -3 -20    1.10    4.00
  -1   3 -20    0.30    1.20
   1   3  20    1.60    1.70
  -1   3 -20    0.40    1.40
   1   3  20    1.40    2.60
   1   3  20    0.10    1.60
   2  -3  20  276.47    8.10
  -2  -3 -20  246.68   17.30
   2  -3  20  251.67    9.30
  -2  -3 -20  278.47    9.10
   2   3  20  270.67    8.20
   2   3  20  272.07   10.50
   2   3  20  273.97    8.40
  -2   3 -20  281.27    7.90
  -2   3 -20  275.37    7.90
   3  -3  20   14.60    2.10
  -3  -3 -20    0.10   12.60
  -3  -3 -20   17.00    2.60
  -3   3 -20   12.50    2.00
   3   3  20   17.10    3.30
  -3   3 -20   18.20    2.20
   3   3  20   19.30    3.00
   3   3  20   16.90    2.00
  -4  -3 -20   55.79    3.90
   4  -3  20   44.20    3.40
  -4   3 -20   48.50    3.50
  -4   3 -20   46.00    2.70
   4   3  20   50.49    4.20
  -5  -3 -20  137.79    5.40
  -5   3 -20  136.49    4.60
   5   3  20  135.19    5.30
  -5   3 -20  131.59    5.30
  -6  -3 -20   78.69    4.10
  -6   3 -20   81.99    3.30
   6   3  20   87.99    3.80
   6   4 -20   51.19    2.00
   6   4 -20   50.89    3.10
   5   4 -20    9.20    1.20
  -5   4  20    8.50    4.20
   4   4 -20   49.40    2.60
  -4   4  20   43.70    4.00
   4   4 -20   52.99    2.40
  -4   4  20   45.30    4.40
  -3   4  20   83.29    4.30
   3   4 -20   83.29    3.30
  -3   4  20   83.99    5.40
   3   4 -20   78.79    3.60
   2  -4 -20   74.29    8.10
  -2  -4  20   90.69   11.90
   2   4 -20   78.19    3.30
  -2   4  20   83.29    4.30
   2   4 -20   77.39    4.00
  -2   4  20   82.99    4.80
   1  -4 -20    7.10    1.90
   1  -4 -20   14.10    7.40
   1   4 -20    8.50    1.60
   1   4 -20    3.70    2.50
  -1   4  20    3.80    2.10
   1   4 -20    4.20    1.30
  -1   4  20    6.10    1.90
   0  -4 -20  172.18   12.00
   0  -4 -20  171.38   10.00
   0  -4 -20  174.98    6.20
   0   4  20  172.98    6.40
   0   4 -20  175.88    5.60
   0   4  20  172.58    6.30
   0   4 -20  184.68    5.70
  -1  -4 -20   17.50    5.90
   1  -4  20   23.60    3.60
  -1  -4 -20   26.60    3.00
  -1  -4 -20   24.90    6.40
   1   4  20   24.80    2.80
  -1   4 -20   26.50    2.40
   1   4  20   24.40    2.90
  -1   4 -20   24.10    2.20
   2  -4  20  206.88    6.40
  -2  -4 -20  205.28   15.90
   2  -4  20  206.48    7.50
  -2  -4 -20  220.88    7.40
  -2   4 -20  211.98    6.60
   2   4  20  231.38    8.50
   2   4  20  215.48    6.70
  -2   4 -20  211.78    6.50
   3  -4  20   96.09    5.10
  -3  -4 -20   93.99    4.40
  -3   4 -20   90.79    3.70
   3   4  20   86.59    6.00
  -3   4 -20   86.49    6.00
  -4  -4 -20   14.40    1.80
   4   4  20   12.50    2.40
  -4   4 -20   13.40    1.50
  -5  -4 -20   -1.80    1.10
   5   4  20    2.40    1.50
   5   4  20    4.60    2.00
   4   5 -20   67.09    2.90
   4   5 -20   70.09    2.80
  -3   5  20    3.10    2.30
  -3   5  20   -1.40    1.90
   3   5 -20    2.40    1.40
   3   5 -20    1.10    0.80
  -2   5  20   37.80    3.10
   2   5 -20   35.80    4.00
   2   5 -20   39.50    2.20
  -2   5  20   35.30    3.30
   1   5 -20    2.20    1.40
   1   5 -20   -1.30    0.90
  -1   5  20    0.60    1.60
  -1   5  20   -1.10    2.70
   0   5  20    2.90    1.60
   0   5 -20    3.10    1.30
   0   5  20    4.60    1.50
   0   5 -20    1.80    1.10
   1  -5  20  140.99    4.40
  -1  -5 -20  135.79    4.60
  -1   5 -20  142.39    4.50
  -1   5 -20  138.29    4.50
   1   5  20  140.59    5.10
   1   5  20  143.49    4.90
  -2  -5 -20    3.10    1.30
   2  -5  20    5.40    2.80
  -2   5 -20    7.70    1.50
   2   5  20    3.50    1.70
  -2   5 -20    5.00    1.20
  -3  -5 -20   66.19    2.80
  -3   5 -20   62.19    4.10
  -3   5 -20   68.59    2.80
   1   6 -20   77.49    2.70
  -1   6  20   92.69    4.30
   0   6 -20   86.59    2.80
   0   6  20   85.39    3.40
  -7   0  21   -0.30    1.10
   7   0 -21   -0.40    1.50
   6   0 -21    0.90    1.70
  -6   0  21    2.30    1.40
  -6   0  21   -0.20    1.30
   5   0 -21   -3.10    2.80
   5   0 -21    0.30    3.20
  -5   0  21    0.70    1.30
   4   0 -21    0.50    1.20
   4   0 -21   -1.90    2.60
  -4   0  21    3.00    1.60
   4   0 -21   -0.40    2.20
  -4   0  21   -0.10    1.20
  -4   0  21   -1.00    3.80
   3   0 -21   -4.30    2.50
   3   0 -21    1.60    1.30
   3   0 -21    1.20    2.70
   3   0 -21    0.70    3.00
  -3   0  21    0.90    1.20
   2   0 -21   -3.80    2.90
   2   0 -21    0.60    2.30
  -2   0  21   -1.90    1.10
   2   0 -21    1.10    1.30
  -2   0  21   -0.40    1.50
   2   0 -21   -8.90    3.80
   1   0 -21    1.50    3.10
   1   0 -21    1.80    1.70
  -1   0  21   -1.30    1.20
   1   0 -21    1.60    1.50
  -1   0  21    2.80    1.60
   0   0  21   -0.30    1.50
   0   0 -21    2.30    1.70
   0   0 -21   -2.10    3.30
   0   0  21    0.80    1.50
   0   0 -21    1.00    1.50
   0   0  21    0.20    2.20
   0   0 -21    7.70    4.30
  -1   0 -21   -0.40    2.10
  -1   0 -21   -4.20    6.00
   1   0  21   -1.20    1.40
  -1   0 -21    0.80    1.60
  -1   0 -21    1.30    1.40
   1   0  21    2.80    2.10
   1   0  21    2.00    1.80
   1   0  21   -2.90    2.00
   2   0  21    2.60    2.40
  -2   0 -21    0.00    1.40
   2   0  21   -1.50    1.10
   2   0  21    1.80    1.30
   2   0  21    2.10    3.80
  -2   0 -21    4.00    2.70
   3   0  21    2.10    2.10
  -3   0 -21   -0.30    1.50
  -3   0 -21    0.80    1.60
  -3   0 -21   -3.80    3.10
  -4   0 -21    1.30    1.50
   4   0  21   -1.10    1.70
  -4   0 -21    1.30    1.70
  -4   0 -21   -0.10    4.50
   5   0  21    0.80    1.70
  -5   0 -21   -2.00    1.40
  -5   0 -21    0.10    1.50
  -6   0 -21   -1.30    1.30
  -6   0 -21   -0.50    1.10
  -6   0 -21    1.60    1.50
   6   0  21   -1.40    1.40
   7  -1 -21    7.90    1.80
  -7  -1  21   10.10    1.20
  -7  -1  21    6.10    1.40
  -7   1  21    5.20    1.40
   7   1 -21    6.40    1.60
  -7   1  21    7.80    1.60
   6  -1 -21    1.10    1.70
  -6  -1  21   -0.10    1.30
  -6  -1  21    1.40    1.10
   6   1 -21   -1.80    1.50
  -6   1  21    2.30    1.40
  -6   1  21    1.80    1.60
   6   1 -21    1.80    1.00
   5  -1 -21   16.50    2.80
  -5  -1  21   14.20    2.00
  -5  -1  21   16.60    1.90
  -5  -1  21    6.00    4.80
  -5   1  21   15.90    2.20
   5   1 -21   15.50    2.40
  -5   1  21   19.20    2.10
   5   1 -21   10.80    3.60
   5   1 -21   14.30    1.60
   4  -1 -21    0.40    3.30
  -4  -1  21   -0.60    1.30
   4  -1 -21   -0.10    2.60
   4  -1 -21   -0.40    2.30
  -4  -1  21   -0.20    1.20
  -4  -1  21   -2.10    2.80
   4  -1 -21    2.00    1.50
  -4   1  21   -1.70    1.30
  -4   1  21   -1.70    1.90
   4   1 -21    0.50    1.10
  -3  -1  21    2.20    2.00
  -3  -1  21   -0.70    1.20
   3  -1 -21    0.80    1.50
   3  -1 -21    3.10    3.30
  -3  -1  21   -0.30    1.30
   3  -1 -21   -0.80    2.60
   3  -1 -21   -0.70    2.70
   3   1 -21    3.40    1.90
   3   1 -21    0.00    1.20
   3   1 -21    5.80    3.60
  -3   1  21    0.80    1.30
  -2  -1  21   13.50    2.10
   2  -1 -21   20.60    2.10
  -2  -1  21   17.20    1.90
   2  -1 -21   18.00    3.50
  -2  -1  21   15.90    1.90
   2  -1 -21   13.90    3.70
  -2   1  21   17.00    2.20
   2   1 -21   19.00    3.70
   2   1 -21   15.70    1.80
  -2   1  21   16.40    1.90
   2   1 -21   18.40    1.90
   1  -1 -21  264.57    8.10
  -1  -1  21  274.37    7.70
  -1  -1  21  266.77    7.80
   1  -1 -21  250.67    8.70
  -1  -1  21  278.27    8.10
   1   1 -21  279.77   11.60
   1   1 -21  271.57    8.00
  -1   1  21  258.77    7.80
  -1   1  21  278.87    8.00
   1   1 -21  282.47    7.70
   1   1 -21  268.27    7.90
   0  -1  21  141.59    5.40
   0  -1  21  148.39    5.00
   0  -1 -21  143.79    6.50
   0  -1 -21  136.39    5.50
   0  -1  21  141.29    5.10
   0  -1 -21  139.39    5.50
   0  -1 -21  171.78    9.30
   0   1 -21  143.99    4.90
   0   1 -21  147.39   10.50
   0   1  21  153.28    9.60
   0   1  21  146.19    5.20
   0   1 -21  149.79    5.60
   0   1 -21  135.69    7.60
   0   1  21  141.89    5.20
   0   1 -21  139.79    4.80
  -1  -1 -21  186.08    8.10
  -1  -1 -21  189.18    7.10
   1  -1  21  200.08    5.90
   1  -1  21  197.68    6.90
   1  -1  21  199.08    6.80
  -1  -1 -21  190.38    6.60
  -1  -1 -21  174.78   11.70
  -1   1 -21  194.88    7.20
   1   1  21  202.18    6.50
  -1   1 -21  196.38    6.00
   1   1  21  196.88    7.90
  -1   1 -21  192.38    8.70
   1   1  21  192.38    6.30
  -1   1 -21  184.58    6.10
   1   1  21  198.48    7.00
   2  -1  21  462.55   13.20
  -2  -1 -21  454.85   12.50
  -2  -1 -21  465.55   12.10
   2  -1  21  467.45   12.90
  -2  -1 -21  463.15   13.90
  -2   1 -21  464.75   12.10
  -2   1 -21  465.05   12.30
   2   1  21  473.15   17.40
  -2   1 -21  440.56   13.40
   2   1  21  445.26   12.20
   2   1  21  466.45   13.30
  -3  -1 -21  149.59    5.40
  -3  -1 -21  149.88    5.90
  -3  -1 -21  146.69    7.00
   3  -1  21  152.08    6.10
  -3   1 -21  152.38    5.70
   3   1  21  148.59    6.50
  -3   1 -21  151.38    5.30
  -4  -1 -21  237.28    7.50
  -4  -1 -21  286.97   13.80
  -4  -1 -21  236.18    8.40
   4  -1  21  239.38    9.30
  -4   1 -21  250.97    9.20
   4   1  21  246.78    9.50
  -4   1 -21  238.48    7.40
  -5  -1 -21  413.76   10.80
   5  -1  21  411.86   11.40
  -5  -1 -21  430.56   11.70
  -5  -1 -21  425.76   15.00
  -5   1 -21  408.06   11.20
  -5   1 -21  412.26   11.50
   5   1  21  425.76   12.10
  -6  -1 -21    0.20    1.30
  -6  -1 -21    4.70    3.10
  -6  -1 -21    0.40    1.10
  -6   1 -21    1.00    1.50
   6   1  21   -0.60    1.30
  -6   1 -21    0.80    1.40
  -7  -2  21   51.89    2.10
  -7   2  21   40.60    3.40
   7   2 -21   51.49    2.80
  -6  -2  21   59.19    2.60
  -6  -2  21   57.99    3.10
   6   2 -21   54.89    2.40
  -6   2  21   52.09    3.20
   6   2 -21   54.89    3.50
  -6   2  21   50.69    3.70
  -5  -2  21   62.39    3.10
  -5  -2  21   67.79    4.40
  -5   2  21   68.59    4.30
  -5   2  21   65.79    5.10
   5   2 -21   61.89    2.90
   4  -2 -21    6.80    4.60
  -4  -2  21    4.00    3.00
  -4  -2  21    6.70    1.50
  -4  -2  21    4.50    1.60
   4   2 -21    3.90    1.30
   4   2 -21    8.70    1.90
  -4   2  21    5.00    1.70
  -4   2  21    4.60    2.40
  -3  -2  21   53.19    3.20
  -3  -2  21   48.20    4.20
   3  -2 -21   53.39    3.60
  -3  -2  21   55.39    3.10
   3  -2 -21   52.29    5.80
   3  -2 -21   51.69    4.70
   3  -2 -21   48.80    6.20
  -3   2  21   52.79    4.10
   3   2 -21   53.39    3.00
  -3   2  21   48.80    3.20
   3   2 -21   55.19    3.00
   2  -2 -21   78.89    6.00
   2  -2 -21   75.39    4.00
  -2  -2  21   70.99    3.50
  -2  -2  21   69.09    4.10
  -2  -2  21   74.79    3.90
  -2   2  21   79.49    4.60
   2   2 -21   71.09    3.50
  -2   2  21   82.59    3.70
   2   2 -21   76.69    3.40
   1  -2 -21  254.57    9.20
  -1  -2  21  237.48    7.60
   1  -2 -21  244.28    9.40
  -1  -2  21  244.58    7.10
   1  -2 -21  246.08   10.60
  -1   2  21  250.57    7.60
   1   2 -21  235.08    7.00
  -1   2  21  257.97    7.90
   1   2 -21  242.28    7.20
   1   2 -21  249.68    7.60
   1   2 -21  228.98   13.50
   0  -2 -21   67.69    4.50
   0  -2 -21   54.69    4.20
   0  -2  21   65.39    3.40
   0  -2 -21   57.19    5.50
   0  -2  21   63.39    4.10
   0  -2 -21   58.49    7.00
   0   2 -21   65.39    3.60
   0   2 -21   64.69    4.20
   0   2  21   63.69    3.50
   0   2 -21   60.79    3.10
   0   2  21   65.59    4.10
  -1  -2 -21    6.00    3.50
   1  -2  21    7.80    2.10
  -1  -2 -21    9.00    2.10
  -1  -2 -21    4.10    5.30
   1   2  21    5.40    1.80
   1   2  21    4.10    1.90
  -1   2 -21    4.20    1.30
   1   2  21    6.00    1.90
  -1   2 -21    5.40    1.50
   1   2  21   -2.30    3.90
  -1   2 -21    4.00    3.10
  -2  -2 -21  142.89    8.90
   2  -2  21  165.18    6.00
  -2  -2 -21  160.68   15.40
  -2  -2 -21  173.78    6.30
   2  -2  21  166.88    6.70
  -2  -2 -21  158.38    6.70
   2   2  21  162.48    7.70
   2   2  21  163.68    6.60
  -2   2 -21  159.58    5.60
   2   2  21  166.98    5.80
  -2   2 -21  167.38    5.50
   2   2  21  174.38    6.60
  -3  -2 -21  696.33   18.60
  -3  -2 -21  675.93   17.50
   3  -2  21  695.43   17.60
  -3  -2 -21  644.34   34.70
   3   2  21  670.33   16.50
   3   2  21  674.33   18.70
  -3   2 -21  685.63   17.00
  -3   2 -21  666.83   17.10
  -4  -2 -21    4.20    2.50
   4  -2  21    6.50    1.80
  -4  -2 -21    4.20    1.70
  -4  -2 -21    7.30    1.90
  -4   2 -21    4.80    1.50
  -4   2 -21    3.20    1.80
   4   2  21    7.10    2.30
  -5  -2 -21    0.70    1.40
  -5  -2 -21   -0.40    2.20
   5  -2  21   -3.70    1.70
   5   2  21    0.00    1.60
  -5   2 -21    1.00    1.30
  -6  -2 -21    3.20    3.30
  -6   2 -21    4.60    1.30
   6   2  21    4.40    1.40
  -6   2 -21    2.60    2.00
   6   3 -21   75.59    3.40
   6   3 -21   78.09    2.70
  -6   3  21   70.39    4.40
   5   3 -21   17.30    1.80
  -5   3  21   19.20    2.30
  -5   3  21   15.60    3.10
  -4  -3  21   58.49    3.00
   4   3 -21   58.39    2.90
  -4   3  21   58.69    5.70
  -4   3  21   57.69    4.90
   4   3 -21   61.59    2.90
   3  -3 -21    1.00    4.70
  -3  -3  21    1.80    2.90
  -3   3  21   -0.40    1.80
   3   3 -21    0.10    1.40
   3   3 -21   -0.10    1.20
  -2  -3  21   17.20    9.80
   2  -3 -21   11.70    2.20
  -2  -3  21   13.30    2.70
   2  -3 -21   11.70    3.40
   2  -3 -21   11.10    4.10
  -2   3  21    5.10    2.40
   2   3 -21   13.80    1.60
  -2   3  21   16.70    3.10
  -2   3  21   10.50    2.00
   2   3 -21   13.40    1.90
   1  -3 -21    0.60    3.40
   1  -3 -21   -0.20    1.80
   1  -3 -21   -0.80    3.60
  -1  -3  21   -0.60    2.60
   1   3 -21    0.70    1.90
  -1   3  21    0.10    1.50
   1   3 -21    1.10    1.20
  -1   3  21    1.00    1.90
   1   3 -21    1.00    1.40
  -1   3  21    0.50    2.70
   0  -3 -21  117.79    5.30
   0  -3 -21  127.99    9.40
   0  -3 -21  122.49    7.80
   0   3 -21  127.89    4.50
   0   3  21  125.19    6.00
   0   3  21  129.99    5.20
   0   3  21  124.09    5.20
   0   3 -21  129.99    4.60
   0   3 -21  122.49    5.80
  -1  -3 -21  101.59   13.80
  -1  -3 -21   72.09    4.40
  -1  -3 -21   62.29    7.50
  -1   3 -21   77.39    3.60
   1   3  21   83.09    4.10
  -1   3 -21   79.39    3.50
   1   3  21   68.99    5.20
   1   3  21   77.59    4.10
  -2  -3 -21   12.70    5.40
   2  -3  21   22.10    2.30
  -2  -3 -21   -3.50    7.70
  -2  -3 -21   21.00    2.60
  -2   3 -21   18.40    2.10
   2   3  21   17.90    3.80
   2   3  21   21.50    2.30
  -2   3 -21   19.90    2.20
   2   3  21   19.30    2.50
   3  -3  21    7.00    1.80
  -3  -3 -21   -7.10   18.00
  -3  -3 -21   10.50    2.20
  -3   3 -21    6.40    1.50
   3   3  21    6.20    2.90
   3   3  21    9.00    1.70
  -3   3 -21    6.70    1.70
   3   3  21   -0.20    3.80
  -4  -3 -21    5.80    1.80
   4  -3  21    5.70    2.30
   4   3  21    9.60    2.40
  -4   3 -21    6.30    1.80
  -4   3 -21    5.10    1.40
  -5  -3 -21    5.50    1.80
  -5   3 -21    4.80    1.60
   5   3  21    2.30    1.60
  -5   3 -21    5.00    2.70
   5   4 -21   14.40    1.50
   4   4 -21  112.59    3.70
  -4   4  21  103.59    5.60
  -4   4  21  106.79    5.80
  -3   4  21   51.09    4.50
  -3   4  21   49.40    3.70
   3   4 -21   53.99    3.00
   3   4 -21   54.29    2.60
  -2   4  21    2.20    2.20
   2   4 -21    1.00    2.30
   2   4 -21    1.10    1.00
  -2   4  21   -0.80    1.90
   2   4 -21   -0.50    1.70
   1  -4 -21   19.20    5.10
   1  -4 -21   30.70    3.00
   1   4 -21   27.20    2.50
   1   4 -21   31.40    2.30
  -1   4  21   28.50    2.80
  -1   4  21   30.30    2.90
   1   4 -21   29.10    3.00
   0  -4 -21   74.59    8.50
   0  -4 -21   76.09    4.00
   0  -4 -21   65.89    7.70
   0   4 -21   72.89    3.30
   0   4  21   80.59    4.20
   0   4 -21   73.89    3.30
   0   4  21   78.89    4.10
  -1  -4 -21    0.20    1.50
   1   4  21    3.10    1.50
   1   4  21    2.20    1.60
  -1   4 -21    1.00    1.20
  -1   4 -21    0.20    1.20
  -2  -4 -21   52.19    3.50
   2  -4  21   44.50    2.90
  -2   4 -21   48.70    2.70
   2   4  21   49.00    3.00
  -2   4 -21   51.49    3.00
   2   4  21   46.30    3.50
  -3  -4 -21    4.70    1.50
  -3   4 -21    6.60    1.40
   3   4  21    2.20    3.10
  -3   4 -21    5.70    1.60
  -4  -4 -21    3.00    1.30
  -4   4 -21    2.50    1.20
   4   4  21    6.70    2.20
  -4   4 -21    1.90    2.10
  -5  -4 -21   10.90    1.40
   5   4  21   10.10    1.60
   4   5 -21  411.26    9.80
   4   5 -21  416.16   10.10
  -3   5  21   97.09    4.30
  -3   5  21   89.79    4.10
   3   5 -21   93.69    3.10
   3   5 -21   89.09    3.70
   2   5 -21    0.00    2.40
  -2   5  21    2.10    1.70
   2   5 -21   -0.50    0.80
  -2   5  21   -0.50    1.70
   1   5 -21   60.59    3.80
  -1   5  21   54.19    3.30
   1   5 -21   55.99    3.30
  -1   5  21   53.69    3.20
   0   5 -21   16.10    1.60
   0   5  21   12.10    2.80
   0   5 -21   13.00    1.50
   0   5  21   11.20    1.90
  -1  -5 -21    1.20    1.20
   1  -5  21    2.60    1.20
   1   5  21    0.20    1.50
  -1   5 -21   -1.00    1.00
   1   5  21    0.00    1.20
  -1   5 -21    2.10    1.10
  -2  -5 -21   36.70    2.30
   2   5  21   35.30    3.20
  -2   5 -21   36.20    2.30
  -2   5 -21   40.00    2.40
  -3  -5 -21   42.60    2.10
  -3   5 -21   35.70    2.20
  -7   0  22   74.39    2.90
   7   0 -22   71.99    3.70
  -7   0  22   68.79    3.10
   6   0 -22   -0.60    1.70
  -6   0  22    1.70    1.20
  -6   0  22    0.10    1.20
   5   0 -22    4.50    3.40
   5   0 -22    7.50    2.20
  -5   0  22    8.20    1.70
   5   0 -22    7.80    1.40
  -5   0  22    7.80    1.70
   4   0 -22   28.30    2.40
   4   0 -22   30.40    6.40
   4   0 -22   24.70    5.00
  -4   0  22   31.90    2.80
  -4   0  22   37.30    4.30
   4   0 -22   31.00    3.90
  -4   0  22   31.10    2.60
   3   0 -22  134.29    6.80
  -3   0  22  135.99    5.10
   3   0 -22  142.49    4.90
  -3   0  22  133.59    5.90
  -3   0  22  151.38    5.10
   3   0 -22  148.39    7.60
   3   0 -22  141.29    7.70
   2   0 -22   19.20    2.60
  -2   0  22   15.70    2.20
  -2   0  22   15.00    2.00
   2   0 -22   16.20    3.60
   2   0 -22   12.50    4.30
   2   0 -22   17.20    1.90
  -2   0  22   16.70    1.90
  -1   0  22   28.10    2.50
   1   0 -22   28.50    5.90
  -1   0  22   28.60    2.60
  -1   0  22   22.70    3.30
   1   0 -22   25.80    2.40
   1   0 -22   28.00    2.80
   0   0  22  369.06    9.90
   0   0  22  361.66   10.00
   0   0 -22  368.96   14.50
   0   0  22  361.06   10.90
   0   0 -22  366.16   10.40
   0   0 -22  370.06   10.00
   1   0  22   21.10    2.20
  -1   0 -22   20.10    2.70
   1   0  22   19.90    2.50
   1   0  22   21.40    2.60
   1   0  22   15.80    2.10
  -1   0 -22   19.40    8.20
  -1   0 -22   15.30    2.20
  -1   0 -22   15.40    2.00
  -2   0 -22  857.91   21.30
  -2   0 -22  894.81   24.30
  -2   0 -22  870.71   21.70
   2   0  22  872.91   22.60
   2   0  22  888.11   22.50
   2   0  22  886.41   21.10
  -3   0 -22 1883.91   46.40
  -3   0 -22 1972.50   45.10
  -3   0 -22 1970.20   45.60
   3   0  22 1946.51   46.30
  -4   0 -22  600.44   15.90
   4   0  22  620.64   17.10
  -4   0 -22  581.04   15.20
  -4   0 -22  563.74   17.10
  -5   0 -22  224.48    6.90
   5   0  22  222.48    7.50
  -5   0 -22  231.18    7.30
  -6   0 -22   94.29    3.80
   6   0  22   90.59    3.60
  -6   0 -22   91.09    3.30
  -7  -1  22   31.10    1.80
  -7  -1  22   30.50    2.30
  -7   1  22   27.20    2.30
   7   1 -22   26.80    2.50
  -6  -1  22   18.80    2.10
  -6  -1  22   19.10    2.20
   6  -1 -22   19.90    2.60
  -6   1  22   20.30    2.40
   6   1 -22   22.70    2.80
   6   1 -22   19.50    1.80
  -5  -1  22   43.00    2.80
   5  -1 -22   39.70    3.90
  -5  -1  22   41.90    2.70
  -5   1  22   38.40    3.30
   5   1 -22   43.70    3.60
  -5   1  22   37.70    2.90
   5   1 -22   40.90    2.40
   5   1 -22   41.40    4.80
   4  -1 -22   87.19    6.90
  -4  -1  22   86.19    3.80
   4  -1 -22   78.39    7.20
   4  -1 -22   85.19    3.70
   4  -1 -22   89.49    5.40
  -4  -1  22   81.59    6.00
  -4  -1  22   86.29    3.90
  -4   1  22   87.39    3.90
   4   1 -22   86.99    8.70
  -4   1  22   78.09    4.20
   4   1 -22   83.99    4.90
   4   1 -22   86.59    3.60
  -3  -1  22  125.69    4.60
  -3  -1  22  121.49    5.70
   3  -1 -22  130.39    7.70
  -3  -1  22  125.99    4.90
   3  -1 -22  122.69    7.10
   3  -1 -22  136.79    6.70
   3  -1 -22  125.49    4.70
   3   1 -22  128.89    4.90
   3   1 -22  120.59    7.40
  -3   1  22  120.99    5.00
   3   1 -22  115.09    6.10
   3   1 -22  116.19    7.80
  -3   1  22  127.79    5.60
   3   1 -22  129.39    4.60
   2  -1 -22  205.48    9.20
  -2  -1  22  198.38    6.30
   2  -1 -22  202.18    6.80
  -2  -1  22  196.38    6.20
  -2  -1  22  190.88    6.80
   2  -1 -22  203.68    8.60
   2   1 -22  187.78    8.50
  -2   1  22  198.18    6.30
  -2   1  22  204.68    7.60
   2   1 -22  194.88    6.50
   2   1 -22  188.58    6.30
   2   1 -22  187.88    9.70
   1  -1 -22    1.50    3.50
  -1  -1  22    3.40    1.50
   1  -1 -22    4.20    2.90
  -1  -1  22    3.40    1.70
  -1  -1  22    1.40    1.40
   1  -1 -22    3.90    1.70
  -1   1  22    6.40    1.50
   1   1 -22    0.60    1.50
   1   1 -22    2.20    1.40
   1   1 -22   -7.30    4.50
  -1   1  22    4.40    1.60
   0  -1 -22   61.79    4.20
   0  -1 -22   60.49    5.30
   0  -1  22   69.09    3.40
   0  -1 -22   65.59    7.60
   0  -1  22   63.79    3.50
   0  -1 -22   65.49    3.80
   0  -1  22   57.69    4.30
   0   1 -22   51.89    7.70
   0   1  22   65.49    3.50
   0   1 -22   67.39    3.40
   0   1  22   65.89    6.40
   0   1 -22   62.99    3.30
   0   1  22   60.29    3.50
   0   1 -22   66.69    3.90
   0   1 -22   58.29    8.10
   1  -1  22 1104.79   27.30
   1  -1  22 1111.19   25.90
  -1  -1 -22 1091.39   28.90
  -1  -1 -22 1116.39   32.50
   1   1  22 1071.99   26.30
  -1   1 -22 1085.99   26.00
   1   1  22 1079.79   27.40
   1   1  22 1105.49   27.30
  -1   1 -22 1154.08   27.60
  -1   1 -22 1050.09   29.00
  -1   1 -22 1076.79   26.80
  -2  -1 -22   27.30    2.60
   2  -1  22   16.20    2.70
   2  -1  22   21.90    2.70
  -2  -1 -22   25.70    2.90
  -2  -1 -22   33.00    9.80
  -2   1 -22   16.30    3.60
  -2   1 -22   21.20    2.70
   2   1  22   23.50    3.30
  -2   1 -22   25.60    2.40
   2   1  22   22.70    2.90
   2   1  22   24.00    3.00
   2   1  22   18.20    2.20
  -3  -1 -22  322.57   10.70
   3  -1  22  320.07    9.90
  -3  -1 -22  327.27    9.30
  -3  -1 -22  332.57    9.80
  -3   1 -22  325.77    9.50
  -3   1 -22  322.47    9.10
  -3   1 -22  314.47   11.90
   3   1  22  331.67   10.60
  -4  -1 -22  135.69    5.30
   4  -1  22  145.99    5.80
  -4  -1 -22  141.29    5.60
  -4  -1 -22  145.79    7.10
   4   1  22  148.19    6.30
  -4   1 -22  141.49    5.10
  -4   1 -22  139.09    5.50
  -5  -1 -22   33.20    3.60
  -5  -1 -22   40.70    3.10
  -5  -1 -22   44.70    2.60
  -5  -1 -22   38.70    4.40
   5  -1  22   45.70    3.20
  -5   1 -22   44.40    2.90
   5   1  22   40.30    3.20
  -5   1 -22   45.80    3.10
  -6  -1 -22   13.80    1.60
  -6  -1 -22   13.00    1.30
   6   1  22   10.70    1.60
  -6   1 -22   14.10    1.80
  -6   1 -22   13.30    1.60
  -7  -2  22    0.50    0.80
   7   2 -22    0.30    1.20
  -6  -2  22   12.70    1.80
  -6  -2  22    9.80    1.60
   6   2 -22   10.40    1.80
  -6   2  22   13.90    2.10
   6   2 -22   13.60    1.50
  -5  -2  22   20.70    2.50
  -5  -2  22   20.10    2.10
   5   2 -22   21.20    1.90
  -5   2  22   20.20    2.50
  -5   2  22   22.80    2.60
  -4  -2  22  160.78    7.90
  -4  -2  22  162.48    5.60
   4  -2 -22  169.08   10.00
  -4   2  22  159.98    6.00
   4   2 -22  162.38    5.30
  -4   2  22  163.58    5.70
   3  -2 -22    3.00    3.40
   3  -2 -22    1.10    3.50
   3  -2 -22    3.90    1.80
  -3  -2  22    3.20    1.70
   3  -2 -22    6.50    6.10
  -3  -2  22    2.10    2.40
  -3  -2  22    4.20    1.40
  -3   2  22    2.20    1.50
   3   2 -22   -0.10    1.20
   3   2 -22    0.30    1.40
  -3   2  22    0.10    2.00
  -2  -2  22   41.10    3.50
   2  -2 -22   46.40    5.30
  -2  -2  22   47.20    3.10
   2  -2 -22   50.59    5.70
  -2  -2  22   39.90    5.10
   2  -2 -22   40.90    3.50
  -2   2  22   47.80    3.60
   2   2 -22   46.50    3.10
   2   2 -22   46.50    2.90
  -2   2  22   52.79    3.30
   1  -2 -22    9.80    2.00
   1  -2 -22    5.50    3.70
   1  -2 -22    7.30    3.20
  -1  -2  22    8.70    2.00
  -1  -2  22    7.70    1.90
  -1   2  22    7.20    1.80
   1   2 -22    6.60    1.80
  -1   2  22    8.60    2.00
   1   2 -22    5.70    1.90
   1   2 -22    8.10    1.50
   1   2 -22   10.20    8.10
   0  -2  22  113.79    4.50
   0  -2 -22  110.69    6.50
   0  -2 -22  112.49    5.20
   0  -2 -22  112.69    9.10
   0  -2  22  111.49    5.20
   0  -2 -22  111.69    6.80
   0   2 -22  120.09    5.60
   0   2  22  112.29    4.70
   0   2  22  112.79    4.70
   0   2 -22  113.79    4.30
   0   2 -22  112.69    4.30
   0   2  22  116.79    5.30
  -1  -2 -22   41.90    4.00
  -1  -2 -22   45.60    3.90
   1  -2  22   42.70    4.10
  -1  -2 -22   45.30    7.40
   1  -2  22   44.70    3.30
  -1  -2 -22   42.60    5.10
   1   2  22   47.10    5.00
  -1   2 -22   45.40    3.10
  -1   2 -22   39.20    3.80
  -1   2 -22   44.40    2.90
   1   2  22   37.40    3.20
   1   2  22   47.80    4.10
   1   2  22   44.60    4.00
   2  -2  22   46.80    4.10
  -2  -2 -22   38.70    6.80
  -2  -2 -22   53.69   10.00
   2  -2  22   48.60    3.50
  -2  -2 -22   46.60    3.80
  -2  -2 -22   52.19    4.10
  -2   2 -22   45.00    3.10
   2   2  22   49.30    3.90
   2   2  22   48.50    3.30
   2   2  22   50.49    3.70
   2   2  22   43.90    4.50
  -2   2 -22   48.70    2.90
   3  -2  22  400.26   11.40
  -3  -2 -22  401.86   11.90
  -3  -2 -22  412.46   12.40
  -3   2 -22  389.86   11.40
   3   2  22  409.36   12.60
  -3   2 -22  393.26   10.80
  -4  -2 -22  300.47    8.90
  -4  -2 -22  309.67    9.90
   4  -2  22  297.37    8.80
  -4   2 -22  301.97    8.80
  -4   2 -22  297.37    9.50
   4   2  22  298.27    9.80
  -5  -2 -22  428.06   12.10
  -5  -2 -22  420.56   11.30
   5   2  22  417.86   11.90
  -5   2 -22  432.66   11.10
  -5   2 -22  426.06   11.30
  -6   2 -22  126.89    4.70
   6   2  22  136.39    4.50
  -6   2 -22  133.09    4.30
   6   3 -22  311.27    8.70
   6   3 -22  323.67    8.00
  -5  -3  22   18.90    2.10
   5   3 -22   17.20    1.70
  -5   3  22   19.80    2.30
  -5   3  22   18.60    2.80
  -4  -3  22   21.10    1.90
  -4   3  22   24.50    2.40
   4   3 -22   21.80    2.30
   4   3 -22   20.30    2.00
  -4   3  22   30.10    3.00
   3  -3 -22   42.20    9.30
  -3  -3  22   29.80    2.40
  -3  -3  22   30.60    3.90
  -3   3  22   41.20    3.30
  -3   3  22   38.20    3.90
   3   3 -22   35.30    2.40
   3   3 -22   39.40    2.70
  -2  -3  22   11.60    2.90
   2  -3 -22   13.60    3.00
   2  -3 -22   11.20    2.20
   2  -3 -22   14.80    5.10
   2  -3 -22   19.50    4.50
  -2   3  22   14.90    2.10
  -2   3  22   15.00    2.90
  -2   3  22    9.80    2.30
   2   3 -22   12.20    1.80
   2   3 -22   10.90    1.50
   1  -3 -22   34.60    5.30
   1  -3 -22   31.40    6.20
  -1  -3  22   35.50    3.60
   1  -3 -22   32.40    3.30
   1   3 -22   38.00    3.50
  -1   3  22   37.70    3.10
  -1   3  22   40.60    3.50
  -1   3  22   33.40    3.30
   1   3 -22   28.60    2.70
   1   3 -22   34.90    2.50
   0  -3 -22   88.49   10.70
   0  -3 -22   87.79    7.50
   0  -3 -22  103.89    4.90
   0   3  22  100.99    4.60
   0   3 -22  103.19    4.10
   0   3 -22  101.99    4.00
   0   3 -22   94.89    5.20
   0   3  22   88.39    5.50
   0   3  22  101.49    4.60
  -1  -3 -22    9.80    5.10
   1  -3  22   -3.30    3.00
  -1  -3 -22    3.40    1.90
  -1  -3 -22   10.90    6.10
  -1   3 -22    3.70    1.40
   1   3  22    2.60    1.70
   1   3  22    0.80    1.60
  -1   3 -22    2.40    1.30
  -2  -3 -22   -0.40    1.80
  -2  -3 -22    6.10    8.20
  -2  -3 -22   -5.70    6.70
   2  -3  22   -0.40    1.40
   2   3  22   -1.30    1.90
   2   3  22   -4.40    3.40
   2   3  22    1.20    1.50
  -2   3 -22    0.80    1.30
  -2   3 -22    3.40    1.40
  -3  -3 -22    0.70    1.70
   3  -3  22    1.00    1.50
  -3   3 -22    1.90    1.60
   3   3  22   -5.00    2.80
  -3   3 -22    0.00    1.30
  -4  -3 -22   11.40    2.00
  -4   3 -22   13.60    1.70
   4   3  22   10.60    2.20
  -4   3 -22   11.70    1.90
  -5  -3 -22    6.20    1.70
  -5   3 -22    4.70    1.30
   5   3  22    5.10    1.60
  -5   3 -22    7.80    2.00
   5   4 -22   12.80    3.20
   5   4 -22   15.90    1.50
  -4   4  22   41.90    4.20
   4   4 -22   44.80    2.30
  -4   4  22   51.99    3.60
   4   4 -22   47.00    2.40
  -3   4  22   14.50    2.70
  -3   4  22   16.70    2.30
   3   4 -22   14.90    1.50
   3   4 -22   14.30    1.70
  -2   4  22  294.97    8.90
   2   4 -22  297.97    8.50
   2   4 -22  293.87    8.10
  -2   4  22  303.17    8.90
   1  -4 -22    8.80    1.80
  -1   4  22    8.00    2.00
   1   4 -22    8.20    1.70
   1   4 -22   11.10    1.50
  -1   4  22    7.90    1.80
   1   4 -22   15.60    2.60
   0  -4 -22   65.99    3.70
   0   4  22   67.79    3.70
   0   4  22   64.29    3.80
   0   4 -22   59.99    3.70
   0   4 -22   67.79    3.10
   1  -4  22    8.80    1.50
  -1  -4 -22    7.40    1.90
  -1  -4 -22   15.60    6.90
   1   4  22   10.30    2.00
  -1   4 -22    8.30    1.50
  -1   4 -22    8.50    1.50
   1   4  22   11.40    1.80
   2  -4  22    2.80    1.40
  -2  -4 -22    5.00    1.60
  -2   4 -22    4.00    1.40
   2   4  22    5.10    1.90
  -2   4 -22    4.80    1.30
   2   4  22    4.40    1.40
  -3  -4 -22   18.60    2.20
   3   4  22   14.50    3.30
  -3   4 -22   17.90    1.90
  -3   4 -22   16.70    2.00
  -4  -4 -22   81.29    3.50
  -4   4 -22   81.49    3.20
   4   4  22   77.99    4.20
  -4   4 -22   78.89    3.80
   4   5 -22   41.10    3.10
   3   5 -22    1.40    0.80
  -3   5  22   -2.20    1.90
  -3   5  22    2.50    1.90
   3   5 -22   -1.60    1.50
  -2   5  22    6.20    1.70
  -2   5  22   10.10    1.80
   2   5 -22    9.70    1.10
   2   5 -22   10.10    2.50
  -1   5  22   12.70    1.80
   1   5 -22   12.50    1.30
   1   5 -22   11.60    2.20
  -1   5  22    9.60    1.70
   0  -5  22   54.09    2.50
   0   5  22   52.89    2.90
   0   5 -22   53.99    2.50
   0   5  22   53.79    3.10
   0   5 -22   49.70    2.90
  -1  -5 -22   -0.70    1.10
   1  -5  22    3.00    1.20
   1   5  22   -2.00    1.60
   1   5  22    0.20    1.00
  -1   5 -22    2.50    1.20
  -1   5 -22    3.00    1.10
  -2  -5 -22   22.80    1.80
  -2   5 -22   18.90    1.90
  -2   5 -22   19.30    1.90
  -3  -5 -22   12.70    1.20
  -3   5 -22   18.30    1.90
   7   0 -23   -1.40    1.30
  -7   0  23    0.70    1.20
  -7   0  23    0.60    0.90
   6   0 -23    0.20    1.70
  -6   0  23    0.70    1.20
  -6   0  23   -0.70    1.20
   5   0 -23    1.30    1.20
  -5   0  23   -0.30    1.40
   5   0 -23   -0.50    1.90
  -5   0  23    1.00    1.30
   5   0 -23    1.70    3.80
   4   0 -23    0.90    2.30
  -4   0  23    2.20    1.30
   4   0 -23   -0.80    1.20
   4   0 -23   -1.20    3.30
  -4   0  23   -0.20    1.40
   4   0 -23   -3.70    4.70
   3   0 -23    0.30    1.20
   3   0 -23    0.00    2.90
  -3   0  23    0.00    1.40
   3   0 -23    2.10    3.50
  -3   0  23   -0.70    2.40
  -3   0  23    0.40    1.30
   3   0 -23    4.10    3.20
   2   0 -23   -1.30    2.30
  -2   0  23    1.10    1.40
  -2   0  23    1.50    1.70
  -2   0  23    4.20    4.60
   2   0 -23    0.30    1.40
   2   0 -23    1.10    3.40
   2   0 -23    1.30    4.60
  -2   0  23    2.10    1.30
   1   0 -23   -0.20    2.40
  -1   0  23    0.90    1.40
   1   0 -23   -0.60    1.80
   1   0 -23    8.20    4.40
  -1   0  23    1.70    3.00
   0   0 -23    0.70    1.60
   0   0  23    0.30    1.60
   0   0  23    0.50    1.60
   0   0  23   -2.00    2.60
   0   0 -23    2.10    1.60
  -1   0 -23   -0.80    1.60
   1   0  23    0.50    1.40
  -1   0 -23   -4.70    2.40
   1   0  23   -6.20    2.50
   1   0  23   -0.60    2.30
  -1   0 -23    2.30    2.20
   2   0  23   -1.90    1.50
  -2   0 -23    0.10    2.60
   2   0  23   -0.80    1.90
   2   0  23    1.30    1.40
  -2   0 -23    1.00    1.60
  -2   0 -23   -4.00    2.40
  -3   0 -23    2.60    3.10
  -3   0 -23    0.30    1.60
   3   0  23   -0.60    2.00
  -3   0 -23   -2.20    1.50
   4   0  23    1.10    1.80
  -4   0 -23   -3.40    4.00
  -4   0 -23   -0.80    1.60
  -4   0 -23   -2.00    1.50
  -5   0 -23   -0.20    1.40
  -5   0 -23   -2.40    1.50
   5   0  23   -1.30    1.60
   6   0  23    0.00    1.20
  -6   0 -23   -1.60    1.20
  -6   0 -23   -1.80    3.00
  -6   0 -23    0.00    0.90
  -7  -1  23    7.30    1.40
  -7  -1  23    5.80    1.00
   7   1 -23    3.10    1.40
  -7   1  23    5.00    1.20
  -7   1  23    5.60    1.50
  -6  -1  23   15.00    1.80
  -6  -1  23   18.00    1.90
   6  -1 -23   12.50    2.30
   6   1 -23   18.60    2.80
   6   1 -23   18.30    1.80
  -6   1  23   15.50    1.80
  -6   1  23   15.80    1.80
   5  -1 -23    8.90    2.30
  -5  -1  23   11.70    1.80
  -5  -1  23   11.70    1.60
   5   1 -23   13.20    1.50
  -5   1  23   10.90    1.80
   5   1 -23    9.20    2.20
  -5   1  23    9.10    1.80
  -4  -1  23    3.10    1.40
  -4  -1  23    1.90    1.40
  -4  -1  23    4.20    3.30
   4  -1 -23    9.80    4.70
   4  -1 -23    2.50    3.10
   4  -1 -23    5.60    2.50
   4  -1 -23    1.20    1.50
   4   1 -23    8.10    3.90
  -4   1  23    3.20    1.50
  -4   1  23    2.90    1.80
   4   1 -23    2.90    2.30
   4   1 -23    3.20    1.20
   3  -1 -23  239.48   10.00
   3  -1 -23  240.98    7.20
   3  -1 -23  228.58   10.40
  -3  -1  23  242.88    7.30
  -3  -1  23  227.58    8.30
   3  -1 -23  245.78    9.00
  -3  -1  23  239.28    7.10
   3   1 -23  233.78   10.50
   3   1 -23  236.38    7.10
   3   1 -23  235.68    8.50
  -3   1  23  237.38    7.20
   3   1 -23  219.98   10.70
  -3   1  23  230.78    7.30
   3   1 -23  229.78    7.10
  -2  -1  23   27.80    3.20
  -2  -1  23   23.00    2.30
   2  -1 -23   24.50    2.80
   2  -1 -23   30.10    4.50
  -2  -1  23   25.80    2.60
   2   1 -23   27.00    2.80
   2   1 -23   22.20    4.60
   2   1 -23   26.50    2.50
  -2   1  23   23.80    2.50
  -2   1  23   21.30    2.30
   2   1 -23   28.30    4.90
   1  -1 -23   99.49    4.50
   1  -1 -23   96.39    5.70
   1  -1 -23  103.39    7.80
  -1  -1  23   98.29    4.10
  -1  -1  23   98.69    4.50
  -1  -1  23   99.79    4.40
   1   1 -23  109.99    9.50
   1   1 -23  105.89    4.50
  -1   1  23  103.09    4.30
  -1   1  23   99.29    4.30
   1   1 -23   98.29    4.20
   0  -1  23  246.98    7.50
   0  -1  23  265.57    8.50
   0  -1 -23  266.67   12.70
   0  -1 -23  245.68    8.00
   0  -1 -23  259.47    8.20
   0  -1  23  257.67    7.70
   0  -1  23  253.07    8.00
   0   1 -23  250.17    7.40
   0   1  23  257.07    7.80
   0   1 -23  257.07   16.40
   0   1  23  251.87    9.90
   0   1 -23  261.37    7.50
   0   1  23  254.67    7.60
   0   1  23  263.97    8.50
   1  -1  23  943.41   23.40
  -1  -1 -23  903.61   28.80
  -1  -1 -23  897.71   22.30
   1  -1  23  912.51   22.80
   1  -1  23  911.01   21.90
  -1  -1 -23  920.21   23.00
  -1   1 -23  902.81   22.10
  -1   1 -23  930.21   23.00
   1   1  23  896.11   23.60
   1   1  23  908.61   23.30
   1   1  23  908.41   22.40
  -1   1 -23  904.51   21.90
   1   1  23  897.01   22.10
   2  -1  23   52.49    3.80
   2  -1  23   48.80    3.80
  -2  -1 -23   46.90    4.30
  -2  -1 -23   21.30   11.10
  -2  -1 -23   49.30    3.70
  -2   1 -23   47.20    3.20
  -2   1 -23   41.60    3.80
   2   1  23   48.40    3.80
  -2   1 -23   52.79    3.00
   2   1  23   43.00    3.40
   2   1  23   38.70    3.80
  -3  -1 -23  112.89    6.10
  -3  -1 -23  110.39    4.90
   3  -1  23  115.89    5.30
  -3   1 -23  126.29    7.90
   3   1  23  108.29    4.80
  -3   1 -23  113.79    4.90
  -3   1 -23  110.79    4.40
   3   1  23  111.79    5.70
  -4  -1 -23  231.98    7.40
   4  -1  23  232.98    7.70
  -4  -1 -23  227.28    8.80
  -4  -1 -23  225.78    6.70
  -4  -1 -23  214.18    7.20
  -4   1 -23  230.28    7.10
  -4   1 -23  240.58    7.40
   4   1  23  233.08    8.20
  -5  -1 -23   93.59    4.00
  -5  -1 -23   87.59    4.70
  -5  -1 -23   90.59    6.20
  -5  -1 -23   82.99    5.10
   5  -1  23   91.29    4.00
   5   1  23   89.59    4.30
  -5   1 -23   87.69    3.90
  -5   1 -23   88.89    3.80
   6   1  23   98.69    3.70
  -6   1 -23  103.19    3.70
  -6   1 -23  107.09    4.20
  -6  -2  23    3.40    1.70
  -6  -2  23    1.80    1.00
   6   2 -23    2.50    1.50
   6   2 -23    2.30    0.90
  -6   2  23   -2.10    1.70
  -6   2  23    1.70    1.60
  -5  -2  23   51.29    2.70
  -5  -2  23   44.70    3.10
  -5   2  23   50.89    3.10
  -5   2  23   41.20    3.30
   5   2 -23   48.90    2.50
   5   2 -23   47.50    3.50
  -4  -2  23  176.98    8.30
  -4  -2  23  179.68    5.70
  -4  -2  23  187.28    6.00
   4  -2 -23  189.08   10.90
  -4   2  23  181.68    6.20
  -4   2  23  181.98    6.10
   4   2 -23  182.38    5.80
  -3  -2  23  269.97    8.00
  -3  -2  23  267.57    9.30
   3  -2 -23  269.87   11.80
  -3  -2  23  271.17    7.70
   3  -2 -23  286.27   13.20
   3  -2 -23  268.97    7.80
   3  -2 -23  273.47    9.40
  -3   2  23  269.77    8.10
   3   2 -23  272.77    7.90
   3   2 -23  268.37    7.60
  -3   2  23  271.77    8.20
  -2  -2  23  248.28    7.30
  -2  -2  23  249.08    8.40
   2  -2 -23  271.07   11.20
  -2  -2  23  246.58    7.80
   2  -2 -23  251.27   10.70
   2  -2 -23  270.97    8.00
  -2   2  23  263.97    8.00
  -2   2  23  262.37    7.90
   2   2 -23  251.27    7.70
   2   2 -23  276.07   14.00
   2   2 -23  262.57    7.40
   1  -2 -23  155.08    5.90
   1  -2 -23  145.39    9.10
  -1  -2  23  149.69    5.30
   1  -2 -23  148.09    7.60
   1   2 -23  154.88    5.60
  -1   2  23  144.99    5.50
   1   2 -23  144.49    5.30
   1   2 -23  121.99   14.40
   1   2 -23  155.58    5.10
  -1   2  23  155.08    5.60
   0  -2 -23    2.40    3.90
   0  -2 -23    3.80    3.40
   0  -2 -23    1.70    1.60
   0  -2  23   -1.10    1.80
   0  -2  23    0.60    2.00
   0  -2 -23    3.80    4.70
   0   2  23    1.00    1.60
   0   2 -23    2.60    1.30
   0   2  23    0.20    1.80
   0   2  23    2.30    1.60
   0   2 -23    1.10    1.50
   0   2 -23    1.70    2.10
  -1  -2 -23  348.47   16.40
  -1  -2 -23  337.97   10.30
  -1  -2 -23  330.17    9.80
   1  -2  23  336.87    9.80
   1  -2  23  338.57   10.50
  -1  -2 -23  343.47   13.50
   1   2  23  328.27    9.60
   1   2  23  322.87   11.60
  -1   2 -23  338.87    9.40
  -1   2 -23  329.07    9.20
  -1   2 -23  325.17   10.50
   1   2  23  331.47    9.80
   1   2  23  344.67   10.40
  -2  -2 -23   89.69    4.90
  -2  -2 -23   89.49    4.70
   2  -2  23   86.39    4.40
  -2  -2 -23   88.89   13.70
   2  -2  23   88.49    5.10
  -2   2 -23   83.39    4.00
   2   2  23   77.89    6.00
   2   2  23   83.89    4.60
   2   2  23   91.59    4.10
   2   2  23   91.39    4.90
  -2   2 -23   86.19    3.80
  -3  -2 -23    1.70    2.10
   3  -2  23    1.90    1.60
  -3  -2 -23    1.10    1.80
   3   2  23    3.00    2.50
  -3   2 -23   -1.20    1.50
  -3   2 -23    1.60    1.30
  -4  -2 -23   42.60    3.90
   4  -2  23   42.10    3.10
  -4  -2 -23   42.40    3.10
  -4   2 -23   39.60    2.70
  -4   2 -23   46.40    3.10
   4   2  23   38.60    3.70
  -5  -2 -23   41.90    3.90
  -5   2 -23   40.50    2.60
  -5   2 -23   45.20    3.00
   5   2  23   50.59    3.20
   6   2  23  149.29    4.60
  -6   2 -23  147.69    4.60
   6   3 -23   33.20    1.60
   6   3 -23   27.70    2.60
  -5   3  23  100.79    4.60
   5   3 -23  101.39    3.90
  -5   3  23   99.19    4.20
   5   3 -23  100.49    4.30
   4   3 -23   72.99    3.20
   4   3 -23   79.59    3.30
  -4   3  23   77.79    4.30
  -4   3  23   77.09    3.90
   3  -3 -23   40.90    8.00
  -3   3  23   31.80    3.60
  -3   3  23   39.00    3.10
   3   3 -23   37.40    2.60
   3   3 -23   36.40    2.50
   2  -3 -23   65.19    8.20
   2  -3 -23   74.09    4.00
   2   3 -23   63.89    5.10
  -2   3  23   82.09    5.60
  -2   3  23   79.69    4.90
  -2   3  23   84.79    4.00
   1  -3 -23  125.49    8.60
   1  -3 -23  127.19    5.20
  -1  -3  23  117.29    6.20
   1  -3 -23  127.49    8.70
  -1   3  23  128.39    5.10
   1   3 -23  123.89    4.70
  -1   3  23  132.59    6.30
   1   3 -23  124.59    5.10
   1   3 -23  129.59    4.60
  -1   3  23  128.39    5.10
   0  -3 -23   15.00    5.40
   0  -3 -23   13.40    5.20
   0  -3  23    2.70    2.90
   0  -3 -23   12.70    2.20
   0   3 -23   16.00    1.90
   0   3 -23   15.10    1.80
   0   3  23   16.30    2.20
   0   3 -23   11.90    2.80
   0   3  23   15.00    2.90
   0   3  23   15.40    2.30
  -1  -3 -23   16.60    3.90
  -1  -3 -23   19.10    6.70
  -1  -3 -23    8.70    6.60
  -1   3 -23   24.30    2.30
   1   3  23   25.00    3.00
  -2  -3 -23   -1.60    1.50
  -2  -3 -23    5.90   10.00
   2  -3  23    1.30    1.40
  -2   3 -23   -0.40    1.30
   2   3  23    3.30    3.70
  -2   3 -23    1.90    1.30
   2   3  23    2.00    2.00
   2   3  23   -0.30    1.40
  -3  -3 -23   43.90    3.50
   3  -3  23   38.50    3.00
  -3   3 -23   42.10    2.60
  -3   3 -23   39.10    2.80
   3   3  23   36.60    3.90
  -4  -3 -23   77.89    4.10
  -4   3 -23   72.79    3.40
   4   3  23   69.69    4.20
  -4   3 -23   68.89    3.10
  -5  -3 -23    0.90    1.80
  -5   3 -23    5.70    1.30
   5   3  23    1.60    1.40
  -5   3 -23    1.50    1.80
   5   4 -23    9.50    1.00
  -4   4  23   43.50    4.50
   4   4 -23   38.40    2.10
   4   4 -23   39.00    2.20
  -4   4  23   34.70    3.30
  -3   4  23    1.40    1.80
   3   4 -23   -0.50    1.00
  -3   4  23   -1.00    1.90
  -2   4  23    2.70    1.70
   2   4 -23    5.20    1.70
   2   4 -23    2.50    1.10
  -2   4  23    4.90    1.90
   1  -4 -23   27.90    2.80
  -1   4  23   26.70    2.90
   1   4 -23   25.10    2.90
   1   4 -23   23.30    2.30
  -1   4  23   24.20    2.50
   1   4 -23   25.80    2.10
   0  -4 -23   -2.40    1.50
   0   4  23    1.30    1.40
   0   4  23   -0.80    1.60
   0   4 -23   -0.10    1.00
   0   4 -23    1.40    1.30
  -1  -4 -23    1.60    1.50
   1  -4  23    0.40    1.10
  -1   4 -23   -0.60    1.10
   1   4  23   -1.00    1.30
  -1   4 -23   -0.70    1.20
   1   4  23   -1.00    1.60
  -2  -4 -23   16.80    2.10
   2  -4  23   17.50    2.20
  -2   4 -23   18.00    2.10
   2   4  23   13.30    2.20
   2   4  23   22.80    2.20
  -2   4 -23   17.60    1.80
  -3  -4 -23    2.80    1.40
   3   4  23    3.40    3.50
  -3   4 -23    2.80    1.40
  -3   4 -23    0.30    1.10
  -4  -4 -23   10.00    1.40
  -4   4 -23   11.40    1.40
  -4   4 -23    8.50    2.10
   4   4  23   13.10    2.30
  -3   5  23    3.10    1.90
  -3   5  23    2.70    1.70
   3   5 -23    3.80    2.10
   3   5 -23    6.50    1.40
   2   5 -23   -0.70    0.80
  -2   5  23   -1.60    1.40
  -2   5  23    0.80    1.50
  -1   5  23    4.00    1.30
  -1   5  23   -0.40    1.50
   1   5 -23    2.40    0.90
   0  -5  23   84.69    3.10
   0   5 -23   79.79    3.50
   0   5 -23   85.09    3.10
   0   5  23   84.29    3.90
   0   5  23   85.49    3.40
   1   5  23   14.10    1.40
  -1   5 -23   12.90    1.50
   1   5  23   17.10    1.90
  -1   5 -23   13.00    1.30
  -2  -5 -23   11.60    1.20
  -2   5 -23   12.40    1.40
  -2   5 -23   16.20    1.90
  -7   0  24    2.10    1.30
  -7   0  24    1.20    1.00
   7   0 -24    1.20    1.50
  -6   0  24   42.30    2.70
   6   0 -24   47.80    5.40
   5   0 -24   97.39    5.10
  -5   0  24   98.39    3.90
   5   0 -24   84.89    7.00
   5   0 -24   99.49    3.60
  -4   0  24  182.98    6.00
   4   0 -24  172.78    5.80
  -4   0  24  182.78    6.00
  -4   0  24  178.88    9.00
   4   0 -24  166.28   10.50
   4   0 -24  171.58    9.10
   4   0 -24  187.58    7.90
  -3   0  24  279.07    8.10
   3   0 -24  270.57    9.60
   3   0 -24  267.37   11.20
  -3   0  24  268.97    9.20
  -3   0  24  275.97    8.00
   3   0 -24  277.67    7.90
   3   0 -24  268.97   11.20
   2   0 -24 1238.48   29.60
  -2   0  24 1203.68   31.80
   2   0 -24 1251.67   33.60
  -2   0  24 1232.48   30.40
   2   0 -24 1260.67   29.80
  -2   0  24 1244.08   29.60
  -2   0  24 1338.27   31.30
   1   0 -24  158.98    5.80
  -1   0  24  160.68    5.80
   1   0 -24  170.18   10.10
  -1   0  24  162.48    5.70
   1   0 -24  158.88    5.70
  -1   0  24  154.98    7.10
  -1   0  24  162.78    5.50
   0   0  24  829.22   20.50
   0   0  24  849.81   23.30
   0   0 -24  867.61   27.00
   0   0  24  867.91   21.80
   0   0  24  841.62   20.80
   0   0 -24  859.71   21.30
   0   0 -24  821.82   20.70
  -1   0 -24 2670.83   61.39
   1   0  24 2702.53   61.39
   1   0  24 2686.23   62.29
   1   0  24 2632.74   60.89
  -1   0 -24 2721.73   69.19
  -1   0 -24 2649.03   62.09
  -2   0 -24  280.07    8.60
   2   0  24  292.17    9.50
   2   0  24  287.57    9.30
   2   0  24  279.47    8.10
  -2   0 -24  288.07    9.70
  -2   0 -24  281.97    8.30
  -3   0 -24  337.87    9.60
  -3   0 -24  341.27   11.30
   3   0  24  349.47   10.70
  -3   0 -24  348.87   10.10
   4   0  24   -1.00    1.60
  -4   0 -24    2.70    3.80
  -4   0 -24    2.90    1.50
  -4   0 -24    1.00    1.60
  -5   0 -24   16.00    2.10
  -5   0 -24   16.20    2.00
   5   0  24   16.10    2.10
  -6   0 -24   31.90    2.20
   6   0  24   30.60    2.10
  -6   0 -24   26.10    1.90
  -7  -1  24   -0.20    1.50
  -7  -1  24   -0.30    1.20
  -7   1  24    0.30    1.10
  -7   1  24   -0.40    1.40
   7   1 -24    0.30    1.30
  -6  -1  24    0.20    1.30
  -6  -1  24   -1.20    1.00
  -6   1  24    0.10    1.20
   6   1 -24    0.60    1.60
  -6   1  24   -0.90    1.30
   6   1 -24    0.50    1.00
  -5  -1  24   50.59    3.00
   5  -1 -24   51.69    4.10
  -5  -1  24   52.79    2.80
   5   1 -24   41.00    8.20
   5   1 -24   50.79    2.60
   5   1 -24   48.80    3.80
  -5   1  24   52.39    3.10
  -5   1  24   51.59    3.00
   4  -1 -24    1.10    1.50
  -4  -1  24    1.20    1.40
  -4  -1  24    1.30    1.30
   4  -1 -24    1.30    2.40
   4  -1 -24    5.10    5.10
   4  -1 -24    0.20    3.40
  -4   1  24    0.20    1.40
   4   1 -24   -0.70    4.00
   4   1 -24    7.10    2.40
   4   1 -24    2.80    1.20
  -4   1  24    3.70    1.60
   3  -1 -24   -1.90    1.40
  -3  -1  24   -0.30    1.40
   3  -1 -24    4.00    2.90
  -3  -1  24    2.20    2.60
  -3  -1  24    1.70    1.40
   3  -1 -24    2.30    3.90
   3   1 -24    1.20    5.90
  -3   1  24   -0.70    1.50
   3   1 -24    0.10    3.30
   3   1 -24    1.60    2.20
   3   1 -24    0.50    1.20
  -3   1  24   -0.50    1.30
  -3   1  24   -0.50    3.40
  -2  -1  24   12.10    1.80
   2  -1 -24   15.60    4.20
   2  -1 -24   12.50    1.90
  -2  -1  24   13.50    1.90
  -2  -1  24   11.30    3.10
   2   1 -24   14.50    5.00
  -2   1  24   13.70    1.90
  -2   1  24   14.20    2.00
   2   1 -24   12.00    1.80
   2   1 -24    9.40    4.50
   2   1 -24   11.20    1.80
  -1  -1  24 1161.18   27.50
   1  -1 -24 1135.99   27.80
  -1  -1  24 1144.09   27.20
   1  -1 -24 1159.28   31.90
  -1  -1  24 1154.18   27.90
   1   1 -24 1169.78   27.70
   1   1 -24 1124.89   27.20
  -1   1  24 1153.08   27.50
   1   1 -24 1157.08   32.70
   0  -1 -24  377.96   10.50
   0  -1 -24  400.36   16.00
   0  -1  24  370.66   10.40
   0  -1 -24  390.26   11.00
   0  -1  24  383.56   11.70
   0  -1  24  377.96   10.90
   0  -1  24  364.96   10.00
   0   1 -24  358.86   10.00
   0   1 -24  367.86   10.70
   0   1  24  377.46   11.10
   0   1  24  401.66   11.50
   0   1  24  382.26   10.30
   0   1 -24  353.26   18.90
   0   1  24  347.97   14.10
   0   1 -24  371.46   10.20
   1  -1  24  611.94   16.40
  -1  -1 -24  604.54   16.60
   1  -1  24  619.44   16.80
  -1  -1 -24  596.74   23.10
  -1  -1 -24  628.24   16.00
   1  -1  24  616.44   15.40
   1   1  24  602.24   15.60
  -1   1 -24  598.04   15.70
   1   1  24  625.74   16.80
   1   1  24  670.23   17.30
   1   1  24  612.44   17.20
  -1   1 -24  593.74   16.40
  -1   1 -24  633.14   17.70
   2  -1  24   35.60    3.40
   2  -1  24   33.90    3.50
  -2  -1 -24   38.40    4.20
  -2  -1 -24   33.10   12.30
  -2  -1 -24   46.20    3.60
   2   1  24   40.30    3.40
   2   1  24   37.20    4.20
  -2   1 -24   40.20    3.00
  -2   1 -24   39.70    2.80
  -2   1 -24   34.60    3.60
   2   1  24   39.40    3.60
  -3  -1 -24  239.98    9.40
  -3   1 -24  246.78    7.40
  -3   1 -24  247.08   10.00
   4  -1  24   31.10    3.10
  -4  -1 -24   26.20    3.50
  -4  -1 -24   30.70    2.90
  -4  -1 -24   33.20    2.50
  -4   1 -24   29.80    2.60
  -4   1 -24   31.60    3.00
   4   1  24   34.10    3.40
   5  -1  24   36.20    2.70
  -5  -1 -24   26.70    3.90
  -5  -1 -24   29.00    2.20
  -5   1 -24   28.90    2.50
  -5   1 -24   27.90    2.60
  -6   1 -24  122.09    4.00
  -6   1 -24  122.29    4.20
   6   1  24  123.79    5.40
  -6  -2  24   42.60    3.20
  -6  -2  24   48.20    2.20
  -6   2  24   49.30    2.80
   6   2 -24   48.20    3.00
   6   2 -24   45.40    2.10
  -5  -2  24  116.99    4.50
  -5  -2  24  112.79    4.00
  -5   2  24  114.49    5.20
   5   2 -24  115.99    6.00
  -5   2  24  121.29    4.50
   5   2 -24  113.69    4.00
  -4  -2  24    2.90    1.30
   4   2 -24    2.70    2.40
   4   2 -24    5.00    2.40
   4   2 -24    5.70    8.60
  -4   2  24    4.20    1.60
   4   2 -24    2.80    1.10
  -4   2  24    3.00    1.80
  -3  -2  24  482.35   12.70
  -3  -2  24  473.35   14.10
   3  -2 -24  498.05   13.80
   3  -2 -24  487.55   16.30
   3  -2 -24  473.35   16.70
  -3  -2  24  469.95   12.90
   3   2 -24  462.75   16.80
   3   2 -24  501.95   12.80
  -3   2  24  489.45   14.10
  -3   2  24  508.55   13.00
   2  -2 -24  168.18    5.90
  -2  -2  24  158.38    6.50
  -2  -2  24  163.68    5.40
  -2  -2  24  148.39    6.40
   2  -2 -24  171.28    9.30
   2   2 -24  164.18    5.70
  -2   2  24  164.48    5.80
   2   2 -24  163.78    5.40
  -2   2  24  178.98    6.00
  -1  -2  24    2.90    2.20
   1  -2 -24    5.30    4.30
  -1  -2  24    1.40    2.10
   1  -2 -24    7.20    1.90
  -1   2  24    5.00    2.00
   1   2 -24   -0.50    2.60
  -1   2  24    8.50    1.80
  -1   2  24    2.40    1.70
   1   2 -24    4.40    1.80
   1   2 -24    4.80    1.40
   0  -2  24    0.60    1.70
   0  -2 -24   -6.10    4.80
   0  -2 -24    0.80    1.80
   0  -2 -24    3.30    5.10
   0   2 -24   -0.30    2.00
   0   2  24    1.80    1.70
   0   2  24   -0.10    1.60
   0   2 -24   -0.30    1.60
   0   2  24    0.80    1.60
   0   2 -24    0.30    1.30
  -1  -2 -24  135.29    5.70
  -1  -2 -24  144.19    5.90
   1  -2  24  136.79    5.40
   1  -2  24  139.39    6.00
  -1   2 -24  134.69    4.90
   1   2  24  139.29    5.20
   1   2  24  135.29    5.50
   1   2  24  141.29    6.00
  -1   2 -24  138.39    5.00
  -1   2 -24  130.09    6.40
   1   2  24  121.29    7.70
  -2  -2 -24  319.87   10.30
   2  -2  24  334.67    9.90
  -2  -2 -24  349.27   11.10
   2  -2  24  336.97   10.60
  -2  -2 -24  306.17   20.70
   2   2  24  332.17    9.40
  -2   2 -24  342.77    9.60
   2   2  24  356.26   12.10
  -2   2 -24  331.27    9.30
   2   2  24  319.87    9.70
  -3  -2 -24  199.18    7.50
  -3  -2 -24  200.58    6.70
   3  -2  24  196.18    6.70
   3   2  24  190.68    7.70
  -3   2 -24  195.58    6.20
  -3   2 -24  203.68    6.50
   4  -2  24   83.09    3.90
  -4  -2 -24   84.09    3.80
  -4  -2 -24   80.09    4.60
  -4   2 -24   85.09    3.90
  -4   2 -24   76.79    3.50
   4   2  24   89.49    4.60
  -5  -2 -24   26.90    2.70
  -5   2 -24   22.20    2.40
  -5   2 -24   23.30    2.20
   5   2  24   23.50    2.60
   6   3 -24  124.69    3.50
  -5   3  24   72.69    3.60
   5   3 -24   70.09    3.90
  -5   3  24   80.39    4.90
   5   3 -24   75.69    2.90
   4   3 -24  104.59    3.90
   4   3 -24  106.29    3.80
   4   3 -24  103.99    5.20
  -4   3  24  102.49    4.70
  -4   3  24  115.49    4.50
   3   3 -24   12.30    1.80
   3   3 -24   13.90    1.60
  -3   3  24    8.70    2.20
  -3   3  24   16.50    3.20
  -3   3  24   16.00    3.40
   2  -3 -24   -2.70    1.80
  -2  -3  24   -1.70    3.10
   2  -3 -24   -3.00    6.00
   2   3 -24    1.50    1.50
  -2   3  24   -0.80    1.80
   2   3 -24   -1.60    1.10
  -2   3  24    2.10    3.20
  -2   3  24    0.30    1.50
  -1  -3  24    3.50    2.80
   1  -3 -24   10.20    6.40
   1  -3 -24    2.40    1.70
   1  -3 -24   -1.70    4.40
   1   3 -24    1.90    1.80
   1   3 -24    1.80    1.20
  -1   3  24    1.70    1.60
   1   3 -24    0.80    2.00
  -1   3  24    2.30    1.70
  -1   3  24    3.80    2.90
   0  -3  24    1.50    2.90
   0  -3 -24    7.00    1.90
   0  -3 -24    8.30    5.40
   0  -3 -24    7.20    5.80
   0   3  24    6.70    2.80
   0   3  24    7.10    1.90
   0   3 -24    9.50    1.60
   0   3 -24    7.10    2.60
   0   3  24    9.70    1.80
   1  -3  24  190.28    6.40
  -1  -3 -24  189.38   13.90
  -1  -3 -24  194.38    7.00
  -1   3 -24  186.28    6.00
   1   3  24  191.08    6.30
   1   3  24  191.78    6.70
  -1   3 -24  192.98    6.10
   2  -3  24   23.20    2.50
  -2  -3 -24   12.40    2.20
  -2  -3 -24    4.10   11.80
   2   3  24   19.20    4.20
   2   3  24   17.20    2.50
  -2   3 -24   18.00    2.90
  -2   3 -24   18.70    1.90
   2   3  24   16.00    1.90
  -3  -3 -24   11.80    2.00
   3  -3  24   12.40    1.80
  -3   3 -24   14.20    1.80
   3   3  24    5.60    2.80
  -3   3 -24   14.20    1.70
  -4  -3 -24    8.80    1.80
  -4   3 -24   10.70    1.70
   4   3  24    9.40    2.10
  -4   3 -24   11.70    1.50
  -5  -3 -24   84.89    3.60
   5   3  24   86.59    3.60
  -5   3 -24   91.19    5.70
   5   4 -24   20.90    1.50
  -4   4  24  114.79    4.50
   4   4 -24  106.19    4.00
   4   4 -24  113.29    3.70
  -4   4  24  104.79    4.40
   3   4 -24   28.40    1.90
   3   4 -24   26.70    2.30
  -3   4  24   28.30    2.80
  -3   4  24   24.90    2.40
   2   4 -24  101.89    4.50
  -2   4  24   97.89    4.40
  -2   4  24  105.19    4.40
   2   4 -24  101.99    3.60
  -1   4  24   40.80    3.10
   1   4 -24   36.00    2.30
  -1   4  24   38.20    2.90
   1   4 -24   32.70    3.50
   1   4 -24   41.00    4.00
   0  -4 -24   17.20    2.00
   0   4 -24   18.60    1.90
   0   4 -24   21.80    2.50
   0   4  24   21.50    2.60
   0   4  24   18.50    2.00
   1  -4  24    1.30    1.20
  -1  -4 -24    2.60    1.40
  -1   4 -24    3.20    1.20
   1   4  24    0.80    1.30
   1   4  24    2.40    1.60
  -1   4 -24    1.60    1.30
   2  -4  24   29.20    2.40
  -2  -4 -24   28.30    3.20
  -2   4 -24   26.40    2.20
  -2   4 -24   31.90    2.30
   2   4  24   24.80    2.60
   2   4  24   25.60    2.30
  -3  -4 -24    1.80    1.20
  -3   4 -24    4.50    1.30
   3   4  24    1.50    3.30
  -3   4 -24    2.30    1.20
  -4  -4 -24   93.99    3.40
  -4   4 -24   91.09    3.30
   4   4  24   99.79    6.00
   3   5 -24   22.60    1.50
   2   5 -24   15.00    1.40
  -2   5  24   14.60    1.90
  -1   5  24    1.40    1.40
  -1   5  24   -0.40    1.10
   1   5 -24    1.20    0.80
   0  -5  24    0.90    1.00
   0   5  24    0.40    1.40
   0   5  24    0.70    1.00
   0   5 -24    0.50    0.90
  -1   5 -24  148.99    4.50
   1   5  24  169.68    6.40
  -1   5 -24  155.58    6.20
  -2   5 -24   58.09    2.50
  -7   0  25   -2.10    1.30
  -7   0  25    0.40    0.90
  -6   0  25    1.10    1.20
   6   0 -25   -3.50    1.60
  -6   0  25   -1.30    1.00
  -5   0  25   -0.90    1.20
   5   0 -25   -2.20    2.00
   5   0 -25    0.00    1.30
  -5   0  25    1.80    1.40
   4   0 -25   -0.70    2.40
   4   0 -25    2.40    4.00
  -4   0  25    0.00    1.30
  -4   0  25    0.30    1.30
   4   0 -25    2.20    1.30
   4   0 -25    0.80    6.10
  -4   0  25    0.50    4.70
   3   0 -25    0.20    1.20
   3   0 -25   -8.50    4.00
   3   0 -25    0.40    4.30
   3   0 -25    6.00    3.40
  -3   0  25    0.20    1.30
  -3   0  25    2.60    1.40
  -3   0  25    1.80    2.90
   2   0 -25   -2.90    2.50
   2   0 -25   -0.80    3.60
  -2   0  25    0.60    1.40
   2   0 -25    0.70    4.40
  -2   0  25    2.60    2.10
  -2   0  25    0.40    1.40
   2   0 -25   -0.80    1.40
  -2   0  25   -4.50    4.00
  -1   0  25   -3.90    2.90
   1   0 -25   -1.50    1.80
  -1   0  25    0.60    1.40
  -1   0  25    1.60    2.20
   1   0 -25   -1.30    1.50
  -1   0  25   -0.30    1.60
   1   0 -25   -0.50    5.10
   0   0 -25    0.10    1.70
   0   0  25    0.00    1.50
   0   0  25    1.40    2.60
   0   0 -25   -4.80    7.10
   0   0 -25    1.20    1.60
   0   0  25   -1.60    1.50
   0   0  25    0.90    3.20
   1   0  25    0.20    1.90
  -1   0 -25    0.70    1.90
   1   0  25    2.70    1.70
   1   0  25   -0.80    2.00
   1   0  25   -0.40    1.40
  -1   0 -25    7.20   10.80
  -1   0 -25   -0.60    1.60
  -2   0 -25    0.20    2.20
   2   0  25   -3.40    1.90
  -2   0 -25   -2.90    1.40
   2   0  25    1.00    1.60
   2   0  25   -1.10    2.10
  -2   0 -25   -0.60    2.40
  -3   0 -25    2.40    1.90
  -3   0 -25    2.70    2.90
  -3   0 -25    2.20    1.50
   3   0  25    0.30    1.90
  -4   0 -25   -1.90    6.90
  -4   0 -25    1.30    1.40
   4   0  25    2.10    1.70
  -4   0 -25   -2.70    1.80
  -5   0 -25    2.30    1.20
   5   0  25   -1.40    1.40
  -5   0 -25   -0.10    1.30
  -5   0 -25   -0.20    2.10
  -6   0 -25   -0.30    1.00
  -6  -1  25   21.40    1.80
  -6   1  25   19.90    2.00
   6   1 -25   17.90    1.80
   6   1 -25   19.70    2.20
  -5  -1  25   92.39    3.60
  -5  -1  25   96.89    4.00
   5  -1 -25   90.09    4.80
   5   1 -25   90.79    4.70
   5   1 -25   93.09    3.40
  -5   1  25   90.79    3.80
  -5   1  25   92.09    3.90
  -4  -1  25  121.39    4.40
  -4  -1  25  120.49    8.40
  -4  -1  25  118.09    4.60
   4  -1 -25  108.99    6.70
   4  -1 -25  125.79    6.10
   4  -1 -25  113.79    4.30
   4  -1 -25   97.29   10.00
  -4   1  25  120.09    4.60
  -4   1  25  122.09    4.70
   4   1 -25  116.79    9.00
   4   1 -25  117.59    5.70
   4   1 -25  117.59    4.30
  -3  -1  25   25.90    2.40
   3  -1 -25   17.90    2.00
   3  -1 -25   25.00    5.10
  -3  -1  25   22.40    3.50
  -3  -1  25   21.00    2.20
   3  -1 -25   17.80    4.40
   3   1 -25    9.50    2.60
  -3   1  25   18.40    2.10
   3   1 -25   28.50    3.90
  -3   1  25   13.10    4.10
   3   1 -25   21.40    2.20
   3   1 -25   16.90    5.10
  -3   1  25   16.40    2.10
   2  -1 -25    6.60    1.70
  -2  -1  25    5.20    1.50
  -2  -1  25    9.60    2.40
   2  -1 -25   -1.20    3.60
   2  -1 -25    9.50    4.20
  -2  -1  25    8.60    1.90
   2   1 -25    6.40    1.50
   2   1 -25   12.60    5.40
   2   1 -25   12.80    1.90
   2   1 -25   14.00    5.40
  -2   1  25    5.70    1.70
  -2   1  25    5.80    1.70
   1  -1 -25 1502.95   35.90
  -1  -1  25 1485.15   35.10
  -1  -1  25 1493.15   35.40
  -1  -1  25 1487.65   36.00
   1  -1 -25 1510.95   40.30
  -1   1  25 1528.85   35.50
   1   1 -25 1532.75   35.80
  -1   1  25 1517.75   35.80
   1   1 -25 1516.65   35.30
   1   1 -25 1531.95   41.50
   0  -1  25   42.60    3.50
   0  -1  25   43.60    3.50
   0  -1 -25   42.70    3.60
   0  -1 -25   42.30    3.90
   0  -1 -25   42.10    7.10
   0  -1  25   42.90    3.60
   0   1 -25   62.49   11.30
   0   1  25   50.99    3.70
   0   1  25   49.80    4.70
   0   1  25   47.40    3.30
   0   1 -25   42.60    3.00
   0   1 -25   38.30    3.60
   0   1  25   47.80    3.20
   1  -1  25    4.90    1.70
  -1  -1 -25   13.10    8.20
   1  -1  25   11.40    2.30
   1  -1  25    6.70    2.20
  -1  -1 -25    7.70    2.00
  -1  -1 -25    9.40    2.20
   1   1  25   10.20    2.30
   1   1  25   10.60    1.80
   1   1  25    9.70    2.00
  -1   1 -25    7.80    1.90
  -1   1 -25    8.60    2.40
  -1   1 -25    9.90    1.70
   1   1  25    7.10    2.90
   2  -1  25  593.94   16.00
  -2  -1 -25  598.14   15.50
   2  -1  25  603.14   16.50
  -2  -1 -25  625.44   35.40
  -2  -1 -25  611.84   16.40
   2   1  25  575.04   14.60
   2   1  25  575.04   16.50
   2   1  25  603.44   16.50
  -2   1 -25  598.34   15.40
  -2   1 -25  576.34   15.00
  -2   1 -25  589.74   16.40
  -3  -1 -25   65.39    4.80
  -3  -1 -25   65.99    3.40
  -3  -1 -25   67.09    3.80
   3  -1  25   62.89    3.90
  -3   1 -25   68.39    3.70
  -3   1 -25   69.79    3.50
   3   1  25   63.29    4.40
  -3   1 -25   72.19    6.70
   4  -1  25  257.97    8.10
  -4  -1 -25  267.37    8.00
  -4  -1 -25  250.47    8.90
   4   1  25  261.77    8.60
  -4   1 -25  262.67    7.60
  -4   1 -25  271.57    8.00
  -5  -1 -25   21.20    2.10
   5  -1  25   21.10    2.40
  -5  -1 -25   16.00    3.50
  -5   1 -25   16.20    1.90
  -5   1 -25   22.40    2.30
   5   1  25   18.40    2.20
  -6  -2  25   28.40    1.70
  -6   2  25   26.40    2.50
  -6   2  25   23.80    2.40
   6   2 -25   21.60    2.30
   6   2 -25   27.80    1.60
  -5  -2  25  100.39    3.90
  -5  -2  25  102.99    4.40
   5   2 -25   97.99    4.60
   5   2 -25  105.39    3.60
  -5   2  25  106.09    4.10
  -5   2  25   94.29    4.00
  -4  -2  25   38.60    2.50
  -4  -2  25   43.30    3.40
  -4   2  25   49.60    3.10
   4   2 -25   39.10    4.30
  -4   2  25   40.90    3.00
   4   2 -25   41.50    2.50
  -3  -2  25  361.06   10.30
   3  -2 -25  383.36   13.30
  -3  -2  25  368.16   11.90
   3  -2 -25  391.16   15.40
  -3  -2  25  369.46    9.80
   3  -2 -25  374.26   10.00
  -3   2  25  381.76   10.40
   3   2 -25  365.46    9.80
   3   2 -25  373.36   10.20
  -3   2  25  388.76   10.50
  -2  -2  25    6.20    1.70
  -2  -2  25    7.00    2.70
   2  -2 -25    9.50    4.30
  -2  -2  25   -2.80    3.40
   2  -2 -25   -1.40    4.70
   2  -2 -25    6.20    1.70
   2   2 -25    5.20    1.50
  -2   2  25    6.00    1.80
   2   2 -25    5.90    1.50
  -2   2  25    6.90    1.70
   2   2 -25   14.20    8.80
  -1  -2  25   32.80    3.60
   1  -2 -25   36.00    3.20
  -1  -2  25   29.60    3.20
   1  -2 -25   30.40    5.60
   1   2 -25   32.10    2.90
  -1   2  25   33.50    2.90
  -1   2  25   33.30    3.40
   1   2 -25   31.30    2.60
  -1   2  25   34.60    2.90
   0  -2 -25   53.39    3.90
   0  -2  25   47.40    4.00
   0  -2 -25   50.89    8.20
   0  -2 -25   57.59    7.60
   0   2  25   52.79    3.90
   0   2  25   54.89    3.40
   0   2  25   54.89    3.50
   0   2 -25   55.79    4.10
   0   2 -25   52.69    3.40
   0   2 -25   54.49    3.10
  -1  -2 -25   -0.70    2.30
   1  -2  25    5.00    1.70
  -1  -2 -25   -6.70    7.40
  -1  -2 -25    2.60    1.80
   1  -2  25    6.10    2.00
   1   2  25    5.00    1.90
  -1   2 -25    5.00    1.60
   1   2  25    2.60    3.90
   1   2  25    3.70    1.60
  -1   2 -25    6.80    2.80
  -1   2 -25    6.20    1.50
   1   2  25    0.20    1.70
  -2  -2 -25   21.80   11.90
  -2  -2 -25    1.90    1.90
  -2  -2 -25    3.00    2.00
   2  -2  25    3.70    1.70
  -2   2 -25    3.50    1.50
   2   2  25    1.90    1.60
  -2   2 -25   -0.80    1.40
   2   2  25    2.10    2.80
   2   2  25    8.50    3.00
  -2   2 -25   -3.20    3.80
  -3  -2 -25   10.70    2.20
   3  -2  25   12.10    2.10
  -3  -2 -25   10.80    2.00
   3   2  25    8.50    2.60
  -3   2 -25   10.40    1.60
  -3   2 -25    9.90    1.80
  -4  -2 -25   72.29    3.60
  -4  -2 -25   74.19    4.40
   4  -2  25   80.79    5.70
   4   2  25   73.99    4.20
  -4   2 -25   77.59    3.90
  -4   2 -25   74.09    3.30
  -5  -2 -25   53.99    3.80
  -5   2 -25   49.99    2.70
  -5   2 -25   52.89    2.80
   5   2  25   55.99    3.10
   5   3 -25   12.60    2.60
   5   3 -25    8.90    1.10
  -5   3  25    4.30    1.80
   4   3 -25   36.00    2.80
   4   3 -25   28.00    2.10
  -4   3  25   31.00    2.80
  -4   3  25   33.30    3.00
  -3   3  25    1.40    3.30
   3   3 -25   -0.30    1.20
   3   3 -25   -0.90    1.10
  -3   3  25   -1.90    1.50
  -3   3  25    1.70    1.70
   2  -3 -25   63.99    3.50
  -2  -3  25   48.20    5.10
   2   3 -25   61.79    3.30
   2   3 -25   65.79    3.00
  -2   3  25   58.09    3.60
  -2   3  25   60.49    5.40
  -2   3  25   61.69    3.60
  -1  -3  25    4.70    3.00
   1  -3 -25   -0.50    4.70
   1  -3 -25    7.90    5.00
   1  -3 -25    4.60    1.80
   1   3 -25    4.70    1.80
  -1   3  25    7.60    1.90
   1   3 -25    4.60    1.20
   1   3 -25   -0.70    2.70
  -1   3  25    7.80    3.50
  -1   3  25    7.60    1.80
   0  -3 -25    1.00    5.70
   0  -3  25    1.80    3.00
   0  -3 -25   -1.50    1.60
   0   3  25    3.10    1.70
   0   3 -25   -2.30    1.60
   0   3  25    3.70    3.60
   0   3 -25    0.50    1.10
   0   3  25    1.80    1.50
   0   3 -25    0.90    2.30
   1  -3  25   68.39    3.50
  -1  -3 -25   59.99   14.70
  -1  -3 -25   73.39    4.10
   1   3  25   72.49    3.60
  -1   3 -25   71.69    3.30
   1   3  25   76.39    4.20
  -1   3 -25   65.39    7.00
  -1   3 -25   66.99    4.00
  -2  -3 -25   19.20    2.50
   2  -3  25   27.70    2.60
   2   3  25   23.50    2.80
  -2   3 -25   25.20    2.30
  -2   3 -25   30.50    2.40
   2   3  25   24.30    2.50
   2   3  25   22.40    4.00
  -3  -3 -25    0.40    1.50
  -3   3 -25    0.30    1.70
   3   3  25   -1.50    2.50
  -3   3 -25   -1.70    1.20
  -4  -3 -25   16.40    1.90
  -4   3 -25   17.50    2.00
  -4   3 -25   23.00    2.20
   4   3  25   15.30    2.10
  -4   4  25   35.70    3.20
  -4   4  25   42.60    3.10
   4   4 -25   48.40    2.30
   3   4 -25   10.10    1.20
   3   4 -25    8.80    1.40
  -3   4  25   10.50    1.80
   2   4 -25   12.10    1.80
   2   4 -25   13.60    1.40
  -2   4  25   13.50    1.90
  -2   4  25   13.70    1.90
   1   4 -25    0.50    1.00
  -1   4  25    2.20    1.40
   1   4 -25    0.10    2.20
  -1   4  25   -0.10    1.50
   0  -4 -25    6.10    2.60
   0  -4  25    8.00    1.40
   0   4  25    3.00    1.60
   0   4 -25    4.80    1.70
   0   4 -25    6.40    1.20
   0   4  25    6.20    1.50
  -1  -4 -25    1.10    1.60
   1  -4  25    0.90    1.30
  -1   4 -25    0.10    1.30
   1   4  25    0.60    1.70
   1   4  25   -0.40    1.20
  -1   4 -25    0.40    1.00
  -2  -4 -25   31.50    2.40
   2  -4  25   29.40    2.30
  -2   4 -25   30.20    2.60
  -2   4 -25   28.30    2.20
  -3  -4 -25   44.60    2.60
   3   4  25   43.50    5.00
  -3   4 -25   59.79    4.00
  -3   4 -25   45.90    2.50
  -2   5  25   60.29    3.50
  -2   5  25   71.39    2.80
  -1  -5  25    0.60    0.90
  -1   5  25    0.10    1.00
   1   5 -25    1.40    0.80
  -1   5  25    1.30    1.50
   0  -5  25    9.70    1.20
   0   5  25   11.40    1.30
   0   5 -25    9.70    1.10
   0   5  25    9.30    1.70
  -1   5 -25   20.20    1.70
  -6   0  26   26.60    1.90
   6   0 -26   25.10    2.90
  -6   0  26   23.90    2.30
  -5   0  26  237.28    6.70
   5   0 -26  210.38    7.70
   5   0 -26  235.58    6.90
  -5   0  26  224.38    6.90
   4   0 -26  380.66   10.20
  -4   0  26  384.56   10.40
   4   0 -26  383.76   15.30
   4   0 -26  377.66   11.60
  -4   0  26  395.46   10.70
   3   0 -26  563.24   14.00
  -3   0  26  536.55   15.50
   3   0 -26  529.15   18.00
  -3   0  26  550.44   14.20
   3   0 -26  517.65   17.80
  -3   0  26  555.04   14.00
   2   0 -26   11.00    1.80
  -2   0  26    7.60    1.70
   2   0 -26    4.60    2.80
   2   0 -26   18.10    4.70
  -2   0  26    8.90    4.20
  -2   0  26   11.30    2.50
  -2   0  26   12.00    1.90
   1   0 -26 2042.00   53.19
  -1   0  26 2054.09   48.40
   1   0 -26 2050.89   47.50
   1   0 -26 2101.79   48.20
  -1   0  26 2064.79   48.80
  -1   0  26 2079.69   48.00
  -1   0  26 2061.09   47.70
   0   0 -26  376.16   10.40
   0   0  26  363.56   10.50
   0   0  26  366.86   10.60
   0   0 -26  381.46   18.40
   0   0  26  387.06   11.40
   0   0 -26  374.26   10.90
   0   0  26  367.86   10.10
   0   0  26  369.56   11.50
  -1   0 -26  117.69   17.80
   1   0  26  144.79    6.00
   1   0  26  143.29    5.20
  -1   0 -26  142.39    6.10
   1   0  26  141.59    5.50
   1   0  26  149.69    6.40
  -1   0 -26  148.29    5.50
   2   0  26  543.45   15.60
  -2   0 -26  553.44   14.60
   2   0  26  576.04   15.60
  -2   0 -26  554.04   15.60
   3   0  26  146.69    6.10
  -3   0 -26  149.69    5.60
  -3   0 -26  150.98    6.90
  -3   0 -26  152.18    5.60
   4   0  26    4.60    1.70
  -4   0 -26    7.20    3.70
  -4   0 -26    7.40    1.60
  -4   0 -26    6.00    2.30
  -5   0 -26   20.40    1.90
   5   0  26   20.50    2.30
  -5   0 -26   17.40    1.80
  -6  -1  26   56.49    2.90
  -6  -1  26   61.69    2.50
   6   1 -26   50.99    3.30
  -6   1  26   60.39    2.70
  -6   1  26   58.59    2.90
  -5  -1  26  212.18    6.20
  -5  -1  26  212.18    6.40
   5   1 -26  209.28    6.00
  -5   1  26  205.58    6.40
  -5   1  26  208.78    6.20
   5   1 -26  206.28    7.60
   4  -1 -26  183.18    5.70
  -4  -1  26  189.88    5.80
   4   1 -26  187.88    7.30
  -4   1  26  190.88    6.00
   4   1 -26  184.88    5.70
  -4   1  26  184.18    6.20
   4   1 -26  152.08   11.70
   3  -1 -26  372.76   14.60
  -3  -1  26  384.26   10.60
   3  -1 -26  400.76   10.90
  -3  -1  26  391.66   12.90
   3  -1 -26  396.66   14.00
   3   1 -26  359.26   14.90
  -3   1  26  368.86   15.20
  -3   1  26  371.66   12.40
  -3   1  26  389.86   10.60
   2  -1 -26  384.86   13.80
  -2  -1  26  356.96   11.00
   2  -1 -26  370.76   14.30
   2  -1 -26  348.57   10.10
  -2  -1  26  354.06   10.10
  -2  -1  26  364.36    9.80
   2   1 -26  340.07   14.40
   2   1 -26  358.16   16.00
  -2   1  26  365.06   10.30
   2   1 -26  363.26   10.10
  -2   1  26  368.46   10.10
   2   1 -26  352.56    9.70
  -1  -1  26  255.77    8.00
  -1  -1  26  261.07    8.60
   1  -1 -26  257.67   17.40
  -1  -1  26  258.47    8.50
   1  -1 -26  264.27    8.20
  -1  -1  26  263.47    7.60
  -1   1  26  270.97    7.90
   1   1 -26  234.88   16.10
   1   1 -26  256.27    7.70
   1   1 -26  259.77    8.10
  -1   1  26  272.57    8.20
  -1   1  26  280.27   13.00
   0  -1  26   50.09    3.80
   0  -1 -26   38.50   10.00
   0  -1  26   50.59    3.80
   0  -1  26   48.30    3.80
   0  -1 -26   48.00    3.90
   0  -1 -26   48.20    3.60
   0  -1  26   44.80    3.60
   0   1 -26   51.09    3.20
   0   1  26   50.89    3.20
   0   1  26   58.19    5.90
   0   1 -26   48.40    3.70
   0   1  26   42.90    3.40
   0   1  26   45.20    3.60
  -1  -1 -26  238.28   18.10
   1  -1  26  266.17    8.50
   1  -1  26  264.47    8.80
  -1  -1 -26  260.27    8.00
  -1  -1 -26  258.17    8.60
   1   1  26  257.87    8.80
  -1   1 -26  264.07    7.80
   1   1  26  254.27    7.60
  -1   1 -26  256.67    8.60
  -1   1 -26  255.47    7.60
   1   1  26  258.57    9.30
   1   1  26  241.48    8.00
   2  -1  26  100.79    5.80
  -2  -1 -26   92.39    5.50
   2  -1  26  100.69    5.10
  -2  -1 -26   96.49    5.80
   2   1  26   97.19    5.00
  -2   1 -26  102.59    5.30
   2   1  26  104.29    6.50
  -2   1 -26   94.79    4.20
  -2   1 -26   96.49    5.70
  -3  -1 -26   13.40    2.00
  -3  -1 -26   17.60    2.80
   3  -1  26   13.60    2.20
   3   1  26   17.50    2.70
  -3   1 -26   13.80    1.90
  -3   1 -26   21.70    4.20
  -3   1 -26   18.10    2.20
  -4  -1 -26  155.08    5.40
   4  -1  26  156.38    5.60
  -4  -1 -26  152.98    6.40
  -4   1 -26  157.38    5.40
   4   1  26  148.29    5.90
  -4   1 -26  154.88    5.20
   5  -1  26  119.29    4.00
  -5  -1 -26  110.59    6.40
  -5  -1 -26  115.09    4.00
  -5   1 -26  110.39    4.10
   5   1  26  112.29    4.40
  -5   1 -26  114.59    4.10
  -6  -2  26    3.30    1.00
   6   2 -26    1.60    0.90
  -6   2  26    1.80    1.30
   6   2 -26    5.90    2.10
  -6   2  26    2.30    2.60
  -5  -2  26  379.56   10.40
  -5  -2  26  406.26    9.90
  -5   2  26  400.66   10.30
   5   2 -26  392.76   10.90
   5   2 -26  408.36   10.10
  -5   2  26  403.96   10.50
  -4  -2  26   88.19    3.50
  -4  -2  26   87.09    4.40
   4   2 -26   83.49    3.50
   4   2 -26   86.99    5.50
  -4   2  26   95.19    4.00
  -4   2  26   92.79    4.00
  -3  -2  26   24.40    3.10
  -3  -2  26   22.80    2.40
   3  -2 -26   24.20    2.20
   3   2 -26    6.60    8.50
   3   2 -26   27.70    2.30
   3   2 -26   26.90    2.60
  -3   2  26   32.80    2.80
  -3   2  26   26.90    2.80
   2  -2 -26    6.40    4.60
  -2  -2  26    1.80    1.70
   2  -2 -26    1.50    1.60
   2  -2 -26   -3.90    4.50
   2   2 -26    0.80    1.30
   2   2 -26    4.30    9.80
  -2   2  26    1.70    1.50
  -2   2  26    1.40    1.60
   2   2 -26    2.80    1.40
  -1  -2  26   40.40    3.80
   1  -2 -26   50.19    6.50
  -1  -2  26   36.50    3.70
   1  -2 -26   45.60    3.50
   1   2 -26   42.70    2.80
  -1   2  26   44.20    3.10
  -1   2  26   42.40    3.10
  -1   2  26   36.70    3.60
   1   2 -26   43.90    3.20
   0  -2 -26  134.79   11.90
   0  -2 -26  143.39    5.80
   0  -2  26  142.89    6.00
   0   2 -26  133.29    5.30
   0   2 -26  135.79    6.30
   0   2  26  141.69    5.20
   0   2  26  141.49    5.50
   0   2  26  144.49    6.00
   0   2 -26  151.48    5.10
   1  -2  26   18.40    2.50
   1  -2  26   18.80    2.40
  -1  -2 -26   23.30    8.60
  -1  -2 -26   20.40    2.60
  -1  -2 -26   19.60    2.70
   1   2  26   18.90    2.10
   1   2  26   20.80    2.60
  -1   2 -26   22.40    2.70
  -1   2 -26   22.00    3.00
   1   2  26   19.60    2.50
   1   2  26   14.70    3.80
  -1   2 -26   20.40    2.10
  -2  -2 -26   54.49    3.90
  -2  -2 -26   49.80   14.00
   2  -2  26   60.69    3.50
  -2  -2 -26   51.59    3.70
  -2   2 -26   51.19    3.00
  -2   2 -26   48.30    4.80
   2   2  26   55.19    3.20
   2   2  26   49.20    4.90
  -2   2 -26   55.49    3.10
  -3  -2 -26   97.79    4.20
  -3  -2 -26  100.79    4.90
   3  -2  26  105.19    4.40
  -3   2 -26   97.49    4.00
   3   2  26  101.69    5.30
  -3   2 -26  101.19    4.20
  -4  -2 -26    2.50    1.70
   4  -2  26    1.60    1.40
  -4  -2 -26    1.80    1.30
   4   2  26   -3.00    1.70
  -4   2 -26   -0.20    1.30
  -4   2 -26    2.10    1.40
  -5  -2 -26  104.39    4.40
  -5   2 -26  102.59    3.60
   5   2  26  101.79    3.90
  -5   2 -26   98.99    3.70
   5   3 -26   -1.20    0.80
  -5   3  26    2.10    1.70
  -5   3  26   -1.10    1.60
   4   3 -26    6.70    1.20
  -4   3  26    4.60    1.60
  -4   3  26    6.10    1.60
  -3  -3  26    8.40    3.90
  -3   3  26    7.20    1.80
  -3   3  26   10.80    1.80
   3   3 -26    8.70    1.50
   3   3 -26    8.10    1.40
  -2  -3  26    3.30    2.80
   2  -3 -26    1.60    1.80
  -2   3  26   -0.90    1.50
   2   3 -26    1.00    1.10
   2   3 -26   -1.20    1.30
  -2   3  26   -0.90    1.50
  -2   3  26   -2.40    3.00
  -1  -3  26  139.99    6.60
   1  -3 -26  118.49   11.20
   1  -3 -26  139.69    5.20
  -1   3  26  140.79    5.10
  -1   3  26  136.59    6.40
   1   3 -26  138.99    4.70
  -1   3  26  139.79    5.50
   1   3 -26  134.29    5.40
   0  -3  26   28.80    2.50
   0  -3  26   16.10    3.30
   0  -3 -26   19.60    2.30
   0  -3 -26   18.40    7.20
   0   3  26   25.80    3.30
   0   3 -26   28.20    3.20
   0   3 -26   27.80    2.20
   0   3  26   25.20    2.60
   0   3 -26   22.60    2.30
   0   3  26   23.40    3.80
   1  -3  26   24.50    2.50
  -1  -3 -26   36.10    3.00
  -1   3 -26   29.20    2.60
   1   3  26   30.70    3.10
   1   3  26   27.80    2.50
  -1   3 -26   32.90    2.40
  -2  -3 -26   55.09    3.50
   2  -3  26   59.89    3.20
   2   3  26   54.79    5.90
  -2   3 -26   56.39    3.00
  -2   3 -26   59.29    3.00
   2   3  26   54.19    3.00
  -3  -3 -26   35.60    2.80
   3  -3  26   38.90    2.50
  -3   3 -26   41.30    2.60
  -3   3 -26   31.10    2.40
   3   3  26   39.20    4.00
  -4  -3 -26    1.10    1.30
  -4   3 -26   -0.40    1.30
   4   4 -26  278.67    7.30
  -4   4  26  246.88    6.90
  -4   4  26  245.48    7.20
  -3   4  26   67.69    3.20
   3   4 -26   65.99    2.60
  -3   4  26   70.39    3.30
   3   4 -26   59.09    2.90
   2   4 -26   15.30    1.50
   2   4 -26   14.10    1.80
  -2   4  26   14.30    1.80
  -2   4  26   15.80    2.00
   1   4 -26   53.69    3.00
  -1   4  26   49.99    3.20
   1   4 -26   52.89    4.20
   0  -4  26    0.30    1.20
   0  -4 -26   -1.70    1.20
   0   4 -26    1.00    1.20
   0   4  26    1.40    1.30
   0   4  26   -2.30    1.40
   0   4 -26   -0.40    2.00
  -1  -4 -26    3.00    1.30
   1  -4  26    6.10    1.30
  -1   4 -26    4.90    1.20
  -1   4 -26    4.40    1.50
   1   4  26    4.50    1.20
  -2  -4 -26   56.49    2.90
   2  -4  26   60.89    2.70
  -2   4 -26   58.59    2.70
  -2   4 -26   59.59    2.90
  -3  -4 -26    0.90    1.00
  -3   4 -26    1.30    1.40
  -3   4 -26    1.20    1.20
  -1  -5  26  143.29    4.10
  -1   5  26  143.09    4.20
  -1   5  26  141.59    4.60
[truncated: 313,264 more chars]
