# Supplementary material for: Crystal structure and Hirshfeld analysis of 3′-bromo-4-methyl­chalcone and 3′-cyano-4-methyl­chalcone
Source: Acta Crystallogr E Crystallogr Commun. 2020 Aug 25;76(Pt 9):1496–502. doi: 10.1107/S2056989020011135 (PMC7472750; doi:10.1107/S2056989020011135)
Supplement: Supplementary file 2 [file e-76-01496-Isup2.hkl]

data_I                                                            
_shelx_title ' C:\frames\guest\20mec10\work\cu_20mec10_0m_a.res in P2(1)/c'     
_shelx_refln_list_code          4                                               
_shelx_F_calc_maximum      124.23                                               
_exptl_crystal_F_000       520.00                                               
_reflns_d_resolution_high  0.8100                                               
                                                                                
loop_                                                                           
 _space_group_symop_operation_xyz                                               
 'x, y, z'                                                                      
 '-x, y+1/2, -z+1/2'                                                            
 '-x, -y, -z'                                                                   
 'x, -y-1/2, z-1/2'                                                             
                                                                                
_cell_length_a     7.2986                                                       
_cell_length_b     5.8504                                                       
_cell_length_c    29.7783                                                       
_cell_angle_alpha  90.000                                                       
_cell_angle_beta   94.525                                                       
_cell_angle_gamma  90.000                                                       
                                                                                
_shelx_F_squared_multiplier     1.000                                           
                                                                                
loop_                                                                           
 _refln_index_h                                                                 
 _refln_index_k                                                                 
 _refln_index_l                                                                 
 _refln_F_squared_calc                                                          
 _refln_F_squared_meas                                                          
 _refln_F_squared_sigma                                                         
 _refln_observed_status                                                         
   1   0   0          4.69          8.57         0.59 o                         
   2   0   0        342.44        298.36         5.68 o                         
   3   0   0        847.78        861.86        15.20 o                         
   4   0   0         28.44         23.60         2.48 o                         
   5   0   0         76.37         81.41         5.03 o                         
   6   0   0        281.72        306.52         6.95 o                         
   7   0   0          3.36          2.85         1.68 o                         
   8   0   0        144.58        149.75         4.28 o                         
   1   1   0        714.21        644.97        15.81 o                         
   2   1   0       6663.04       6392.51       102.06 o                         
   3   1   0       1118.41       1087.64        27.33 o                         
   4   1   0       1899.91       1980.77        32.80 o                         
   5   1   0         47.47         45.73         1.90 o                         
   6   1   0        131.84        147.30         3.05 o                         
   7   1   0        109.85        110.58         2.70 o                         
   8   1   0         41.50         40.31         1.94 o                         
   0   2   0       1074.46       1059.28        14.57 o                         
   1   2   0        730.63        732.94         8.20 o                         
   2   2   0         19.42         27.36         1.61 o                         
   3   2   0       1830.52       2089.11        24.82 o                         
   4   2   0         31.53         33.29         2.34 o                         
   5   2   0        143.72        155.14         2.78 o                         
   6   2   0          0.01          0.20         1.17 o                         
   7   2   0        220.61        225.14         4.24 o                         
   8   2   0        167.47        152.97         2.58 o                         
   1   3   0        244.10        239.55         3.76 o                         
   2   3   0        101.82        110.07         2.17 o                         
   3   3   0        456.00        512.10         9.40 o                         
   4   3   0         38.25         40.78         1.52 o                         
   5   3   0          4.79          4.17         1.08 o                         
   6   3   0        361.82        348.35         4.34 o                         
   7   3   0         22.25         19.66         1.25 o                         
   8   3   0         41.24         31.62         2.07 o                         
   0   4   0        650.99        711.05        11.06 o                         
   1   4   0         64.35         63.54         1.66 o                         
   2   4   0          2.13          1.98         1.15 o                         
   3   4   0         97.95        107.48         3.26 o                         
   4   4   0        128.31        130.88         2.53 o                         
   5   4   0        203.28        212.16         3.48 o                         
   6   4   0        231.98        221.35         4.51 o                         
   7   4   0        196.79        180.84         3.51 o                         
   1   5   0        112.78        114.28         3.46 o                         
   2   5   0         14.15         15.49         1.46 o                         
   3   5   0        494.29        445.88         6.40 o                         
   4   5   0         36.34         34.88         1.94 o                         
   5   5   0         39.90         41.15         1.57 o                         
   6   5   0          0.44          0.30         1.32 o                         
   0   6   0         25.58         24.33         2.36 o                         
   1   6   0          7.68          9.36         1.42 o                         
   2   6   0         49.27         44.60         1.80 o                         
   3   6   0         18.30         15.24         1.16 o                         
   4   6   0         40.51         35.63         1.59 o                         
   1   7   0          8.94         10.36         1.16 o                         
   2   7   0          4.33          5.51         1.06 o                         
  -8   1   1          1.99          4.28         1.37 o                         
  -7   1   1         12.48         11.65         2.34 o                         
  -6   1   1        266.93        282.71         4.22 o                         
  -5   1   1         43.52         41.07         2.14 o                         
  -4   1   1        127.26        122.86         3.80 o                         
  -3   1   1       1216.81       1335.62        31.62 o                         
  -2   1   1      15432.72      14770.93       233.49 o                         
  -1   1   1        388.21        385.15         6.75 o                         
   0   1   1       2323.17       2122.83        21.49 o                         
   1   1   1       6788.29       6227.91        80.55 o                         
   2   1   1       3656.62       3631.25        73.96 o                         
   3   1   1        765.25        750.29        14.59 o                         
   4   1   1       1536.49       1615.70        27.16 o                         
   5   1   1          6.11          5.95         1.23 o                         
   6   1   1         48.33         47.89         2.18 o                         
   7   1   1          4.09          1.98         1.16 o                         
   8   1   1          4.30          3.28         1.12 o                         
  -8   2   1          4.21          1.78         0.77 o                         
  -7   2   1         53.18         56.53         2.82 o                         
  -6   2   1        918.31        903.89        12.91 o                         
  -5   2   1         56.85         64.38         1.97 o                         
  -4   2   1         87.98         79.53         2.58 o                         
  -3   2   1         54.79         61.09         2.18 o                         
  -2   2   1       1091.14       1182.24        18.87 o                         
  -1   2   1        299.19        335.41         4.15 o                         
   0   2   1       3524.52       3343.89        34.09 o                         
   1   2   1         33.00         45.47         1.26 o                         
   2   2   1         63.08         62.47         2.18 o                         
   3   2   1        499.74        519.92         6.51 o                         
   4   2   1        813.60        801.88        13.33 o                         
   5   2   1        353.29        378.38         4.71 o                         
   6   2   1          8.25          8.04         1.29 o                         
   7   2   1          0.67          2.82         1.11 o                         
   8   2   1         57.81         58.54         1.70 o                         
  -8   3   1        212.66        207.14         5.61 o                         
  -7   3   1        227.22        224.46         3.74 o                         
  -6   3   1        131.81        130.93         2.45 o                         
  -5   3   1          0.27          2.23         1.06 o                         
  -4   3   1          8.30          7.36         1.06 o                         
  -3   3   1        234.42        267.50         3.60 o                         
  -2   3   1        162.73        158.47         3.08 o                         
  -1   3   1        207.57        226.17         3.19 o                         
   0   3   1         25.14         26.52         2.40 o                         
   1   3   1       1346.70       1543.42        16.77 o                         
   2   3   1         61.44         53.82         1.64 o                         
   3   3   1         10.78         11.57         1.58 o                         
   4   3   1         25.54         26.42         1.35 o                         
   5   3   1        127.32        135.65         2.83 o                         
   6   3   1         52.46         50.67         2.17 o                         
   7   3   1         19.45         17.11         1.24 o                         
   8   3   1         79.20         78.74         2.96 o                         
  -7   4   1          0.79          1.66         1.30 o                         
  -6   4   1         33.34         30.21         1.87 o                         
  -5   4   1         16.05         11.11         1.21 o                         
  -4   4   1          2.96          2.10         1.75 o                         
  -3   4   1         11.65         17.95         1.62 o                         
  -2   4   1         94.04         88.62         3.21 o                         
  -1   4   1         25.29         31.52         1.46 o                         
   0   4   1          6.32          7.36         1.09 o                         
   1   4   1          0.45          0.54         0.80 o                         
   2   4   1         68.18         83.65         2.56 o                         
   3   4   1          0.60          0.24         1.07 o                         
   4   4   1         46.29         40.21         1.58 o                         
   5   4   1         30.34         32.15         1.56 o                         
   6   4   1          6.44          4.97         1.14 o                         
   7   4   1          2.57          0.02         0.96 o                         
  -6   5   1          0.68          0.40         0.91 o                         
  -5   5   1          0.05          2.25         1.18 o                         
  -4   5   1         86.00         87.90         2.63 o                         
  -3   5   1         57.63         56.21         3.64 o                         
  -2   5   1         13.04          7.07         1.36 o                         
  -1   5   1          1.27          1.63         1.32 o                         
   0   5   1          1.03          2.04         0.88 o                         
   1   5   1         20.72         16.12         2.16 o                         
   2   5   1         74.34         79.44         2.63 o                         
   3   5   1          2.67          2.25         1.23 o                         
   4   5   1         91.95         84.95         2.70 o                         
   5   5   1        205.99        199.19         3.22 o                         
   6   5   1          3.10          3.50         1.00 o                         
  -5   6   1         50.51         54.82         2.51 o                         
  -4   6   1          4.05          3.58         1.16 o                         
  -3   6   1         65.46         59.59         2.03 o                         
  -2   6   1        108.04        108.50         2.45 o                         
  -1   6   1        124.82        116.44         3.20 o                         
   0   6   1        209.90        224.15         4.04 o                         
   1   6   1        223.17        221.19         4.46 o                         
   2   6   1         32.49         29.82         1.81 o                         
   3   6   1          3.11          1.83         0.91 o                         
   4   6   1         45.76         45.62         2.43 o                         
  -2   7   1         17.96         23.48         1.67 o                         
  -1   7   1         14.14         14.01         1.29 o                         
   0   7   1          5.97          6.50         1.30 o                         
   1   7   1         38.14         33.38         4.51 o                         
   2   7   1         73.60         83.75         2.48 o                         
  -9   0   2          5.42          3.10         1.48 o                         
  -8   0   2        712.05        722.30        13.16 o                         
  -7   0   2          0.06          0.02         1.63 o                         
  -6   0   2        303.14        298.60         7.59 o                         
  -5   0   2        239.95        275.89         7.03 o                         
  -4   0   2       1401.75       1345.97        22.98 o                         
  -3   0   2        109.84        112.09         3.40 o                         
  -1   0   2        136.85        135.04         3.84 o                         
   0   0   2       1515.94       1356.60        30.29 o                         
   1   0   2        231.29        209.53         3.66 o                         
   2   0   2       3986.35       3863.46       122.88 o                         
   3   0   2        353.26        338.87        10.05 o                         
   4   0   2       1014.19       1059.08        27.40 o                         
   5   0   2        149.14        159.25         4.26 o                         
   6   0   2         58.15         58.27         3.58 o                         
   7   0   2        103.52        105.93         6.21 o                         
   8   0   2          1.21          0.22         1.46 o                         
  -8   1   2         51.39         46.68         2.16 o                         
  -7   1   2          1.44          0.77         1.64 o                         
  -6   1   2        427.09        427.70         5.46 o                         
  -5   1   2        279.52        266.67         3.99 o                         
  -4   1   2       4294.33       4299.33        69.10 o                         
  -3   1   2        164.88        168.26        10.12 o                         
  -2   1   2      10102.65       9523.61       123.32 o                         
  -1   1   2       5272.38       4966.22        81.77 o                         
   0   1   2        235.09        238.75         4.09 o                         
   1   1   2        629.44        645.07         7.78 o                         
   2   1   2       2811.48       2749.72        36.49 o                         
   3   1   2        613.36        628.99         9.88 o                         
   4   1   2        482.48        512.62         9.86 o                         
   5   1   2         80.44         81.53         2.24 o                         
   6   1   2        556.67        556.90        11.45 o                         
   7   1   2         72.23         69.39         2.23 o                         
   8   1   2         54.65         53.48         2.11 o                         
  -8   2   2          3.48          2.64         0.76 o                         
  -7   2   2        633.78        642.08         9.95 o                         
  -6   2   2          0.61          0.79         1.32 o                         
  -5   2   2       1874.90       1973.75        16.83 o                         
  -4   2   2        208.46        195.16         3.90 o                         
  -3   2   2          3.50          4.04         1.05 o                         
  -2   2   2        202.18        185.80         3.82 o                         
  -1   2   2         97.24        114.45         1.80 o                         
   0   2   2        563.08        548.22         8.47 o                         
   1   2   2        278.90        319.49         4.09 o                         
   2   2   2         92.66         93.44         3.41 o                         
   3   2   2        253.57        255.74         3.90 o                         
   4   2   2         93.67         93.57         3.41 o                         
   5   2   2       1381.99       1436.71        25.34 o                         
   6   2   2        367.92        361.47         5.33 o                         
   7   2   2          2.91          2.22         1.09 o                         
   8   2   2          0.01          1.74         0.80 o                         
  -8   3   2        649.67        560.52        19.65 o                         
  -7   3   2         81.76         71.64         2.06 o                         
  -6   3   2         44.44         45.80         2.22 o                         
  -5   3   2         58.92         57.01         1.74 o                         
  -4   3   2         45.11         40.06         1.71 o                         
  -3   3   2        360.79        363.02         5.40 o                         
  -2   3   2         38.24         44.58         1.53 o                         
  -1   3   2         21.21         21.25         1.40 o                         
   0   3   2         48.34         55.40         1.88 o                         
   1   3   2       1441.22       1619.02        17.45 o                         
   2   3   2        114.38         97.39         2.07 o                         
   3   3   2         37.75         39.23         1.75 o                         
   4   3   2          0.44          0.88         1.19 o                         
   5   3   2         83.87         81.19         2.31 o                         
   6   3   2        108.37        109.65         2.57 o                         
   7   3   2        112.82         98.87         3.53 o                         
   8   3   2        145.30        129.41         3.55 o                         
  -7   4   2        206.10        206.01         4.54 o                         
  -6   4   2          4.70          4.65         1.19 o                         
  -5   4   2         48.98         50.49         1.91 o                         
  -4   4   2         67.32         57.32         1.93 o                         
  -3   4   2          4.97         10.32         1.08 o                         
  -2   4   2        382.76        384.94         5.33 o                         
  -1   4   2         95.95         94.46         1.81 o                         
   0   4   2         14.44         10.90         1.10 o                         
   1   4   2          0.60          1.06         0.85 o                         
   2   4   2        106.49        119.68         3.14 o                         
   3   4   2        285.62        318.01         4.54 o                         
   4   4   2        316.47        295.40         3.87 o                         
   5   4   2        186.94        171.43         3.27 o                         
   6   4   2          0.05          0.86         1.54 o                         
   7   4   2        312.05        289.68         4.83 o                         
  -6   5   2         50.34         53.11         2.04 o                         
  -5   5   2        488.86        462.52         5.90 o                         
  -4   5   2         19.74         15.16         1.50 o                         
  -3   5   2        216.27        218.41         4.06 o                         
  -2   5   2         13.48         10.98         1.31 o                         
  -1   5   2          7.00          6.72         1.24 o                         
   0   5   2         38.83         33.73         1.91 o                         
   1   5   2        158.66        141.92         3.04 o                         
   2   5   2         16.11         14.83         1.80 o                         
   3   5   2        300.97        302.51         8.34 o                         
   4   5   2         14.84         10.12         1.09 o                         
   5   5   2         41.63         34.77         1.61 o                         
   6   5   2         48.31         55.26         1.95 o                         
  -5   6   2          6.90          7.68         1.33 o                         
  -4   6   2         11.38         10.99         1.36 o                         
  -3   6   2          3.39          5.14         1.58 o                         
  -2   6   2          0.65          1.31         1.13 o                         
  -1   6   2         81.49         79.42         2.75 o                         
   0   6   2        145.63        139.38         3.12 o                         
   1   6   2          8.18         10.21         1.11 o                         
   2   6   2         65.36         59.43         2.59 o                         
   3   6   2         27.00         30.99         1.71 o                         
   4   6   2         65.61         60.08         1.92 o                         
  -2   7   2         26.09         29.58         2.59 o                         
  -1   7   2          1.35          0.50         2.07 o                         
   0   7   2          1.08          2.57         2.07 o                         
   1   7   2         34.50         27.17         1.73 o                         
   2   7   2          8.12         10.27         1.17 o                         
  -8   1   3          0.01         -1.08         1.08 o                         
  -7   1   3         71.67         75.33         2.18 o                         
  -6   1   3         31.19         37.72         1.78 o                         
  -5   1   3         22.14         19.79         1.44 o                         
  -4   1   3       6962.36       7385.34       166.66 o                         
  -3   1   3        520.37        512.06        14.84 o                         
  -2   1   3        225.57        231.21         4.25 o                         
  -1   1   3       5456.00       5195.09        44.01 o                         
   0   1   3       2109.49       1923.47        19.48 o                         
   1   1   3        938.86        917.92        10.82 o                         
   2   1   3        828.85        832.86        12.18 o                         
   3   1   3        114.39        111.48         3.26 o                         
   4   1   3          0.17          2.96         1.28 o                         
   5   1   3         47.96         44.84         2.86 o                         
   6   1   3          0.01          1.64         1.58 o                         
   7   1   3          2.98          1.99         1.11 o                         
   8   1   3          0.18          1.13         1.11 o                         
  -8   2   3        227.76        200.46         2.93 o                         
  -7   2   3          0.47          2.38         1.30 o                         
  -6   2   3        467.12        455.68         6.36 o                         
  -5   2   3          2.30          3.44         1.05 o                         
  -4   2   3        186.66        170.55         4.25 o                         
  -3   2   3        425.99        490.26         7.06 o                         
  -2   2   3        207.78        216.61         4.65 o                         
  -1   2   3         54.18         71.31         1.49 o                         
   0   2   3        905.72        883.14        13.01 o                         
   1   2   3        794.03        836.11         9.26 o                         
   2   2   3          1.11         -0.21         1.85 o                         
   3   2   3        479.95        539.16         6.80 o                         
   4   2   3        166.73        171.41         3.18 o                         
   5   2   3         13.41         11.13         1.92 o                         
   6   2   3          2.34          2.26         1.23 o                         
   7   2   3        183.43        173.26         3.44 o                         
   8   2   3         72.52         70.06         2.54 o                         
  -8   3   3         93.23         83.71         2.20 o                         
  -7   3   3         53.52         42.55         1.73 o                         
  -6   3   3         38.22         33.41         1.47 o                         
  -5   3   3          7.26         10.45         1.23 o                         
  -4   3   3         47.98         45.73         1.49 o                         
  -3   3   3        283.00        309.72         3.67 o                         
  -2   3   3          0.02         -0.11         0.75 o                         
  -1   3   3        611.58        727.98         7.19 o                         
   0   3   3         79.84         76.69         2.60 o                         
   1   3   3        429.63        447.91         5.27 o                         
   2   3   3         10.76         21.10         1.47 o                         
   3   3   3        148.37        148.07         2.55 o                         
   4   3   3          1.29          1.69         1.05 o                         
   5   3   3          0.00          1.02         1.06 o                         
   6   3   3         65.23         71.92         2.44 o                         
   7   3   3          2.63          1.46         1.05 o                         
   8   3   3        143.12        130.86         3.01 o                         
  -7   4   3        135.23        129.79         3.34 o                         
  -6   4   3         17.46         16.24         1.40 o                         
  -5   4   3          0.39         -1.17         1.17 o                         
  -4   4   3         26.76         26.74         1.71 o                         
  -3   4   3          7.01          7.93         1.04 o                         
  -2   4   3         76.99         80.83         2.88 o                         
  -1   4   3        153.61        165.99         2.65 o                         
   0   4   3        134.64        161.79         2.73 o                         
   1   4   3          7.72          2.75         0.98 o                         
   2   4   3         11.19         14.11         1.60 o                         
   3   4   3        211.72        229.59         4.29 o                         
   4   4   3        299.77        280.67         4.36 o                         
   5   4   3        141.36        150.50         3.84 o                         
   6   4   3        116.57        112.84         2.80 o                         
   7   4   3         44.93         40.01         2.10 o                         
  -6   5   3          2.89          2.14         1.04 o                         
  -5   5   3         85.50         83.75         1.98 o                         
  -4   5   3          0.85          1.66         1.07 o                         
  -3   5   3          1.89          4.23         6.14 o                         
  -2   5   3         28.10         32.12         1.75 o                         
  -1   5   3         97.86         93.59         2.47 o                         
   0   5   3         17.79         13.92         1.17 o                         
   1   5   3         66.97         59.67         2.26 o                         
   2   5   3        118.27         98.67         3.75 o                         
   3   5   3        435.11        432.97         7.67 o                         
   4   5   3          0.00         -0.80         0.97 o                         
   5   5   3        343.25        332.47         6.73 o                         
   6   5   3         51.95         51.17         2.73 o                         
  -4   6   3          5.02          7.20         2.05 o                         
  -3   6   3         75.35         68.79         2.10 o                         
  -2   6   3         35.31         32.33         1.96 o                         
  -1   6   3        198.99        208.39         4.29 o                         
   0   6   3         19.84         21.80         1.52 o                         
   1   6   3         28.02         27.70         1.62 o                         
   2   6   3        213.09        210.91         3.71 o                         
   3   6   3          1.63         10.05         2.81 o                         
   4   6   3         12.53          9.86         0.98 o                         
  -2   7   3        182.68        204.43         4.25 o                         
  -1   7   3         50.25         55.71         2.96 o                         
   0   7   3          2.67          3.56         1.24 o                         
   1   7   3          9.92         10.43         1.43 o                         
   2   7   3          1.23         -0.58         1.03 o                         
  -9   0   4          4.04          3.99         1.63 o                         
  -8   0   4         11.64         11.07         1.81 o                         
  -7   0   4          1.53          2.71         1.65 o                         
  -6   0   4       2749.18       2795.19        37.31 o                         
  -5   0   4         44.58         51.57         5.91 o                         
  -4   0   4       1569.49       1676.87        23.14 o                         
  -3   0   4         10.23         13.40         1.51 o                         
  -2   0   4      11464.16      10045.05       225.90 o                         
  -1   0   4         61.53         78.00         2.36 o                         
   0   0   4       5723.11       4887.35        77.10 o                         
   1   0   4          0.91          3.33         1.18 o                         
   2   0   4       5716.80       5633.27        94.52 o                         
   3   0   4       1887.34       1784.10        45.73 o                         
   4   0   4         38.85         42.17         8.02 o                         
   5   0   4          8.95         13.72         1.74 o                         
   6   0   4          0.17         -0.48         1.61 o                         
   7   0   4          1.40          2.58         1.43 o                         
   8   0   4          4.97          3.77         2.07 o                         
  -8   1   4         83.41         75.50         2.34 o                         
  -7   1   4         15.67         15.84         1.48 o                         
  -6   1   4        727.19        766.97         8.49 o                         
  -5   1   4          0.87          0.16         1.52 o                         
  -4   1   4       1972.47       2002.12        33.17 o                         
  -3   1   4       1394.62       1485.27        21.38 o                         
  -2   1   4         22.56         20.23         1.14 o                         
  -1   1   4         47.63         56.22         0.95 o                         
   0   1   4        123.83        116.23         1.58 o                         
   1   1   4       6345.79       6177.63        80.48 o                         
   2   1   4        129.36        137.32         2.53 o                         
   3   1   4        157.09        146.58         3.73 o                         
   4   1   4       1117.10       1056.59        13.02 o                         
   5   1   4        302.79        295.83         4.16 o                         
   6   1   4         52.80         54.31         2.86 o                         
   7   1   4         19.89         21.02         1.51 o                         
   8   1   4         13.74         13.40         1.27 o                         
  -8   2   4          7.79          9.06         0.84 o                         
  -7   2   4        523.39        531.42         7.33 o                         
  -6   2   4         31.26         29.40         1.91 o                         
  -5   2   4        606.31        626.20         6.31 o                         
  -4   2   4         80.90         88.46         3.07 o                         
  -3   2   4       2618.41       2777.98        32.53 o                         
  -2   2   4         87.62         88.96         2.90 o                         
  -1   2   4          0.00          0.97         0.50 o                         
   0   2   4       1242.50       1275.98        17.91 o                         
   1   2   4         13.20         11.95         1.11 o                         
   2   2   4        427.75        421.78         6.73 o                         
   3   2   4       1872.52       1954.76        23.63 o                         
   4   2   4        107.78        109.92         2.67 o                         
   5   2   4          2.75          2.14         1.02 o                         
   6   2   4          1.68          2.36         1.18 o                         
   7   2   4          7.39         10.31         1.20 o                         
   8   2   4          6.89         10.43         0.91 o                         
  -8   3   4        113.91        103.48         2.39 o                         
  -7   3   4          3.72          2.26         1.09 o                         
  -6   3   4        160.39        155.67         2.88 o                         
  -5   3   4         54.43         61.92         1.76 o                         
  -4   3   4          0.01         -0.19         0.92 o                         
  -3   3   4          1.49          2.09         1.27 o                         
  -2   3   4         33.70         23.26         1.13 o                         
  -1   3   4       2445.13       2692.69        26.00 o                         
   0   3   4         52.25         41.82         2.04 o                         
   1   3   4        277.01        281.73         3.75 o                         
   2   3   4        166.74        168.88         4.02 o                         
   3   3   4          8.97         10.77         1.26 o                         
   4   3   4         32.43         26.45         1.58 o                         
   5   3   4         76.05         79.95         2.23 o                         
   6   3   4         64.33         60.94         2.16 o                         
   7   3   4         45.85         45.83         1.79 o                         
   8   3   4        123.95        109.14         2.77 o                         
  -7   4   4         25.56         23.47         1.60 o                         
  -6   4   4        202.21        193.50         3.63 o                         
  -5   4   4          0.96          0.49         0.93 o                         
  -4   4   4        155.32        146.62         2.82 o                         
  -3   4   4          0.16          1.68         1.64 o                         
  -2   4   4         69.64         68.33         2.00 o                         
  -1   4   4          0.02          0.32         0.89 o                         
   0   4   4          6.43          2.20         0.96 o                         
   1   4   4        440.80        480.75         5.73 o                         
   2   4   4        114.73        104.77         2.35 o                         
   3   4   4        239.36        225.43         4.14 o                         
   4   4   4          0.04          0.17         1.09 o                         
   5   4   4        587.77        584.16         7.49 o                         
   6   4   4         70.30         67.48         2.43 o                         
   7   4   4          2.30          3.31         1.11 o                         
  -6   5   4          2.73          2.36         1.48 o                         
  -5   5   4        277.47        273.71         3.92 o                         
  -4   5   4         14.63         12.41         1.30 o                         
  -3   5   4         19.75         18.02         2.12 o                         
  -2   5   4          0.49          0.15         1.64 o                         
  -1   5   4        145.69        141.84         3.14 o                         
   0   5   4        115.18        107.88         2.32 o                         
   1   5   4        177.73        168.04         3.45 o                         
   2   5   4         87.30         65.70         2.63 o                         
   3   5   4        118.75        127.84         2.60 o                         
   4   5   4         13.72         15.98         1.39 o                         
   5   5   4          6.15          6.62         1.23 o                         
   6   5   4         18.96         15.41         1.45 o                         
  -4   6   4          6.54          5.40         1.48 o                         
  -3   6   4         40.76         36.02         1.89 o                         
  -2   6   4        267.61        248.98         4.69 o                         
  -1   6   4         60.19         59.10         2.43 o                         
   0   6   4          3.36          2.03         1.89 o                         
   1   6   4         27.87         28.65         1.49 o                         
   2   6   4        253.68        242.94         3.94 o                         
   3   6   4        172.82        158.63         2.92 o                         
   4   6   4         81.00         97.14         2.39 o                         
  -2   7   4          9.10          8.87         1.33 o                         
  -1   7   4          1.49          5.26         1.28 o                         
   0   7   4          1.95          1.22         1.20 o                         
   1   7   4          1.27          2.79         1.43 o                         
  -8   1   5          2.83          2.78         1.03 o                         
  -7   1   5          0.39          1.14         1.61 o                         
  -6   1   5       1039.70       1107.04        12.72 o                         
  -5   1   5         35.85         34.66         2.92 o                         
  -4   1   5       1178.45       1179.52        20.21 o                         
  -3   1   5        641.25        672.54        12.32 o                         
  -2   1   5        240.26        230.27         2.62 o                         
  -1   1   5        310.00        299.30         3.05 o                         
   0   1   5        482.26        452.09         4.57 o                         
   1   1   5          0.00          1.54         0.83 o                         
   2   1   5         64.75         72.80         1.88 o                         
   3   1   5        117.10        114.83         5.37 o                         
   4   1   5          6.50          4.71         1.12 o                         
   5   1   5         29.28         33.11         1.56 o                         
   6   1   5          0.54         -1.15         1.15 o                         
   7   1   5          0.00         -0.22         1.24 o                         
   8   1   5         29.15         29.02         1.53 o                         
  -8   2   5        301.46        279.28         3.63 o                         
  -7   2   5         20.26         18.49         1.27 o                         
  -6   2   5        338.46        326.33         5.01 o                         
  -5   2   5        232.99        249.64         3.55 o                         
  -4   2   5          0.85          2.91         1.11 o                         
  -3   2   5        451.10        509.82         6.55 o                         
  -2   2   5        251.40        260.59         3.90 o                         
  -1   2   5         11.88         13.51         0.90 o                         
   0   2   5         45.92         48.64         1.51 o                         
   1   2   5         57.97         63.29         1.74 o                         
   2   2   5        174.83        172.02         2.90 o                         
   3   2   5         15.12         16.74         1.27 o                         
   4   2   5         58.49         65.91         2.56 o                         
   5   2   5        168.80        170.17         2.97 o                         
   6   2   5         93.62         91.42         3.31 o                         
   7   2   5         12.97         13.27         1.27 o                         
   8   2   5         60.67         58.22         2.38 o                         
  -8   3   5        166.31        144.52         3.23 o                         
  -7   3   5         69.17         66.61         2.33 o                         
  -6   3   5         51.31         49.86         1.82 o                         
  -5   3   5          3.14          2.84         0.90 o                         
  -4   3   5         13.23         12.67         0.99 o                         
  -3   3   5          3.48          7.66         0.98 o                         
  -2   3   5         12.77         15.37         0.96 o                         
  -1   3   5       1165.33       1314.74        14.48 o                         
   0   3   5         59.30         66.79         2.24 o                         
   1   3   5        868.67        911.57         8.78 o                         
   2   3   5         19.90         17.19         1.72 o                         
   3   3   5         15.84         21.16         1.60 o                         
   4   3   5        102.86         97.21         2.46 o                         
   5   3   5         29.81         26.16         1.43 o                         
   6   3   5        213.44        217.24         3.51 o                         
   7   3   5        208.78        218.05         3.59 o                         
  -7   4   5          0.65          0.01         0.96 o                         
  -6   4   5          0.10          0.48         1.01 o                         
  -5   4   5          0.04         -0.89         0.89 o                         
  -4   4   5        137.02        133.33         2.68 o                         
  -3   4   5        103.68        128.15         2.61 o                         
  -2   4   5          0.30         -1.17         1.17 o                         
  -1   4   5         30.24         35.13         1.46 o                         
   0   4   5        326.32        338.63         5.82 o                         
   1   4   5         91.67        106.86         2.27 o                         
   2   4   5        531.59        512.42         5.65 o                         
   3   4   5        266.33        273.58         4.32 o                         
   4   4   5         83.40         79.68         2.41 o                         
   5   4   5        233.93        236.43         3.98 o                         
   6   4   5          3.48          5.14         1.11 o                         
   7   4   5          5.78          8.04         2.31 o                         
  -6   5   5         26.88         26.30         2.66 o                         
  -5   5   5         46.04         47.33         3.09 o                         
  -4   5   5         13.89         24.70         1.86 o                         
  -3   5   5        340.15        325.72        11.64 o                         
  -2   5   5         21.09         12.51         1.30 o                         
  -1   5   5        211.64        200.20         3.28 o                         
   0   5   5         12.98          9.74         1.09 o                         
   1   5   5        425.39        424.76         5.76 o                         
   2   5   5        226.91        209.49         5.24 o                         
   3   5   5        808.32        800.78         8.91 o                         
   4   5   5          5.13          2.92         2.04 o                         
   5   5   5         35.27         43.02         2.18 o                         
   6   5   5         19.46         21.92         1.62 o                         
  -4   6   5          1.49          1.82         1.11 o                         
  -3   6   5         18.61         12.23         1.85 o                         
  -2   6   5         22.61         30.90         2.34 o                         
  -1   6   5        154.88        166.71         3.75 o                         
   0   6   5        166.61        152.96         4.84 o                         
   1   6   5         15.72         15.26         1.14 o                         
   2   6   5         48.59         48.51         1.86 o                         
   3   6   5        595.62        651.45         7.48 o                         
   4   6   5         20.02         18.44         1.28 o                         
  -1   7   5         58.10         49.58         2.54 o                         
   0   7   5         25.65         29.70         2.08 o                         
   1   7   5        247.13        230.83         4.19 o                         
  -8   0   6       1374.71       1332.12        18.62 o                         
  -7   0   6          5.65          6.63         1.65 o                         
  -6   0   6        140.64        157.17         3.59 o                         
  -5   0   6         34.44         36.88         3.22 o                         
  -4   0   6       2570.77       2533.62        43.72 o                         
  -3   0   6          4.35          7.83         3.32 o                         
  -2   0   6        895.18        877.34        35.24 o                         
  -1   0   6       1900.01       1934.43        44.62 o                         
   0   0   6        932.71        876.28        21.13 o                         
   1   0   6       1642.25       1618.04        26.48 o                         
   2   0   6         78.67         81.53         2.26 o                         
   3   0   6        243.33        239.64         7.54 o                         
   4   0   6        286.28        273.03         6.18 o                         
   5   0   6          3.72          2.22         1.53 o                         
   6   0   6         97.92        100.19         3.38 o                         
   7   0   6         30.36         32.76         1.95 o                         
   8   0   6         83.42         78.35         5.46 o                         
  -8   1   6         28.71         31.27         2.02 o                         
  -7   1   6        107.92        112.46         2.73 o                         
  -6   1   6          4.03          3.89         1.18 o                         
  -5   1   6          5.06          4.61         1.30 o                         
  -4   1   6         54.28         64.31         2.97 o                         
  -3   1   6         29.89         26.12         1.39 o                         
  -2   1   6         29.02         30.30         0.82 o                         
  -1   1   6       2072.61       2084.01        18.11 o                         
   0   1   6       1672.31       1645.83        19.13 o                         
   1   1   6       1228.06       1200.93        14.21 o                         
   2   1   6        425.00        400.89         6.54 o                         
   3   1   6        102.13        122.56        11.13 o                         
   4   1   6         89.90         94.83         2.31 o                         
   5   1   6         22.74         24.90         1.49 o                         
   6   1   6         78.30         72.23         2.43 o                         
   7   1   6         75.78         76.19         2.49 o                         
   8   1   6        534.29        530.45         8.02 o                         
  -8   2   6          0.28         -0.64         0.89 o                         
  -7   2   6        284.98        279.11         4.10 o                         
  -6   2   6        159.69        153.99         3.29 o                         
  -5   2   6       1164.91       1257.53        12.90 o                         
  -4   2   6        163.39        141.52         2.82 o                         
  -3   2   6          9.82          8.78         1.06 o                         
  -2   2   6        646.02        638.62         6.31 o                         
  -1   2   6       1255.83       1266.86        16.18 o                         
   0   2   6         68.57         65.78         1.45 o                         
   1   2   6        355.19        374.69         5.56 o                         
   2   2   6         12.02         10.49         1.00 o                         
   3   2   6         92.77         82.43         2.77 o                         
   4   2   6        283.70        291.57         3.84 o                         
   5   2   6        121.60        116.59         2.50 o                         
   6   2   6         35.12         34.07         1.78 o                         
   7   2   6        139.24        144.42         3.07 o                         
   8   2   6          0.19         -0.41         0.75 o                         
  -8   3   6        204.47        188.76         3.90 o                         
  -7   3   6          0.57          1.69         0.87 o                         
  -6   3   6         94.20         95.17         2.28 o                         
  -5   3   6        220.44        228.09         3.06 o                         
  -4   3   6         23.70         18.10         1.33 o                         
  -3   3   6       1019.13       1080.93         8.84 o                         
  -2   3   6        283.50        270.72         4.25 o                         
  -1   3   6        204.28        253.86         4.29 o                         
   0   3   6         61.09         58.41         2.08 o                         
   1   3   6        222.80        235.30         3.07 o                         
   2   3   6        143.23        126.55         4.36 o                         
   3   3   6          0.03         -0.03         1.04 o                         
   4   3   6        524.19        505.65         6.60 o                         
   5   3   6         70.54         68.69         2.16 o                         
   6   3   6        106.59        104.92         2.55 o                         
   7   3   6          5.55          5.96         1.04 o                         
  -7   4   6          0.13          0.61         1.26 o                         
  -6   4   6         48.92         48.98         1.88 o                         
  -5   4   6          7.74          6.89         1.01 o                         
  -4   4   6        259.15        252.10         3.73 o                         
  -3   4   6         72.63         90.76         2.18 o                         
  -2   4   6          1.38          0.89         0.90 o                         
  -1   4   6        130.02        135.27         3.02 o                         
   0   4   6         47.88         44.01         1.88 o                         
   1   4   6        240.00        243.78         3.18 o                         
   2   4   6        151.69        148.34         2.85 o                         
   3   4   6        580.64        544.89         7.50 o                         
   4   4   6         26.05         29.31         1.46 o                         
   5   4   6        164.82        169.88         3.93 o                         
   6   4   6         87.15         89.82         2.39 o                         
   7   4   6          0.49          0.07         1.03 o                         
  -6   5   6          0.02          0.74         1.33 o                         
  -5   5   6          1.98          1.13         1.29 o                         
  -4   5   6          7.63          4.63         1.11 o                         
  -3   5   6         77.62         80.96         3.82 o                         
  -2   5   6        236.03        211.26         3.63 o                         
  -1   5   6          2.95          6.23         1.07 o                         
   0   5   6        135.34        123.98         2.41 o                         
   1   5   6       1168.42       1164.06        12.94 o                         
   2   5   6         45.40         47.28         3.71 o                         
   3   5   6          1.64          1.34         1.28 o                         
   4   5   6         94.99        100.94         2.28 o                         
   5   5   6        215.14        213.26         3.28 o                         
   6   5   6          1.45         -0.81         1.48 o                         
  -4   6   6        148.02        136.32         3.69 o                         
  -3   6   6         17.10         25.09         2.71 o                         
  -2   6   6         17.23         18.93         1.53 o                         
  -1   6   6         98.55         98.91         2.83 o                         
   0   6   6        814.52        793.79        10.19 o                         
   1   6   6         24.64         25.29         1.39 o                         
   2   6   6         54.34         66.22         2.04 o                         
   3   6   6        155.29        167.88         2.75 o                         
   4   6   6         37.87         30.97         1.52 o                         
  -1   7   6          0.90          1.33         1.07 o                         
   0   7   6         72.34         77.90         6.57 o                         
   1   7   6         47.02         37.79         2.53 o                         
  -8   1   7         85.58         79.68         1.96 o                         
  -7   1   7          4.00          8.01         1.09 o                         
  -6   1   7        575.83        606.89         8.28 o                         
  -5   1   7         20.04         20.52         1.49 o                         
  -4   1   7          0.58          0.07         1.99 o                         
  -3   1   7         26.10         23.63         1.04 o                         
  -2   1   7        221.84        221.12         2.40 o                         
  -1   1   7        265.47        236.66         2.68 o                         
   0   1   7        315.05        280.47         4.61 o                         
   1   1   7          2.59          2.47         0.39 o                         
   2   1   7          6.55          5.25         1.16 o                         
   3   1   7        152.82        164.01         3.41 o                         
   4   1   7          8.13          8.64         1.26 o                         
   5   1   7         17.18         16.02         1.31 o                         
   6   1   7         44.44         46.83         1.82 o                         
   7   1   7        199.58        203.03         4.02 o                         
   8   1   7        308.12        302.92         4.45 o                         
  -8   2   7         26.34         25.41         1.32 o                         
  -7   2   7         19.99         18.22         1.74 o                         
  -6   2   7         40.83         40.34         1.74 o                         
  -5   2   7        655.64        687.02         7.89 o                         
  -4   2   7         74.45         69.75         2.11 o                         
  -3   2   7        318.23        329.64         3.91 o                         
  -2   2   7        103.61         96.42         1.77 o                         
  -1   2   7         89.77         98.51         2.00 o                         
   0   2   7         72.19         74.61         2.38 o                         
   1   2   7         60.13         56.97         1.57 o                         
   2   2   7        991.19       1046.66        18.63 o                         
   3   2   7          0.71          3.32         2.31 o                         
   4   2   7         52.31         50.60         2.43 o                         
   5   2   7          0.29          0.83         1.03 o                         
   6   2   7        377.00        387.29         5.53 o                         
   7   2   7         30.63         30.89         2.18 o                         
   8   2   7         94.53         97.92         1.87 o                         
  -8   3   7        160.96        137.34         3.05 o                         
  -7   3   7         40.59         31.41         1.53 o                         
  -6   3   7          8.27          8.92         1.01 o                         
  -5   3   7          0.25          0.29         0.88 o                         
  -4   3   7         42.11         41.92         1.86 o                         
  -3   3   7        121.04        141.61         1.99 o                         
  -2   3   7          3.21          4.69         0.76 o                         
  -1   3   7        371.30        399.01         4.43 o                         
   0   3   7        195.04        182.80         4.60 o                         
   1   3   7         28.96         34.37         1.37 o                         
   2   3   7         20.50         17.08         1.32 o                         
   3   3   7        112.75        131.84         2.23 o                         
   4   3   7        578.43        582.52         8.14 o                         
   5   3   7        348.10        360.52         4.49 o                         
   6   3   7        152.61        158.41         3.26 o                         
   7   3   7         64.67         64.14         2.04 o                         
  -7   4   7         60.12         59.61         2.36 o                         
  -6   4   7         59.12         58.19         1.92 o                         
  -5   4   7          0.21          2.23         0.99 o                         
  -4   4   7         69.68         68.09         3.04 o                         
  -3   4   7        409.27        431.89         6.35 o                         
  -2   4   7        322.67        328.73         4.26 o                         
  -1   4   7         49.95         46.20         1.46 o                         
   0   4   7         63.16         71.14         2.22 o                         
   1   4   7        155.03        150.05         2.69 o                         
   2   4   7        101.57        101.41         3.00 o                         
   3   4   7        758.11        748.17        12.82 o                         
   4   4   7        229.96        233.54         3.62 o                         
   5   4   7        121.02        122.03         2.90 o                         
   6   4   7          0.55          0.36         1.07 o                         
   7   4   7         11.71          8.87         2.66 o                         
  -6   5   7         11.93         12.26         1.63 o                         
  -5   5   7        165.22        143.35         2.86 o                         
  -4   5   7         33.38         32.37         1.71 o                         
  -3   5   7         63.31         63.50         2.21 o                         
  -2   5   7          0.32          3.03         1.07 o                         
  -1   5   7         88.12         93.75         4.37 o                         
   0   5   7        441.62        420.92         4.82 o                         
   1   5   7       1667.71       1672.84        18.01 o                         
   2   5   7          0.56          0.95         1.29 o                         
   3   5   7          0.52         -0.34         2.44 o                         
   4   5   7          3.48          3.39         0.98 o                         
   5   5   7         11.78         13.73         1.07 o                         
   6   5   7          2.42          1.26         1.09 o                         
  -4   6   7         50.53         55.51         2.31 o                         
  -3   6   7        187.06        203.19         5.23 o                         
  -2   6   7         19.71         13.92         1.42 o                         
  -1   6   7         80.88         90.52         2.71 o                         
   0   6   7          5.26          7.80         1.26 o                         
   1   6   7        143.07        160.41         2.80 o                         
   2   6   7         17.32         20.08         2.28 o                         
   3   6   7         14.84         10.58         0.97 o                         
   4   6   7        188.80        189.74         3.47 o                         
  -1   7   7        297.14        313.22         8.72 o                         
   0   7   7         25.19         22.32         1.72 o                         
   1   7   7         43.12         55.64         2.88 o                         
  -8   0   8        335.80        328.28         5.83 o                         
  -7   0   8          6.54          6.24         1.67 o                         
  -6   0   8        252.15        254.59         4.69 o                         
  -5   0   8         41.82         39.47         2.37 o                         
  -4   0   8       1308.87       1342.12        21.84 o                         
  -3   0   8        813.38        802.07        18.64 o                         
  -2   0   8        633.17        570.33        11.76 o                         
  -1   0   8        422.88        415.91        10.24 o                         
   0   0   8          8.01          2.68         0.67 o                         
   1   0   8         16.24         11.31         1.02 o                         
   2   0   8       1225.16       1185.49        29.08 o                         
   3   0   8        231.12        216.35         5.02 o                         
   4   0   8        612.49        650.77        10.07 o                         
   5   0   8        583.59        605.51         8.65 o                         
   6   0   8       1415.69       1397.46        20.47 o                         
   7   0   8        122.33        120.38         5.02 o                         
   8   0   8         49.05         45.64         4.14 o                         
  -8   1   8         23.35         19.81         1.14 o                         
  -7   1   8         56.02         59.30         2.06 o                         
  -6   1   8         12.41         13.25         1.33 o                         
  -5   1   8          4.21          1.51         1.18 o                         
  -4   1   8         27.58         32.45         2.20 o                         
  -3   1   8         66.51         63.91         1.80 o                         
  -2   1   8         81.71         83.55         1.37 o                         
  -1   1   8        181.26        177.03         2.24 o                         
   0   1   8        288.36        287.13         4.11 o                         
   1   1   8       1857.46       1827.83        19.10 o                         
   2   1   8        399.21        393.59         7.52 o                         
   3   1   8        451.90        465.28         6.72 o                         
   4   1   8       1107.60       1054.68        10.99 o                         
   5   1   8         16.37         16.99         1.47 o                         
   6   1   8        354.75        352.31         4.53 o                         
   7   1   8        254.27        268.14         4.47 o                         
   8   1   8          9.56          9.34         1.01 o                         
  -8   2   8         59.63         47.66         1.95 o                         
  -7   2   8         24.52         26.55         1.40 o                         
  -6   2   8         93.38         87.47         2.27 o                         
  -5   2   8          1.63          2.37         0.91 o                         
  -4   2   8         49.03         54.53         2.83 o                         
  -3   2   8        358.37        362.10         4.22 o                         
  -2   2   8          1.32          3.42         0.77 o                         
  -1   2   8          3.76          4.36         0.61 o                         
   0   2   8         27.31         21.90         1.03 o                         
   1   2   8         65.80         58.97         1.75 o                         
   2   2   8       1711.77       1767.88        27.26 o                         
   3   2   8        664.73        613.26         6.06 o                         
   4   2   8         22.06         23.91         1.35 o                         
   5   2   8          2.72          2.80         1.10 o                         
   6   2   8         27.03         30.39         4.40 o                         
   7   2   8        798.71        809.48        10.32 o                         
   8   2   8          0.32         -0.62         1.28 o                         
  -8   3   8        206.58        190.89         6.21 o                         
  -7   3   8        271.96        264.54         5.64 o                         
  -6   3   8         12.14         11.01         1.61 o                         
  -5   3   8        161.49        173.63         2.61 o                         
  -4   3   8        250.86        241.51         5.38 o                         
  -3   3   8         79.17         94.88         1.80 o                         
  -2   3   8          2.47          1.28         0.90 o                         
  -1   3   8         10.94         12.65         0.77 o                         
   0   3   8         84.46         79.04         2.85 o                         
   1   3   8         47.15         43.05         1.56 o                         
   2   3   8          0.05          0.91         1.94 o                         
   3   3   8        126.11        113.06         2.12 o                         
   4   3   8         51.99         58.45         1.98 o                         
   5   3   8         35.01         36.67         1.63 o                         
   6   3   8        816.18        830.24         8.73 o                         
   7   3   8         40.42         41.25         1.79 o                         
  -7   4   8          8.14          4.14         1.18 o                         
  -6   4   8        189.23        183.57         3.65 o                         
  -5   4   8         33.05         41.48         1.72 o                         
  -4   4   8        101.73         97.40         2.39 o                         
  -3   4   8         28.84         26.92         1.93 o                         
  -2   4   8        146.71        134.29         3.65 o                         
  -1   4   8        250.64        258.83         3.04 o                         
   0   4   8        138.11        126.87         2.48 o                         
   1   4   8        773.33        756.61         9.35 o                         
   2   4   8         86.22         80.02         2.29 o                         
   3   4   8        758.00        747.35         8.87 o                         
   4   4   8         26.97         26.10         1.49 o                         
   5   4   8         44.65         46.89         1.80 o                         
   6   4   8         11.31         11.74         1.14 o                         
   7   4   8          0.94          2.22         1.33 o                         
  -6   5   8        119.44        137.85         5.91 o                         
  -5   5   8          8.80          7.13         1.28 o                         
  -4   5   8         40.57         33.19         2.00 o                         
  -3   5   8          0.58          0.66         1.05 o                         
  -2   5   8         74.74         78.55         2.29 o                         
  -1   5   8       1432.06       1457.61        15.27 o                         
   0   5   8        117.99        127.73         2.73 o                         
   1   5   8        357.74        375.69         4.95 o                         
   2   5   8        318.57        336.54         5.92 o                         
   3   5   8         35.77         36.13         2.20 o                         
   4   5   8          3.29          2.91         1.03 o                         
   5   5   8         69.94         75.87         1.86 o                         
   6   5   8          5.32          7.00         1.20 o                         
  -4   6   8         14.59          7.08         1.23 o                         
  -3   6   8        525.52        524.98         8.17 o                         
  -2   6   8        782.58        784.12        11.37 o                         
  -1   6   8          0.86          0.67         2.00 o                         
   0   6   8         16.42         16.47         1.38 o                         
   1   6   8        106.30        111.69         2.36 o                         
   2   6   8         47.90         51.61         1.93 o                         
   3   6   8        480.44        491.05         5.84 o                         
   4   6   8          0.03          0.76         0.79 o                         
  -1   7   8          8.91          2.66         2.36 o                         
   0   7   8         10.07          8.08         1.35 o                         
  -8   1   9         48.05         44.21         1.62 o                         
  -7   1   9          3.54          4.15         0.98 o                         
  -6   1   9        309.63        313.19         4.49 o                         
  -5   1   9          7.32          7.26         1.20 o                         
  -4   1   9          0.15          0.96         1.03 o                         
  -3   1   9          6.53         10.77         0.77 o                         
  -2   1   9        699.46        703.15         6.85 o                         
  -1   1   9         50.92         57.08         1.87 o                         
   0   1   9        207.81        201.78         3.27 o                         
   1   1   9        621.86        697.45         7.87 o                         
   2   1   9          0.27          1.22         0.82 o                         
   3   1   9        262.91        260.86         4.82 o                         
   4   1   9         30.93         31.92         1.46 o                         
   5   1   9        555.73        578.25         6.81 o                         
   6   1   9         69.58         70.05         2.38 o                         
   7   1   9          5.09          7.62         1.30 o                         
   8   1   9        444.79        434.97         5.82 o                         
  -8   2   9          8.94          6.62         1.08 o                         
  -7   2   9        357.99        368.11         4.85 o                         
  -6   2   9         36.94         36.75         1.65 o                         
  -5   2   9         34.23         38.27         2.15 o                         
  -4   2   9         26.23         28.64         1.19 o                         
  -3   2   9         70.47         75.57         1.79 o                         
  -2   2   9          4.54          9.41         0.79 o                         
  -1   2   9         32.32         34.24         1.06 o                         
   0   2   9        685.47        773.50         8.94 o                         
   1   2   9        138.12        151.96         2.47 o                         
   2   2   9        926.56       1009.84        11.24 o                         
   3   2   9        115.04        111.13         2.00 o                         
   4   2   9        146.76        142.24         2.52 o                         
   5   2   9        219.77        230.02         3.35 o                         
   6   2   9         49.52         43.60         1.92 o                         
   7   2   9         19.01         18.40         1.32 o                         
   8   2   9         86.67         93.58         7.24 o                         
  -8   3   9          2.01          2.36         1.77 o                         
  -7   3   9         84.96         78.95         2.21 o                         
  -6   3   9        204.14        196.82         3.30 o                         
  -5   3   9        177.99        177.90         2.64 o                         
  -4   3   9         81.15         83.37         1.91 o                         
  -3   3   9         15.38         14.41         0.85 o                         
  -2   3   9        444.56        445.97         7.25 o                         
  -1   3   9        253.62        251.91         2.83 o                         
   0   3   9          0.14          1.40         0.95 o                         
   1   3   9         68.19         88.08         2.60 o                         
   2   3   9       1196.34       1213.54        11.61 o                         
   3   3   9        100.17         85.48         1.85 o                         
   4   3   9        459.54        451.34         5.08 o                         
   5   3   9         30.52         31.31         1.51 o                         
   6   3   9         73.20         76.05         2.24 o                         
   7   3   9          1.18          1.52         1.11 o                         
  -7   4   9          0.13          0.74         1.03 o                         
  -6   4   9         21.12         23.38         1.42 o                         
  -5   4   9        362.27        368.10         5.05 o                         
  -4   4   9         16.54         15.56         1.20 o                         
  -3   4   9        182.17        188.32         3.27 o                         
  -2   4   9        114.75        113.11         2.49 o                         
  -1   4   9        314.33        284.65         3.27 o                         
   0   4   9        487.05        482.93         5.47 o                         
   1   4   9        453.84        431.79         5.48 o                         
   2   4   9        221.51        221.24         3.57 o                         
   3   4   9        194.19        192.61         4.44 o                         
   4   4   9         16.19         16.95         1.39 o                         
   5   4   9         53.14         52.62         1.89 o                         
   6   4   9         25.06         21.81         1.25 o                         
  -6   5   9          3.63          1.92         1.48 o                         
  -5   5   9         33.75         34.70         2.06 o                         
  -4   5   9         19.59         19.24         1.81 o                         
  -3   5   9          0.06         -0.95         0.95 o                         
  -2   5   9        116.20        113.81         3.11 o                         
  -1   5   9       1668.09       1709.26        17.40 o                         
   0   5   9        118.87        118.76         2.56 o                         
   1   5   9         23.10         25.67         2.64 o                         
   2   5   9        176.87        185.05         4.42 o                         
   3   5   9         10.54          9.51         1.39 o                         
   4   5   9         56.90         60.81         1.90 o                         
   5   5   9          0.03         -0.25         1.20 o                         
  -4   6   9          1.35          1.03         1.03 o                         
  -3   6   9        530.13        576.89        13.00 o                         
  -2   6   9          0.22          2.29         1.08 o                         
  -1   6   9          8.01          9.71         1.24 o                         
   0   6   9         38.90         42.76         2.00 o                         
   1   6   9         94.38         91.66         2.75 o                         
   2   6   9        173.25        173.77         3.03 o                         
   3   6   9        183.65        191.96         2.97 o                         
   4   6   9          0.00          0.95         0.93 o                         
  -8   0  10        194.85        190.21         4.06 o                         
  -7   0  10          0.79          1.26         1.50 o                         
  -6   0  10        121.33        131.19         3.44 o                         
  -5   0  10         16.97         17.09         4.97 o                         
  -4   0  10       2479.74       2526.30        41.32 o                         
  -3   0  10        374.21        362.54         5.78 o                         
  -1   0  10       3199.73       3157.21        85.31 o                         
   0   0  10        644.02        650.23        11.73 o                         
   1   0  10        598.67        537.38        11.20 o                         
   2   0  10        364.28        437.00         7.49 o                         
   3   0  10       1253.34       1242.76        23.49 o                         
   4   0  10       1823.29       1857.33        22.21 o                         
   5   0  10         15.08         19.12         2.04 o                         
   6   0  10        228.30        229.85         4.84 o                         
   7   0  10         75.98         75.17         2.73 o                         
   8   0  10          0.39         -1.14         1.14 o                         
  -8   1  10         17.70         16.48         1.17 o                         
  -7   1  10          1.18          1.05         0.91 o                         
  -6   1  10          6.44          7.54         1.06 o                         
  -5   1  10        182.88        186.08         3.42 o                         
  -4   1  10         22.00         20.35         1.10 o                         
  -3   1  10        208.48        199.44         2.60 o                         
  -2   1  10        278.91        290.73         3.73 o                         
  -1   1  10       3592.75       3553.08        33.20 o                         
   0   1  10       1399.03       1355.73        16.29 o                         
   1   1  10       2216.00       2265.93        23.70 o                         
   2   1  10       2883.78       2894.31        27.37 o                         
   3   1  10        421.15        439.13         5.85 o                         
   4   1  10          4.03          2.40         1.00 o                         
   5   1  10          1.38          1.13         1.42 o                         
   6   1  10         37.38         34.47         1.50 o                         
   7   1  10         20.23         21.05         1.44 o                         
   8   1  10        241.82        238.65         3.63 o                         
  -8   2  10          1.44          1.04         0.95 o                         
  -7   2  10         58.00         64.77         3.46 o                         
  -6   2  10         32.02         30.79         1.70 o                         
  -5   2  10         23.59         27.75         1.30 o                         
  -4   2  10          3.07          1.96         0.81 o                         
  -3   2  10          0.29          1.35         0.80 o                         
  -2   2  10        224.52        212.13         2.33 o                         
  -1   2  10        705.08        704.76         6.20 o                         
   0   2  10       1434.00       1578.89        16.82 o                         
   1   2  10        173.08        165.15         2.38 o                         
   2   2  10          0.49         -0.06         0.83 o                         
   3   2  10         94.17         92.28         2.11 o                         
   4   2  10          7.84          7.09         1.05 o                         
   5   2  10       1465.63       1456.01        12.85 o                         
   6   2  10         31.08         30.99         2.53 o                         
   7   2  10        365.79        381.72         5.50 o                         
   8   2  10         17.65         13.02         1.19 o                         
  -7   3  10         25.70         23.44         1.26 o                         
  -6   3  10          5.54          4.65         1.17 o                         
  -5   3  10         68.01         67.61         1.82 o                         
  -4   3  10        183.27        182.48         2.80 o                         
  -3   3  10         74.98         80.89         1.56 o                         
  -2   3  10        372.84        377.67         5.56 o                         
  -1   3  10          2.08          3.23         0.75 o                         
   0   3  10        462.09        432.21         5.49 o                         
   1   3  10        530.97        502.27         5.41 o                         
   2   3  10        466.52        491.51         5.56 o                         
   3   3  10         33.50         29.35         1.26 o                         
   4   3  10        752.56        757.82         8.25 o                         
   5   3  10        289.94        307.12         6.09 o                         
   6   3  10        192.69        192.79         3.83 o                         
   7   3  10          3.72          4.14         1.18 o                         
  -7   4  10          9.66          5.91         1.18 o                         
  -6   4  10         18.58         16.66         1.41 o                         
  -5   4  10        128.04        137.15         2.91 o                         
  -4   4  10        100.71         95.14         2.30 o                         
  -3   4  10        451.35        467.58         5.34 o                         
  -2   4  10          8.92          8.71         1.06 o                         
  -1   4  10       1201.26       1206.98        11.59 o                         
   0   4  10        367.08        360.32         4.48 o                         
   1   4  10        587.83        576.57         7.06 o                         
   2   4  10        364.37        352.61         4.42 o                         
   3   4  10        159.95        159.54         2.93 o                         
   4   4  10        373.85        388.94        13.26 o                         
   5   4  10          6.47          6.48         1.05 o                         
   6   4  10          0.35         -0.25         1.30 o                         
  -6   5  10          4.35          3.69         1.18 o                         
  -5   5  10        222.10        206.93         4.58 o                         
  -4   5  10         30.37         28.93         4.42 o                         
  -3   5  10        651.37        653.02        12.15 o                         
  -2   5  10          0.12          0.05         1.61 o                         
  -1   5  10       1059.33       1101.56        15.17 o                         
   0   5  10        293.95        284.14         3.89 o                         
   1   5  10        770.79        807.75         8.88 o                         
   2   5  10         10.99         10.28         1.63 o                         
   3   5  10         24.71         26.07         1.52 o                         
   4   5  10         23.17         22.01         1.37 o                         
   5   5  10          0.89         -0.23         0.88 o                         
  -4   6  10        222.61        221.03         6.21 o                         
  -3   6  10         15.31         22.03         1.98 o                         
  -2   6  10         26.52         22.61         1.61 o                         
  -1   6  10         90.07         90.16         2.60 o                         
   0   6  10          7.81          8.48         1.96 o                         
   1   6  10         98.91        105.38         2.10 o                         
   2   6  10          1.91          1.87         0.81 o                         
   3   6  10         73.93         76.52         1.94 o                         
   4   6  10         22.63         18.06         1.20 o                         
  -8   1  11        191.04        179.10         2.79 o                         
  -7   1  11          0.10          2.67         1.29 o                         
  -6   1  11         85.94         92.54         2.18 o                         
  -5   1  11         44.26         45.34         1.72 o                         
  -4   1  11          9.20         10.76         0.88 o                         
  -3   1  11        368.39        386.63         4.28 o                         
  -2   1  11          7.69          7.11         0.97 o                         
  -1   1  11        388.56        430.87         7.36 o                         
   0   1  11        102.50        107.33         4.51 o                         
   1   1  11        629.59        601.45         7.08 o                         
   2   1  11        532.90        542.47         5.65 o                         
   3   1  11       1246.32       1310.05        14.69 o                         
   4   1  11          0.01          0.53         0.93 o                         
   5   1  11          6.95          6.80         1.57 o                         
   6   1  11        388.43        400.71         5.23 o                         
   7   1  11          9.34         11.73         1.20 o                         
   8   1  11        146.84        149.13         2.91 o                         
  -8   2  11         25.25         23.52         1.41 o                         
  -7   2  11         62.32         62.55         1.91 o                         
  -6   2  11         75.26         82.89         2.09 o                         
  -5   2  11         10.45         10.97         1.23 o                         
  -4   2  11        145.23        136.91         2.23 o                         
  -3   2  11         40.03         37.00         1.15 o                         
  -2   2  11          0.10          0.03         0.64 o                         
  -1   2  11        137.65        155.37         2.31 o                         
   0   2  11       5083.05       5416.33        46.56 o                         
   1   2  11        207.32        203.37         2.97 o                         
   2   2  11        324.09        336.22         4.11 o                         
   3   2  11       1040.95       1045.44         8.12 o                         
   4   2  11          5.49          4.55         1.01 o                         
   5   2  11         71.07         72.52         2.05 o                         
   6   2  11        429.15        454.79         6.27 o                         
   7   2  11          0.01         -1.35         1.49 o                         
  -7   3  11        224.38        220.65         4.03 o                         
  -6   3  11         97.12        103.15         2.45 o                         
  -5   3  11          1.94          2.93         0.93 o                         
  -4   3  11        181.38        187.08         2.78 o                         
  -3   3  11        509.18        488.16         4.23 o                         
  -2   3  11        173.94        188.85         2.61 o                         
  -1   3  11         12.51         23.39         1.12 o                         
   0   3  11        315.38        300.00         4.32 o                         
   1   3  11         67.74         71.93         2.17 o                         
   2   3  11        214.21        208.64         4.33 o                         
   3   3  11         32.86         26.90         1.16 o                         
   4   3  11         33.94         33.85         1.59 o                         
   5   3  11          1.46          3.38         1.15 o                         
   6   3  11        390.56        383.44         7.53 o                         
   7   3  11         24.16         21.57         1.67 o                         
  -7   4  11         27.19         29.70         2.36 o                         
  -6   4  11         12.47          9.60         2.81 o                         
  -5   4  11         46.62         42.13         2.55 o                         
  -4   4  11        110.53        110.84         3.37 o                         
  -3   4  11        645.96        645.73         6.95 o                         
  -2   4  11        143.77        138.07         2.60 o                         
  -1   4  11          1.80          3.31         1.03 o                         
   0   4  11          0.03          2.29         0.98 o                         
   1   4  11         24.36         19.45         1.43 o                         
   2   4  11         68.55         70.08         2.47 o                         
   3   4  11        118.65        129.83         2.70 o                         
   4   4  11         63.76         73.26         2.35 o                         
   5   4  11        117.76        112.79         2.33 o                         
   6   4  11         88.18         86.66         3.20 o                         
  -6   5  11         54.44         60.73         2.81 o                         
  -5   5  11          6.80          9.62         1.24 o                         
  -4   5  11          2.01         -1.17         1.17 o                         
  -3   5  11        529.18        548.09         6.61 o                         
  -2   5  11        167.34        163.71         3.44 o                         
  -1   5  11          0.47          1.44         1.14 o                         
   0   5  11         77.79         78.57         3.18 o                         
   1   5  11          7.35          9.37         2.67 o                         
   2   5  11          8.41          6.42         1.47 o                         
   3   5  11         73.13         70.77         2.37 o                         
   4   5  11          2.11          2.81         0.96 o                         
   5   5  11          4.16          1.86         0.93 o                         
  -4   6  11          1.94          1.33         1.03 o                         
  -3   6  11          2.95          5.29         2.88 o                         
  -2   6  11         91.16         98.28         2.72 o                         
  -1   6  11          1.23          2.60         1.21 o                         
   0   6  11         67.60         66.40         2.06 o                         
   1   6  11          0.16         -0.54         1.81 o                         
   2   6  11         48.62         53.58         1.59 o                         
   3   6  11         68.82         78.25         1.89 o                         
   4   6  11          0.15          0.59         1.03 o                         
  -8   0  12         31.81         29.73         2.40 o                         
  -7   0  12         15.79         15.25         2.51 o                         
  -6   0  12       1320.83       1369.92        18.98 o                         
  -5   0  12          0.04          1.38         1.51 o                         
  -4   0  12         32.61         42.38         2.05 o                         
  -3   0  12       2146.12       2128.71        31.45 o                         
  -2   0  12        397.15        472.49        13.45 o                         
  -1   0  12        728.47        718.26        24.60 o                         
   0   0  12         52.76         63.68         2.68 o                         
   1   0  12        980.16       1001.71        24.08 o                         
   2   0  12          1.32          1.88         0.88 o                         
   3   0  12        278.80        311.74         6.66 o                         
   4   0  12       1734.73       1767.14        21.31 o                         
   5   0  12        324.85        299.78         5.52 o                         
   6   0  12        385.32        409.84        12.41 o                         
   7   0  12        119.81        127.92         3.18 o                         
   8   0  12        118.76        120.01         3.28 o                         
  -8   1  12         17.82         19.02         1.23 o                         
  -7   1  12         16.61         16.66         1.11 o                         
  -6   1  12        314.52        325.62         4.11 o                         
  -5   1  12        166.03        167.88         2.82 o                         
  -4   1  12         20.09         21.75         1.02 o                         
  -3   1  12        551.36        626.26         6.38 o                         
  -2   1  12       1293.71       1307.04        12.17 o                         
  -1   1  12        501.18        501.88         6.93 o                         
   0   1  12        680.23        701.08        10.53 o                         
   1   1  12       2382.01       2462.71        25.15 o                         
   2   1  12         80.28         77.48         1.60 o                         
   3   1  12        296.62        305.36         3.65 o                         
   4   1  12         58.51         53.58         2.72 o                         
   5   1  12        247.07        256.61         3.58 o                         
   6   1  12          7.73          6.64         1.03 o                         
   7   1  12        152.45        149.86         3.05 o                         
   8   1  12         61.91         57.34         2.48 o                         
  -8   2  12         63.04         64.35         2.49 o                         
  -7   2  12         88.17         94.38         2.26 o                         
  -6   2  12          4.12          4.94         1.92 o                         
  -5   2  12         29.62         32.78         1.51 o                         
  -4   2  12         31.35         32.41         1.21 o                         
  -3   2  12       1283.42       1216.37        11.67 o                         
  -2   2  12        209.83        230.84         2.61 o                         
  -1   2  12        196.00        186.55         2.16 o                         
   0   2  12        156.40        143.55         2.23 o                         
   1   2  12         46.99         55.51         1.63 o                         
   2   2  12         81.21         88.07         1.96 o                         
   3   2  12        512.41        510.45         4.57 o                         
   4   2  12          2.55          3.83         1.23 o                         
   5   2  12        133.79        134.69         2.52 o                         
   6   2  12          0.01         -2.01         2.84 o                         
   7   2  12        445.08        439.15         6.01 o                         
  -7   3  12        106.42        113.93         2.33 o                         
  -6   3  12        327.26        328.34         4.87 o                         
  -5   3  12          8.29          5.73         0.95 o                         
  -4   3  12         57.25         57.88         1.78 o                         
  -3   3  12        129.59        134.74         1.94 o                         
  -2   3  12        117.65        105.85         1.99 o                         
  -1   3  12        534.94        525.61         5.18 o                         
   0   3  12          6.13          8.77         1.25 o                         
   1   3  12         65.22         71.86         1.99 o                         
   2   3  12        179.35        173.68         3.13 o                         
   3   3  12        472.31        473.88         4.79 o                         
   4   3  12       1881.80       1894.78        17.95 o                         
   5   3  12          5.95          4.12         1.20 o                         
   6   3  12         70.47         64.94         2.12 o                         
   7   3  12        113.02        107.56         2.72 o                         
  -7   4  12         25.72         20.39         1.77 o                         
  -6   4  12          2.15          1.33         1.48 o                         
  -5   4  12        435.35        438.65         6.96 o                         
  -4   4  12         88.74        101.35         8.57 o                         
  -3   4  12        876.87        880.53        12.61 o                         
  -2   4  12       1308.83       1297.49        13.88 o                         
  -1   4  12         28.51         27.64         1.25 o                         
   0   4  12       1599.52       1584.32        16.09 o                         
   1   4  12         72.74         71.80         2.41 o                         
   2   4  12        343.23        332.55         5.00 o                         
   3   4  12        130.76        127.42         2.94 o                         
   4   4  12        177.47        168.77         3.39 o                         
   5   4  12         98.89         96.03         2.17 o                         
   6   4  12        501.56        478.61         8.62 o                         
  -6   5  12          4.41          4.43         1.18 o                         
  -5   5  12        234.13        230.54         4.79 o                         
  -4   5  12        104.37        103.86         4.29 o                         
  -3   5  12        298.58        309.03         4.95 o                         
  -2   5  12         12.11          7.87         1.24 o                         
  -1   5  12        204.72        215.30         6.68 o                         
   0   5  12         70.00         70.36         3.20 o                         
   1   5  12        138.93        151.01         2.77 o                         
   2   5  12         62.16         66.06         2.07 o                         
   3   5  12        216.93        217.01         3.74 o                         
   4   5  12          0.27          0.39         1.09 o                         
   5   5  12         32.16         35.72         2.17 o                         
  -4   6  12         64.70         55.41         2.51 o                         
  -3   6  12        296.94        306.72         8.27 o                         
  -2   6  12         10.81          8.55         1.20 o                         
  -1   6  12         20.14         17.21         1.33 o                         
   0   6  12          1.46          1.17         1.11 o                         
   1   6  12         46.49         49.44         1.87 o                         
   2   6  12         14.68         15.19         1.01 o                         
   3   6  12          4.53          5.50         1.45 o                         
  -8   1  13        503.83        499.06         5.46 o                         
  -7   1  13         94.35        100.64         2.04 o                         
  -6   1  13         57.11         62.68         1.84 o                         
  -5   1  13        305.33        327.21         4.02 o                         
  -4   1  13         91.17         95.72         1.63 o                         
  -3   1  13          4.99          3.45         0.89 o                         
  -2   1  13        778.46        838.46         8.39 o                         
  -1   1  13        162.94        142.14         2.49 o                         
   0   1  13         86.12         71.00         2.27 o                         
   1   1  13       1916.28       2033.76        24.52 o                         
   2   1  13         13.37         11.99         0.81 o                         
   3   1  13         10.58         10.83         2.06 o                         
   4   1  13          0.07          0.04         0.93 o                         
   5   1  13         39.28         38.65         1.57 o                         
   6   1  13         18.17         16.56         1.14 o                         
   7   1  13         43.94         48.25         1.96 o                         
   8   1  13        126.81        124.82         2.53 o                         
  -8   2  13         79.64         83.48         2.66 o                         
  -7   2  13          1.51          2.40         0.95 o                         
  -6   2  13         86.92         84.93         2.04 o                         
  -5   2  13        179.41        183.74         2.97 o                         
  -4   2  13         31.84         28.75         1.38 o                         
  -3   2  13        134.92        142.57         2.18 o                         
  -2   2  13       2532.06       2685.01        18.15 o                         
  -1   2  13         17.72         18.76         0.96 o                         
   0   2  13        648.72        666.12         6.80 o                         
   1   2  13       1123.35       1121.00        10.80 o                         
   2   2  13         70.81         88.92         1.80 o                         
   3   2  13        246.72        251.27         2.54 o                         
   4   2  13         73.72         67.35         1.93 o                         
   5   2  13         12.58         11.40         1.05 o                         
   6   2  13        210.59        222.99         3.66 o                         
   7   2  13         14.75         11.95         1.18 o                         
  -7   3  13          0.31          1.12         1.52 o                         
  -6   3  13          2.61          1.96         1.28 o                         
  -5   3  13        439.31        439.83         5.35 o                         
  -4   3  13        551.88        544.71         6.44 o                         
  -3   3  13          0.31          1.38         0.75 o                         
  -2   3  13        140.86        150.83         2.19 o                         
  -1   3  13        431.55        403.00         4.26 o                         
   0   3  13         43.18         46.42         1.56 o                         
   1   3  13        212.93        196.51         3.23 o                         
   2   3  13          0.02          1.13         0.95 o                         
   3   3  13         44.50         47.11         1.70 o                         
   4   3  13       1216.52       1198.15        12.02 o                         
   5   3  13         30.18         28.35         1.51 o                         
   6   3  13        156.95        157.96         3.90 o                         
   7   3  13         30.92         33.01         3.08 o                         
  -7   4  13          7.62          6.65         1.03 o                         
  -6   4  13          0.12         -0.74         1.33 o                         
  -5   4  13        396.84        400.85         8.35 o                         
  -4   4  13          0.12          1.46         1.85 o                         
  -3   4  13          7.33          7.50         1.28 o                         
  -2   4  13         56.17         57.77         2.10 o                         
  -1   4  13          6.40          5.36         1.02 o                         
   0   4  13          7.61         10.81         1.10 o                         
   1   4  13          3.09          5.29         1.28 o                         
   2   4  13        547.80        560.51         6.50 o                         
   3   4  13          9.44          5.43         1.21 o                         
   4   4  13         70.21         77.48         2.52 o                         
   5   4  13         43.70         39.65         2.02 o                         
   6   4  13        224.39        221.17         4.37 o                         
  -5   5  13         44.34         43.73         1.98 o                         
  -4   5  13         14.25         11.96         1.42 o                         
  -3   5  13         35.22         37.22         2.39 o                         
  -2   5  13         37.67         41.24         1.76 o                         
  -1   5  13          0.65          0.60         1.61 o                         
   0   5  13         27.37         28.46         1.38 o                         
   1   5  13        239.89        239.08         3.54 o                         
   2   5  13         42.13         46.55         1.72 o                         
   3   5  13        105.51        105.68         2.57 o                         
   4   5  13        305.53        319.05         5.07 o                         
   5   5  13         12.11          9.39         1.63 o                         
  -4   6  13         58.70         56.00         2.36 o                         
  -3   6  13          6.15          5.17         1.18 o                         
  -2   6  13         64.97         57.51         2.10 o                         
  -1   6  13          6.06          5.25         1.03 o                         
   0   6  13         84.48         91.53         2.28 o                         
   1   6  13         29.00         32.44         1.80 o                         
   2   6  13          0.68          3.36         0.78 o                         
   3   6  13        112.35        139.91         5.02 o                         
  -8   0  14         35.63         30.32         1.96 o                         
  -7   0  14         39.11         43.20         2.53 o                         
  -6   0  14        120.86        127.14         2.99 o                         
  -5   0  14        594.88        611.80        10.02 o                         
  -4   0  14       1486.05       1539.26        16.66 o                         
  -3   0  14        841.66        917.02        13.41 o                         
  -2   0  14        832.12        876.28        21.28 o                         
  -1   0  14        511.75        471.13        21.50 o                         
   0   0  14        278.80        298.05         5.56 o                         
   1   0  14       1098.23       1104.53        12.19 o                         
   2   0  14       2214.40       2270.24        27.05 o                         
   3   0  14        217.36        210.01         3.60 o                         
   4   0  14         90.84        105.32         3.12 o                         
   5   0  14        287.83        284.12         5.84 o                         
   6   0  14          3.63          3.37         1.50 o                         
   7   0  14        127.64        132.81         3.92 o                         
   8   0  14          0.92          0.15         1.33 o                         
  -8   1  14        360.09        359.52         4.52 o                         
  -7   1  14        133.07        145.11         2.47 o                         
  -6   1  14          2.17          1.86         0.95 o                         
  -5   1  14         34.04         44.07         1.57 o                         
  -4   1  14        102.25         96.99         2.06 o                         
  -3   1  14         37.83         34.50         1.11 o                         
  -2   1  14         89.34         83.84         2.30 o                         
  -1   1  14       2446.19       2653.20        21.77 o                         
   0   1  14       1031.96       1062.09        11.86 o                         
   1   1  14          9.26         13.43         1.42 o                         
   2   1  14          4.56          9.48         0.78 o                         
   3   1  14        461.48        432.23         4.13 o                         
   4   1  14        107.02        108.53         2.18 o                         
   5   1  14        373.98        383.70         4.38 o                         
   6   1  14          0.30          0.19         0.90 o                         
   7   1  14          2.61          2.12         1.65 o                         
  -8   2  14         40.14         41.41         2.12 o                         
  -7   2  14        362.83        379.24         5.40 o                         
  -6   2  14         17.56         19.87         1.24 o                         
  -5   2  14        571.18        588.34         6.33 o                         
  -4   2  14        254.07        251.08         3.17 o                         
  -3   2  14         33.29         32.28         1.15 o                         
  -2   2  14        385.42        356.25         3.50 o                         
  -1   2  14          7.37          7.18         0.83 o                         
   0   2  14         91.42        110.61         2.06 o                         
   1   2  14         31.42         20.14         1.38 o                         
   2   2  14        126.44        124.04         2.05 o                         
   3   2  14          2.67          1.80         0.78 o                         
   4   2  14         10.42         13.12         1.19 o                         
   5   2  14        120.68        114.11         2.48 o                         
   6   2  14         28.24         29.33         1.64 o                         
   7   2  14         26.57         24.59         2.08 o                         
  -7   3  14         11.03         10.95         1.09 o                         
  -6   3  14          9.56         12.37         1.09 o                         
  -5   3  14        115.78        116.86         3.99 o                         
  -4   3  14       1546.10       1538.57        14.25 o                         
  -3   3  14         45.60         49.25         1.65 o                         
  -2   3  14        651.36        622.47         5.64 o                         
  -1   3  14        175.89        176.19         2.49 o                         
   0   3  14        297.63        263.90         3.40 o                         
   1   3  14        231.76        236.94         3.35 o                         
   2   3  14       1752.78       1722.66        14.14 o                         
   3   3  14        149.53        147.10         2.31 o                         
   4   3  14         35.66         33.80         1.60 o                         
   5   3  14         76.95         73.34         3.10 o                         
   6   3  14        101.50         92.33         2.55 o                         
   7   3  14          7.06         -0.59         2.66 o                         
  -6   4  14          2.97          2.07         1.33 o                         
  -5   4  14        187.29        186.45         4.52 o                         
  -4   4  14        178.03        176.84         5.19 o                         
  -3   4  14          0.18          1.32         2.64 o                         
  -2   4  14        803.69        777.31         8.32 o                         
  -1   4  14          2.19          2.31         0.94 o                         
   0   4  14         15.35         12.28         1.91 o                         
   1   4  14        489.37        474.75         5.90 o                         
   2   4  14       2067.46       2083.17        16.98 o                         
   3   4  14          2.19          3.54         2.67 o                         
   4   4  14        122.29        116.92         3.13 o                         
   5   4  14          0.17         -1.55         1.55 o                         
   6   4  14          6.03          5.91         1.24 o                         
  -5   5  14          2.79          1.86         1.09 o                         
  -4   5  14         29.01         25.66         1.83 o                         
  -3   5  14         80.44         73.34         2.40 o                         
  -2   5  14        389.02        409.31         6.49 o                         
  -1   5  14        188.80        183.45         3.34 o                         
   0   5  14         71.60         68.46         2.00 o                         
   1   5  14         54.50         56.39         1.82 o                         
   2   5  14         17.98         16.93         1.13 o                         
   3   5  14          3.15          1.82         1.05 o                         
   4   5  14        759.80        802.88        10.13 o                         
   5   5  14          0.01         -0.24         2.07 o                         
  -3   6  14          0.32          0.44         1.03 o                         
  -2   6  14          1.11          2.53         1.00 o                         
  -1   6  14          1.60          2.47         1.49 o                         
   0   6  14         36.97         39.10         2.84 o                         
   1   6  14         89.46         93.45         2.01 o                         
   2   6  14         42.34         38.06         1.66 o                         
   3   6  14          8.73         11.57         1.58 o                         
  -8   1  15          0.06          0.54         1.37 o                         
  -7   1  15        111.75        109.46         2.19 o                         
  -6   1  15         40.88         40.13         2.71 o                         
  -5   1  15        190.69        198.73         3.01 o                         
  -4   1  15        207.09        208.72         2.41 o                         
  -3   1  15          0.49          1.80         0.81 o                         
  -2   1  15          1.71          1.49         0.70 o                         
  -1   1  15        839.87        929.53         8.28 o                         
   0   1  15          0.44          2.74         0.64 o                         
   1   1  15          0.00          0.47         0.67 o                         
   2   1  15         71.48         68.09         1.48 o                         
   3   1  15         60.60         60.20         2.35 o                         
   4   1  15        115.87        116.90         2.29 o                         
   5   1  15         16.73         14.70         1.49 o                         
   6   1  15         45.85         45.90         1.81 o                         
   7   1  15         52.23         47.35         2.00 o                         
  -8   2  15          1.49          1.95         0.98 o                         
  -7   2  15        163.40        170.67         3.05 o                         
  -6   2  15        369.84        391.46         4.83 o                         
  -5   2  15         94.32         94.02         2.16 o                         
  -4   2  15         19.63         18.59         1.01 o                         
  -3   2  15        359.09        342.71         3.17 o                         
  -2   2  15          1.18          0.67         1.02 o                         
  -1   2  15        555.04        546.29         6.01 o                         
   0   2  15        730.77        792.09         9.28 o                         
   1   2  15        102.55        110.09         2.34 o                         
   2   2  15        377.08        425.15         3.66 o                         
   3   2  15         38.36         36.79         1.47 o                         
   4   2  15          1.62         -0.97         1.18 o                         
   5   2  15         19.54         23.94         1.53 o                         
   6   2  15        100.04        112.60         2.49 o                         
   7   2  15        189.16        189.81         4.49 o                         
  -7   3  15         79.18         76.38         2.24 o                         
  -6   3  15        359.28        356.40         5.85 o                         
  -5   3  15          1.40          0.07         0.97 o                         
  -4   3  15        401.67        390.65         4.25 o                         
  -3   3  15        380.31        355.84         4.19 o                         
  -2   3  15        390.68        391.96         3.61 o                         
  -1   3  15        271.70        259.85         3.03 o                         
   0   3  15         66.02         62.04         1.70 o                         
   1   3  15         88.96         75.43         2.00 o                         
   2   3  15        932.63        875.68         7.98 o                         
   3   3  15         67.54         59.30         1.73 o                         
   4   3  15        343.60        340.10         4.38 o                         
   5   3  15         21.65         19.32         1.84 o                         
   6   3  15          0.67          2.36         1.16 o                         
   7   3  15         17.22         17.29         1.77 o                         
  -6   4  15          0.25         -0.74         1.33 o                         
  -5   4  15         29.41         26.98         2.09 o                         
  -4   4  15         22.84         21.76         1.72 o                         
  -3   4  15         52.75         52.88         2.19 o                         
  -2   4  15        223.18        225.47         3.60 o                         
  -1   4  15        100.15         91.88         2.65 o                         
   0   4  15        950.02        975.61         9.18 o                         
   1   4  15         59.34         59.62         2.03 o                         
   2   4  15        445.60        469.26         4.94 o                         
   3   4  15        218.97        211.08         4.95 o                         
   4   4  15         15.07         18.81         3.28 o                         
   5   4  15         14.71         13.92         1.24 o                         
   6   4  15         10.73          8.45         1.46 o                         
  -5   5  15         18.63         20.45         1.42 o                         
  -4   5  15        104.39        117.53         3.32 o                         
  -3   5  15          6.93          7.17         1.47 o                         
  -2   5  15          0.75          1.25         1.02 o                         
  -1   5  15        282.22        285.44         4.47 o                         
   0   5  15          4.63          3.42         0.98 o                         
   1   5  15        196.68        203.41         3.32 o                         
   2   5  15        168.01        167.96         2.71 o                         
   3   5  15          0.02          1.12         1.06 o                         
   4   5  15        242.02        235.68         3.54 o                         
   5   5  15          3.81          3.46         0.99 o                         
  -3   6  15         42.52         52.90         2.51 o                         
  -2   6  15         28.12         28.97         1.83 o                         
  -1   6  15          0.43          0.78         0.89 o                         
   0   6  15         23.45         24.92         1.44 o                         
   1   6  15        113.01        121.76         2.30 o                         
   2   6  15          0.32          1.53         1.01 o                         
   3   6  15         34.28         32.84         1.52 o                         
  -8   0  16        116.09        121.43         2.89 o                         
  -7   0  16        277.61        274.78         5.36 o                         
  -6   0  16        462.69        480.89         7.37 o                         
  -5   0  16        598.66        620.59         7.90 o                         
  -4   0  16        262.65        252.31         4.02 o                         
  -3   0  16        142.90        127.51         5.43 o                         
  -2   0  16         41.42         63.68         3.69 o                         
  -1   0  16        337.05        323.67         7.17 o                         
   0   0  16        320.64        333.65         5.61 o                         
   1   0  16         78.78         82.13         2.20 o                         
   2   0  16         80.40         77.95         3.55 o                         
   3   0  16        243.14        234.03         4.09 o                         
   4   0  16         68.77         80.76         2.82 o                         
   5   0  16          6.63          8.98         1.56 o                         
   6   0  16         79.17         83.79         4.14 o                         
   7   0  16         99.11        107.85         4.58 o                         
  -8   1  16         13.34         11.80         0.94 o                         
  -7   1  16          0.17          1.58         0.79 o                         
  -6   1  16         37.51         38.49         2.03 o                         
  -5   1  16         34.97         37.30         1.85 o                         
  -4   1  16        257.76        256.31         2.90 o                         
  -3   1  16       1006.34       1042.08         7.92 o                         
  -2   1  16        351.83        335.93         3.78 o                         
  -1   1  16        414.50        389.99         4.09 o                         
   0   1  16          2.06          4.18         0.78 o                         
   1   1  16        155.48        126.43         2.12 o                         
   2   1  16         54.88         56.43         1.43 o                         
   3   1  16         87.38        101.17         2.06 o                         
   4   1  16         48.96         51.75         1.69 o                         
   5   1  16         80.16         77.40         2.41 o                         
   6   1  16         52.97         53.77         1.84 o                         
   7   1  16         18.33         19.84         1.24 o                         
  -8   2  16         20.48         16.87         3.18 o                         
  -7   2  16         92.24         92.13         3.90 o                         
  -6   2  16        377.57        389.56         5.26 o                         
  -5   2  16        207.69        207.97         3.07 o                         
  -4   2  16        143.77        141.81         2.19 o                         
  -3   2  16         82.38         90.85         1.63 o                         
  -2   2  16          0.32          2.99         0.77 o                         
  -1   2  16         70.60         68.58         2.11 o                         
   0   2  16         67.61         70.37         1.76 o                         
   1   2  16         42.03         42.28         1.78 o                         
   2   2  16          6.85         11.39         0.90 o                         
   3   2  16         21.31         19.10         1.04 o                         
   4   2  16         12.00         12.74         1.03 o                         
   5   2  16         16.92         17.52         1.13 o                         
   6   2  16          2.99          2.48         1.70 o                         
   7   2  16         14.92         13.28         1.45 o                         
  -7   3  16         53.12         46.06         3.62 o                         
  -6   3  16        663.46        650.93         9.52 o                         
  -5   3  16         16.72         15.97         1.30 o                         
  -4   3  16        270.66        269.10         3.56 o                         
  -3   3  16          0.66          3.06         1.32 o                         
  -2   3  16       1100.99       1093.77         9.23 o                         
  -1   3  16         28.94         27.94         1.15 o                         
   0   3  16         48.69         50.22         1.52 o                         
   1   3  16         71.93         71.12         2.00 o                         
   2   3  16         95.54        101.76         2.61 o                         
   3   3  16          1.64          0.02         1.09 o                         
   4   3  16         94.44         90.46         4.78 o                         
   5   3  16         21.50         22.53         1.76 o                         
   6   3  16         10.28          8.30         1.29 o                         
  -6   4  16        146.01        146.56         4.88 o                         
  -5   4  16         36.09         32.05         2.09 o                         
  -4   4  16          2.98          2.95         1.23 o                         
  -3   4  16         61.80         65.57         3.58 o                         
  -2   4  16          0.67          0.05         1.07 o                         
  -1   4  16        178.74        180.96         2.57 o                         
   0   4  16       2803.81       2833.76        25.50 o                         
   1   4  16         36.57         32.13         1.53 o                         
   2   4  16          0.05          0.69         1.51 o                         
   3   4  16         20.45         20.65         1.37 o                         
   4   4  16         10.69          9.35         1.36 o                         
   5   4  16         80.38         73.39         2.23 o                         
   6   4  16         14.33         10.67         1.41 o                         
  -5   5  16         65.38         59.70         2.96 o                         
  -4   5  16        563.58        577.57        16.11 o                         
  -3   5  16          3.18          1.61         1.13 o                         
  -2   5  16         15.61         13.21         1.37 o                         
  -1   5  16        246.72        248.20         5.20 o                         
   0   5  16         17.87         19.05         1.23 o                         
   1   5  16        336.99        335.09         4.20 o                         
   2   5  16        752.59        786.81        10.19 o                         
   3   5  16         17.92         19.94         1.39 o                         
   4   5  16          9.76          6.06         1.64 o                         
  -3   6  16         38.46         52.60         3.55 o                         
  -2   6  16         58.96         65.02         4.14 o                         
  -1   6  16         84.20         89.99         1.95 o                         
   0   6  16         13.61         11.80         0.98 o                         
   1   6  16          1.67          0.99         0.88 o                         
   2   6  16          7.46          9.33         1.46 o                         
  -8   1  17        361.08        376.20         5.27 o                         
  -7   1  17        183.35        186.14         2.92 o                         
  -6   1  17          5.20          4.78         0.93 o                         
  -5   1  17          9.24         11.16         1.08 o                         
  -4   1  17          0.02          0.50         0.88 o                         
  -3   1  17         94.28        108.33         1.78 o                         
  -2   1  17        145.47        158.74         2.21 o                         
  -1   1  17        126.59        121.64         2.03 o                         
   0   1  17         64.52         69.62         1.64 o                         
   1   1  17         90.90         98.01         1.93 o                         
   2   1  17          0.51          1.47         0.79 o                         
   3   1  17          0.17          1.24         0.82 o                         
   4   1  17         20.80         25.92         1.26 o                         
   5   1  17         76.10         78.87         2.53 o                         
   6   1  17         22.01         23.95         1.28 o                         
   7   1  17         49.94         51.14         1.88 o                         
  -7   2  17         56.98         61.57         1.90 o                         
  -6   2  17        107.25        115.64         2.46 o                         
  -5   2  17        259.98        274.63         3.98 o                         
  -4   2  17          6.16          4.27         0.95 o                         
  -3   2  17        242.17        247.05         2.68 o                         
  -2   2  17        145.55        165.30         2.10 o                         
  -1   2  17          1.90          5.76         0.70 o                         
   0   2  17        322.10        336.22         3.61 o                         
   1   2  17        301.93        278.29         3.29 o                         
   2   2  17          1.45          1.59         0.74 o                         
   3   2  17         79.55         78.46         1.76 o                         
   4   2  17         15.33         16.66         1.08 o                         
   5   2  17        152.78        154.46         2.59 o                         
   6   2  17        106.18        110.86         2.44 o                         
   7   2  17         31.61         31.59         2.29 o                         
  -7   3  17          6.14          5.15         1.26 o                         
  -6   3  17         79.45         73.46         3.24 o                         
  -5   3  17        160.10        160.36         2.87 o                         
  -4   3  17        336.41        319.45         4.47 o                         
  -3   3  17        180.79        161.94         2.94 o                         
  -2   3  17        407.19        408.69         4.49 o                         
  -1   3  17          6.95          4.05         0.84 o                         
   0   3  17         56.62         54.17         1.68 o                         
   1   3  17         12.05         13.61         1.17 o                         
   2   3  17        119.59        118.58         2.48 o                         
   3   3  17         46.90         37.91         1.31 o                         
   4   3  17          1.99          2.26         1.18 o                         
   5   3  17        166.51        173.00         3.28 o                         
   6   3  17        262.60        258.57         5.78 o                         
  -6   4  17         38.63         33.98         2.22 o                         
  -5   4  17          6.74          6.93         1.40 o                         
  -4   4  17         51.73         53.80         2.27 o                         
  -3   4  17         42.99         42.09         2.64 o                         
  -2   4  17        372.65        379.38         4.62 o                         
  -1   4  17          7.22          3.52         1.00 o                         
   0   4  17       1601.51       1572.96        17.13 o                         
   1   4  17         53.66         54.38         2.29 o                         
   2   4  17        191.38        179.41         6.17 o                         
   3   4  17          5.10          6.73         1.28 o                         
   4   4  17          5.17          4.06         1.18 o                         
   5   4  17          0.01         -0.96         0.96 o                         
  -5   5  17         18.45         16.40         1.63 o                         
  -4   5  17        177.93        174.12         3.91 o                         
  -3   5  17        164.57        174.79         4.33 o                         
  -2   5  17        157.70        168.68         3.10 o                         
  -1   5  17         88.31         89.82         2.69 o                         
   0   5  17        144.01        138.47         2.61 o                         
   1   5  17         98.04        107.93         2.36 o                         
   2   5  17        313.89        321.91         4.87 o                         
   3   5  17        176.93        165.78         2.98 o                         
   4   5  17          0.19          0.12         0.90 o                         
  -3   6  17         38.98         40.19         2.07 o                         
  -2   6  17         25.49         28.81         2.07 o                         
  -1   6  17         15.33         19.46         2.29 o                         
   0   6  17          0.01         -0.87         0.87 o                         
   1   6  17         12.11         14.52         1.08 o                         
   2   6  17         43.63         47.87         3.10 o                         
  -8   0  18          3.80          3.70         1.17 o                         
  -7   0  18        245.79        260.95         5.08 o                         
  -6   0  18         20.31         25.32         1.49 o                         
  -5   0  18          0.18         -0.09         1.09 o                         
  -4   0  18        202.17        228.74         3.78 o                         
  -3   0  18        115.63        110.27         2.22 o                         
  -2   0  18          6.55          9.73         1.46 o                         
  -1   0  18         95.78         97.96         2.83 o                         
   0   0  18          0.02         -0.37         1.38 o                         
   1   0  18          3.69          4.27         0.97 o                         
   2   0  18        323.77        289.05         4.04 o                         
   3   0  18         23.68         21.83         1.37 o                         
   4   0  18          0.25         -0.95         1.27 o                         
   5   0  18        172.40        179.51         7.09 o                         
   6   0  18        109.63        115.62         3.28 o                         
   7   0  18        381.23        389.39         7.42 o                         
  -8   1  18         71.98         68.04         1.79 o                         
  -7   1  18         29.54         36.33         2.36 o                         
  -6   1  18         89.57         90.02         1.91 o                         
  -5   1  18        202.89        205.60         3.07 o                         
  -4   1  18         21.34         21.03         1.13 o                         
  -3   1  18        175.32        181.24         2.15 o                         
  -2   1  18         43.18         43.35         1.29 o                         
  -1   1  18         64.26         53.75         1.28 o                         
   0   1  18        128.14        118.08         1.70 o                         
   1   1  18          3.02          2.29         0.72 o                         
   2   1  18        150.44        134.67         1.91 o                         
   3   1  18        548.44        535.81         5.88 o                         
   4   1  18          9.82          6.63         1.01 o                         
   5   1  18        134.88        141.75         3.02 o                         
   6   1  18          3.22          3.65         0.93 o                         
   7   1  18        147.41        154.12         2.78 o                         
  -7   2  18        492.31        500.69         5.47 o                         
  -6   2  18         69.52         69.53         1.83 o                         
  -5   2  18        191.39        190.64         3.24 o                         
  -4   2  18         11.35          8.80         0.99 o                         
  -3   2  18          5.65          3.63         1.03 o                         
  -2   2  18         99.32         99.18         1.77 o                         
  -1   2  18          1.05         -0.33         0.79 o                         
   0   2  18         46.37         54.86         1.37 o                         
   1   2  18        218.46        208.58         2.54 o                         
   2   2  18         70.60         64.44         1.52 o                         
   3   2  18          7.94          8.43         0.95 o                         
   4   2  18         14.03         11.93         1.04 o                         
   5   2  18        172.58        175.15         2.61 o                         
   6   2  18          4.55          5.02         1.16 o                         
   7   2  18         13.99         15.26         1.42 o                         
  -7   3  18          3.06          2.37         1.40 o                         
  -6   3  18          7.19          1.76         1.39 o                         
  -5   3  18         24.73         24.72         1.64 o                         
  -4   3  18        902.80        903.44         8.96 o                         
  -3   3  18         28.48         27.38         1.41 o                         
  -2   3  18          5.92          6.86         0.90 o                         
  -1   3  18         45.98         37.98         1.38 o                         
   0   3  18        286.34        276.49         4.00 o                         
   1   3  18         46.44         38.77         1.55 o                         
   2   3  18          6.94          6.08         1.40 o                         
   3   3  18         32.09         39.06         1.40 o                         
   4   3  18        154.30        139.58         3.02 o                         
   5   3  18         49.73         43.52         2.25 o                         
   6   3  18        126.83        130.22         3.25 o                         
  -6   4  18         31.22         32.80         2.22 o                         
  -5   4  18         82.99         89.30         7.91 o                         
  -4   4  18         45.89         46.82         2.62 o                         
  -3   4  18          4.03          3.93         1.96 o                         
  -2   4  18        768.14        784.12         8.51 o                         
  -1   4  18         11.21         12.63         1.04 o                         
   0   4  18         15.27         16.14         1.16 o                         
   1   4  18         65.50         61.06         1.82 o                         
   2   4  18         54.91         40.37         2.23 o                         
   3   4  18        127.07        117.58         3.32 o                         
   4   4  18        266.03        249.33         4.63 o                         
   5   4  18         32.35         31.52         1.55 o                         
  -5   5  18         41.00         42.85         2.51 o                         
  -4   5  18          0.22          0.09         0.96 o                         
  -3   5  18        273.96        272.88         8.77 o                         
  -2   5  18        172.51        176.52         3.14 o                         
  -1   5  18        498.23        499.63         6.91 o                         
   0   5  18         56.40         64.14         2.01 o                         
   1   5  18         16.86         21.41         1.19 o                         
   2   5  18          4.24          1.18         0.92 o                         
   3   5  18         93.21         99.77         2.97 o                         
   4   5  18         62.03         59.88         1.95 o                         
  -2   6  18         19.88         19.89         1.92 o                         
  -1   6  18        135.73        142.84         3.55 o                         
   0   6  18         29.86         30.72         4.32 o                         
   1   6  18        362.24        414.63         5.52 o                         
   2   6  18          0.65          1.77         1.48 o                         
  -7   1  19          0.33         -0.07         0.85 o                         
  -6   1  19         37.07         35.21         1.36 o                         
  -5   1  19         15.11         15.35         1.10 o                         
  -4   1  19         38.00         40.18         1.52 o                         
  -3   1  19        115.09        108.49         1.72 o                         
  -2   1  19         87.75         87.76         1.61 o                         
  -1   1  19         65.06         65.17         1.43 o                         
   0   1  19          4.43          4.21         0.71 o                         
   1   1  19        156.93        153.63         2.26 o                         
   2   1  19          0.07         -0.29         0.77 o                         
   3   1  19        210.72        201.32         4.34 o                         
   4   1  19         67.32         61.29         1.86 o                         
   5   1  19         28.69         29.56         1.44 o                         
   6   1  19         88.61         89.94         1.81 o                         
   7   1  19        490.94        492.99         6.12 o                         
  -7   2  19         47.72         53.43         1.51 o                         
  -6   2  19         27.33         33.74         1.47 o                         
  -5   2  19        158.21        166.18         2.75 o                         
  -4   2  19         97.51         94.81         2.14 o                         
  -3   2  19         22.22         21.47         1.29 o                         
  -2   2  19          0.26          0.82         0.73 o                         
  -1   2  19         46.41         40.14         1.25 o                         
   0   2  19          1.56          3.37         0.76 o                         
   1   2  19          3.41          3.55         1.33 o                         
   2   2  19          7.85          8.12         0.92 o                         
   3   2  19         12.10          9.83         1.69 o                         
   4   2  19        448.12        454.52         5.47 o                         
   5   2  19        508.82        517.45         5.54 o                         
   6   2  19          2.04          3.21         1.25 o                         
  -7   3  19         13.72         11.77         1.01 o                         
  -6   3  19        169.29        167.83         3.42 o                         
  -5   3  19         64.38         60.38         2.18 o                         
  -4   3  19        394.44        407.45         5.05 o                         
  -3   3  19          0.00         -0.97         0.97 o                         
  -2   3  19         71.81         63.88         1.77 o                         
  -1   3  19         99.11         89.37         2.06 o                         
   0   3  19          3.55          4.29         0.97 o                         
   1   3  19         87.06         84.76         2.05 o                         
   2   3  19         41.01         29.90         1.23 o                         
   3   3  19         30.41         31.99         1.75 o                         
   4   3  19        238.85        235.27         3.99 o                         
   5   3  19         83.68         89.72         2.74 o                         
   6   3  19         76.82         77.45         3.05 o                         
  -6   4  19         72.93         71.66         2.96 o                         
  -5   4  19          4.87          5.76         1.48 o                         
  -4   4  19         41.55         40.31         1.96 o                         
  -3   4  19         59.95         58.59         2.67 o                         
  -2   4  19       1346.24       1326.61        16.36 o                         
  -1   4  19         46.78         47.14         2.22 o                         
   0   4  19        199.94        183.01         3.19 o                         
   1   4  19         98.90         86.35         2.56 o                         
   2   4  19         70.33         59.46         1.70 o                         
   3   4  19         31.83         36.17         1.59 o                         
   4   4  19         28.28         32.69         3.13 o                         
   5   4  19          1.59         -1.47         1.79 o                         
  -4   5  19        103.24        100.86         2.90 o                         
  -3   5  19          9.95         10.05         1.45 o                         
  -2   5  19        425.01        429.76         6.84 o                         
  -1   5  19        233.00        253.32         4.13 o                         
   0   5  19         52.05         52.58         2.33 o                         
   1   5  19        276.25        271.93         3.38 o                         
   2   5  19         17.52         12.84         1.08 o                         
   3   5  19         42.02         54.55         2.08 o                         
   4   5  19         41.32         45.58         1.69 o                         
  -2   6  19          8.25          8.13         1.18 o                         
  -1   6  19         34.35         56.59         5.91 o                         
   0   6  19         42.27         54.78         2.09 o                         
   1   6  19          0.96          6.73         1.14 o                         
  -7   0  20          2.19          2.78         1.10 o                         
  -6   0  20        198.54        219.15         6.07 o                         
  -5   0  20        182.21        185.70         3.26 o                         
  -4   0  20          0.20          0.37         1.08 o                         
  -3   0  20         52.04         56.16         1.82 o                         
  -2   0  20          0.19         -0.01         1.07 o                         
  -1   0  20        364.80        353.95         5.53 o                         
   0   0  20       1280.69       1154.83        10.91 o                         
   1   0  20          2.48          2.60         1.05 o                         
   2   0  20         14.72         14.01         1.23 o                         
   3   0  20        111.97        110.90         2.93 o                         
   4   0  20         30.56         32.34         2.36 o                         
   5   0  20       1286.26       1304.52        18.79 o                         
   6   0  20          6.48          5.80         1.71 o                         
   7   0  20        256.13        277.76         8.13 o                         
  -7   1  20          2.38          2.44         0.78 o                         
  -6   1  20         52.35         51.82         1.52 o                         
  -5   1  20         25.56         27.28         1.88 o                         
  -4   1  20         73.60         71.62         1.70 o                         
  -3   1  20        126.00        126.84         2.10 o                         
  -2   1  20        378.30        353.21         3.39 o                         
  -1   1  20         25.73         21.52         0.87 o                         
   0   1  20         91.61         86.79         1.45 o                         
   1   1  20        354.12        348.93         2.95 o                         
   2   1  20         67.65         61.46         1.90 o                         
   3   1  20        659.98        682.19         7.16 o                         
   4   1  20         41.99         39.41         1.56 o                         
   5   1  20        159.99        171.56         2.64 o                         
   6   1  20        369.88        399.28         7.56 o                         
   7   1  20          1.78          2.36         1.33 o                         
  -7   2  20         76.59         73.10         1.62 o                         
  -6   2  20          0.45          3.10         0.82 o                         
  -5   2  20          1.13          0.08         0.82 o                         
  -4   2  20        156.05        156.82         2.94 o                         
  -3   2  20          0.03          1.06         0.81 o                         
  -2   2  20        269.25        257.05         3.34 o                         
  -1   2  20        245.94        240.94         2.63 o                         
   0   2  20        179.75        159.33         2.05 o                         
   1   2  20        131.77        126.09         2.53 o                         
   2   2  20         11.17         10.66         0.92 o                         
   3   2  20        198.09        185.37         2.71 o                         
   4   2  20         92.55         96.39         2.18 o                         
   5   2  20         66.66         68.35         1.99 o                         
   6   2  20        128.29        137.20         3.07 o                         
  -6   3  20         81.36         83.50         2.45 o                         
  -5   3  20          4.17          3.19         1.11 o                         
  -4   3  20        295.10        292.49         4.78 o                         
  -3   3  20        117.88        109.36         2.31 o                         
  -2   3  20         72.78         62.28         2.31 o                         
  -1   3  20        294.50        242.98         2.97 o                         
   0   3  20         47.95         54.18         1.62 o                         
   1   3  20          0.44          0.54         0.92 o                         
   2   3  20        460.77        402.86         4.41 o                         
   3   3  20         29.06         23.93         2.02 o                         
   4   3  20         72.61         71.68         2.38 o                         
   5   3  20        197.35        200.03         3.78 o                         
   6   3  20        119.98        122.85         3.64 o                         
  -6   4  20         80.05         75.51         2.48 o                         
  -5   4  20         17.96         13.49         1.70 o                         
  -4   4  20         75.31         73.53         3.01 o                         
  -3   4  20        121.75        121.30         2.91 o                         
  -2   4  20        115.57        118.23         2.98 o                         
  -1   4  20         13.49          9.28         1.57 o                         
   0   4  20        301.07        260.27         3.75 o                         
   1   4  20         45.48         36.83         1.59 o                         
   2   4  20        321.87        316.16         3.85 o                         
   3   4  20        134.36        135.24         3.16 o                         
   4   4  20         18.99         20.09         1.53 o                         
   5   4  20          0.87          1.61         2.69 o                         
  -4   5  20        102.87        101.47         2.98 o                         
  -3   5  20          3.64          1.87         1.24 o                         
  -2   5  20         59.65         55.96         2.17 o                         
  -1   5  20          0.16          0.05         1.11 o                         
   0   5  20          5.30          4.44         0.98 o                         
   1   5  20        191.08        207.22         2.80 o                         
   2   5  20          2.96          7.71         1.00 o                         
   3   5  20         82.69         98.24         2.63 o                         
  -1   6  20         92.66        121.70        11.23 o                         
   0   6  20        112.34        127.23         3.19 o                         
  -7   1  21         12.57         11.57         0.90 o                         
  -6   1  21          1.56          1.46         0.73 o                         
  -5   1  21         22.54         23.09         1.34 o                         
  -4   1  21          0.08         -0.47         0.74 o                         
  -3   1  21          0.01          1.23         0.76 o                         
  -2   1  21         29.41         25.17         0.97 o                         
  -1   1  21        437.87        399.78         3.64 o                         
   0   1  21        237.30        212.82         2.24 o                         
   1   1  21        306.25        287.03         2.66 o                         
   2   1  21        700.58        680.40         5.80 o                         
   3   1  21        229.54        222.11         3.30 o                         
   4   1  21        352.42        360.65         6.68 o                         
   5   1  21        606.13        617.08         6.58 o                         
   6   1  21          0.94          1.00         0.84 o                         
  -7   2  21         73.43         73.81         4.47 o                         
  -6   2  21         81.94         82.15         1.79 o                         
  -5   2  21         94.06         95.12         2.44 o                         
  -4   2  21          7.42          8.44         0.96 o                         
  -3   2  21         82.83         77.93         1.64 o                         
  -2   2  21        110.50        111.26         1.93 o                         
  -1   2  21        331.26        362.52         3.64 o                         
   0   2  21         95.66         93.31         1.79 o                         
   1   2  21          8.79          7.98         0.91 o                         
   2   2  21        230.94        243.84         2.83 o                         
   3   2  21       1010.35       1003.66         9.61 o                         
   4   2  21         13.29          7.96         1.04 o                         
   5   2  21          0.09         -0.51         1.03 o                         
   6   2  21          6.88          5.85         1.23 o                         
  -6   3  21        112.99        112.25         2.82 o                         
  -5   3  21         24.14         26.14         1.90 o                         
  -4   3  21         91.65         87.63         2.28 o                         
  -3   3  21          0.03          0.33         1.14 o                         
  -2   3  21         19.94         18.63         1.20 o                         
  -1   3  21          0.09          0.69         0.86 o                         
   0   3  21        204.86        185.88         2.74 o                         
   1   3  21        136.70        114.21         4.27 o                         
   2   3  21         43.80         29.13         2.29 o                         
   3   3  21         12.94         10.60         2.04 o                         
   4   3  21          8.28          9.42         1.21 o                         
   5   3  21          5.14          6.35         1.33 o                         
  -5   4  21         20.24         21.28         2.22 o                         
  -4   4  21        159.78        161.52         4.03 o                         
  -3   4  21         80.67         78.20         2.39 o                         
  -2   4  21          0.68          0.90         1.04 o                         
  -1   4  21         47.08         43.33         1.60 o                         
   0   4  21        136.68        111.66         2.36 o                         
   1   4  21          0.32          1.86         0.90 o                         
   2   4  21         66.42         72.01         1.84 o                         
   3   4  21          6.76          8.00         1.23 o                         
   4   4  21          1.31          4.88         1.26 o                         
   5   4  21         15.94         15.62         1.56 o                         
  -4   5  21        595.59        611.21        10.39 o                         
  -3   5  21        123.02        136.62         2.74 o                         
  -2   5  21          0.02          0.16         0.95 o                         
  -1   5  21         87.78         82.60         2.50 o                         
   0   5  21         24.43         20.32         1.56 o                         
   1   5  21          1.28          1.23         0.74 o                         
   2   5  21         60.41         55.12         1.83 o                         
   3   5  21         57.86         58.53         5.10 o                         
  -7   0  22        112.79        106.26         2.72 o                         
  -6   0  22          0.10          0.75         1.12 o                         
  -5   0  22         13.27         11.25         1.21 o                         
  -4   0  22         51.82         45.57         1.86 o                         
  -3   0  22        226.80        209.10         3.33 o                         
  -2   0  22         21.56         24.42         1.30 o                         
  -1   0  22         41.94         40.06         1.73 o                         
   0   0  22        534.12        540.92         6.44 o                         
   1   0  22         35.36         27.21         1.30 o                         
   2   0  22       1281.62       1297.30        13.38 o                         
   3   0  22       2901.74       2873.32        33.87 o                         
   4   0  22        814.40        874.54        16.27 o                         
   5   0  22        321.23        334.09         6.16 o                         
   6   0  22        137.49        135.77         3.03 o                         
  -7   1  22         39.57         43.45         1.62 o                         
  -6   1  22         28.63         29.36         1.35 o                         
  -5   1  22         57.16         60.49         1.62 o                         
  -4   1  22        120.13        125.85         1.97 o                         
  -3   1  22        180.16        185.32         2.21 o                         
  -2   1  22        311.59        290.49         3.04 o                         
  -1   1  22          4.41          4.32         1.04 o                         
   0   1  22        108.11         94.72         1.59 o                         
   1   1  22       1645.94       1618.80        12.28 o                         
   2   1  22         32.61         33.69         1.58 o                         
   3   1  22        449.71        480.28         5.22 o                         
   4   1  22        213.34        209.89         3.20 o                         
   5   1  22         61.23         63.10         1.93 o                         
   6   1  22         17.60         19.27         1.03 o                         
  -7   2  22          2.47          0.62         0.98 o                         
  -6   2  22         18.42         18.09         1.15 o                         
  -5   2  22         27.07         31.00         1.50 o                         
  -4   2  22        246.47        240.12         3.79 o                         
  -3   2  22          0.20          3.05         0.80 o                         
  -2   2  22         70.28         68.62         1.69 o                         
  -1   2  22         18.23         11.59         0.93 o                         
   0   2  22        199.79        167.77         2.21 o                         
   1   2  22         63.10         64.54         1.57 o                         
   2   2  22         70.04         70.91         1.65 o                         
   3   2  22        597.86        591.92         7.06 o                         
   4   2  22        428.14        444.39         5.58 o                         
   5   2  22        602.24        628.32         7.61 o                         
   6   2  22        214.19        195.65         3.83 o                         
  -6   3  22        478.15        470.04         9.16 o                         
  -5   3  22         28.47         27.25         1.57 o                         
  -4   3  22         33.98         34.01         2.13 o                         
  -3   3  22         68.81         53.16         2.53 o                         
  -2   3  22         25.73         18.75         1.10 o                         
  -1   3  22         61.73         51.62         1.57 o                         
   0   3  22        175.78        146.97         3.05 o                         
   1   3  22          2.83          4.12         1.77 o                         
   2   3  22          0.11          0.41         1.39 o                         
   3   3  22          2.69          0.24         1.25 o                         
   4   3  22         19.01         17.93         1.42 o                         
   5   3  22          7.06          8.62         1.18 o                         
  -5   4  22         24.97         22.81         2.29 o                         
  -4   4  22         71.64         68.76         2.62 o                         
  -3   4  22         21.27         22.19         1.40 o                         
  -2   4  22        439.91        439.40         6.34 o                         
  -1   4  22         16.61         14.85         1.53 o                         
   0   4  22        113.87         96.80         2.36 o                         
   1   4  22         14.53         13.75         1.17 o                         
   2   4  22          6.39          6.40         0.88 o                         
   3   4  22         29.51         25.74         1.63 o                         
   4   4  22        104.74        118.54         2.67 o                         
  -4   5  22         54.35         60.73         4.58 o                         
  -3   5  22          0.03          0.42         1.64 o                         
  -2   5  22         11.63         13.78         1.15 o                         
  -1   5  22         18.50         17.52         1.23 o                         
   0   5  22         72.39         78.41         1.82 o                         
   1   5  22          0.72          1.63         1.21 o                         
   2   5  22         28.83         30.41         1.80 o                         
   3   5  22         25.15         21.79         4.14 o                         
  -7   1  23          8.97          8.28         0.83 o                         
  -6   1  23         21.68         24.28         1.09 o                         
  -5   1  23         15.25         16.63         1.01 o                         
  -4   1  23          4.63          4.99         0.78 o                         
  -3   1  23        351.80        348.28         3.20 o                         
  -2   1  23         37.67         37.06         1.28 o                         
  -1   1  23        145.06        148.43         2.13 o                         
   0   1  23        389.07        378.24         3.32 o                         
   1   1  23       1378.28       1345.47         9.41 o                         
   2   1  23         74.03         70.01         2.57 o                         
   3   1  23        181.59        166.57         2.76 o                         
   4   1  23        344.73        339.12         3.91 o                         
   5   1  23        124.18        132.03         2.27 o                         
   6   1  23        154.34        151.85         3.28 o                         
  -6   2  23          3.40          2.53         0.77 o                         
  -5   2  23         73.93         71.04         1.95 o                         
  -4   2  23        260.99        269.59         3.65 o                         
  -3   2  23        375.89        400.46         3.84 o                         
  -2   2  23        403.25        381.49         4.35 o                         
  -1   2  23        229.84        222.43         3.30 o                         
   0   2  23          0.73          2.16         0.79 o                         
   1   2  23        502.73        493.96         4.29 o                         
   2   2  23        158.98        128.88         2.11 o                         
   3   2  23          1.68          1.79         1.01 o                         
   4   2  23         57.02         62.21         1.93 o                         
   5   2  23         56.84         65.95         2.86 o                         
   6   2  23        226.58        219.42         4.81 o                         
  -6   3  23         46.95         47.11         4.06 o                         
  -5   3  23        143.66        148.49         3.12 o                         
  -4   3  23        110.60        113.41         2.66 o                         
  -3   3  23         56.87         54.40         2.08 o                         
  -2   3  23        126.54        114.27         4.78 o                         
  -1   3  23        214.26        187.25         2.60 o                         
   0   3  23         33.21         21.29         1.16 o                         
   1   3  23         32.25         33.40         4.06 o                         
   2   3  23          0.52          1.08         1.06 o                         
   3   3  23         61.24         59.65         2.02 o                         
   4   3  23        112.06        106.44         2.67 o                         
   5   3  23          2.83          4.45         1.65 o                         
  -5   4  23         14.39         14.04         1.48 o                         
  -4   4  23         58.02         57.01         2.00 o                         
  -3   4  23          0.91         -0.18         1.17 o                         
  -2   4  23          9.63          5.38         1.10 o                         
  -1   4  23         49.52         37.57         1.52 o                         
   0   4  23          0.05         -0.08         0.88 o                         
   1   4  23          0.07         -0.34         0.76 o                         
   2   4  23         27.48         26.67         1.30 o                         
   3   4  23          1.57          2.95         1.06 o                         
   4   4  23         13.54         16.02         1.28 o                         
  -3   5  23         10.22          6.69         1.27 o                         
  -2   5  23          0.18         -0.83         0.93 o                         
  -1   5  23          4.57          3.20         1.61 o                         
   0   5  23        123.91        124.16         2.22 o                         
   1   5  23         22.79         20.77         1.13 o                         
   2   5  23         15.13         19.15         1.80 o                         
  -7   0  24          1.93          2.19         1.04 o                         
  -6   0  24         58.20         64.29         4.06 o                         
  -5   0  24        148.57        143.97         3.33 o                         
  -4   0  24        258.21        264.39         4.02 o                         
  -3   0  24        385.17        404.57         5.05 o                         
  -2   0  24       1843.36       1852.49        17.19 o                         
  -1   0  24        248.40        237.51         3.45 o                         
   0   0  24       1280.92       1251.21        12.25 o                         
   1   0  24       4026.94       3953.76        37.82 o                         
   2   0  24        419.17        420.20         5.34 o                         
   3   0  24        500.04        508.71         7.66 o                         
   4   0  24          3.17          1.79         1.30 o                         
   5   0  24         25.56         23.79         1.76 o                         
   6   0  24         45.65         43.51         2.42 o                         
  -7   1  24          0.02         -0.06         0.84 o                         
  -6   1  24          0.13         -0.23         0.72 o                         
  -5   1  24         70.48         75.66         1.71 o                         
  -4   1  24          2.40          2.95         0.85 o                         
  -3   1  24          0.03          0.63         0.74 o                         
  -2   1  24         14.91         18.83         0.98 o                         
  -1   1  24       1715.60       1700.22        13.99 o                         
   0   1  24        578.61        555.21         4.76 o                         
   1   1  24        876.05        911.57         6.87 o                         
   2   1  24         50.18         57.51         1.61 o                         
   3   1  24        366.43        361.94         7.43 o                         
   4   1  24         53.63         46.19         1.64 o                         
   5   1  24         39.87         44.69         2.13 o                         
   6   1  24        188.56        181.08         3.77 o                         
  -6   2  24         68.99         69.37         1.68 o                         
  -5   2  24        164.47        171.04         2.75 o                         
  -4   2  24          5.09          5.02         0.94 o                         
  -3   2  24        737.76        718.93         6.58 o                         
  -2   2  24        272.10        243.49         2.98 o                         
  -1   2  24          5.33          6.80         0.99 o                         
   0   2  24          2.04          0.44         0.84 o                         
   1   2  24        231.77        202.20         2.53 o                         
   2   2  24        495.57        494.18         5.45 o                         
   3   2  24        311.23        292.52         4.12 o                         
   4   2  24        137.28        122.45         2.41 o                         
   5   2  24         35.90         35.34         1.81 o                         
  -6   3  24        179.16        184.24         5.17 o                         
  -5   3  24        103.88        110.08         2.84 o                         
  -4   3  24        148.91        157.80         2.86 o                         
  -3   3  24         15.82         19.66         1.79 o                         
  -2   3  24          0.27         -0.92         0.92 o                         
  -1   3  24          3.79          3.26         0.91 o                         
   0   3  24         10.39         11.58         1.13 o                         
   1   3  24        304.81        282.12         3.79 o                         
   2   3  24         23.76         26.28         2.05 o                         
   3   3  24         26.03         18.98         1.69 o                         
   4   3  24         19.34         15.52         1.28 o                         
   5   3  24        115.16        128.11         3.43 o                         
  -5   4  24         26.10         30.88         2.22 o                         
  -4   4  24        163.35        162.59         3.65 o                         
  -3   4  24         37.71         40.26         1.69 o                         
  -2   4  24        161.86        150.46         3.08 o                         
  -1   4  24         53.13         55.63         2.02 o                         
   0   4  24         23.51         28.47         1.42 o                         
   1   4  24          4.06          2.91         0.79 o                         
   2   4  24         37.21         41.29         1.47 o                         
   3   4  24          4.50          4.07         1.03 o                         
   4   4  24        130.11        138.25         3.25 o                         
  -3   5  24         34.81         33.39         2.22 o                         
  -2   5  24         28.03         21.96         1.67 o                         
  -1   5  24          0.72          1.10         0.87 o                         
   0   5  24          1.98          0.94         0.76 o                         
   1   5  24        215.98        230.83         7.43 o                         
   2   5  24         84.28         85.83         3.69 o                         
  -6   1  25         27.10         29.27         1.43 o                         
  -5   1  25        127.25        136.71         2.20 o                         
  -4   1  25        185.59        174.75         2.29 o                         
  -3   1  25         23.52         29.92         1.79 o                         
  -2   1  25         17.08         11.63         1.43 o                         
  -1   1  25       2298.50       2231.68        17.05 o                         
   0   1  25         63.39         66.36         1.84 o                         
   1   1  25         17.05         13.40         0.87 o                         
   2   1  25        913.77        876.03         7.33 o                         
   3   1  25         90.15         98.65         2.10 o                         
   4   1  25        377.51        387.94         4.93 o                         
   5   1  25         33.64         29.00         1.55 o                         
  -6   2  25         38.91         39.21         1.62 o                         
  -5   2  25        147.75        150.07         2.45 o                         
  -4   2  25         66.81         62.51         1.92 o                         
  -3   2  25        533.75        553.43         5.06 o                         
  -2   2  25          4.44          8.41         1.38 o                         
  -1   2  25         56.86         48.55         1.56 o                         
   0   2  25         89.08         79.20         1.84 o                         
   1   2  25          8.52          5.62         1.20 o                         
   2   2  25          7.63          3.87         1.90 o                         
   3   2  25         13.50         15.60         1.19 o                         
   4   2  25        104.96        110.77         2.42 o                         
   5   2  25         72.85         78.30         2.23 o                         
  -5   3  25         14.05         13.05         2.92 o                         
  -4   3  25         44.61         46.79         2.20 o                         
  -3   3  25          0.23         -0.41         0.95 o                         
  -2   3  25         92.11         91.10         2.14 o                         
  -1   3  25         13.98          7.69         1.18 o                         
   0   3  25          2.57          1.05         0.88 o                         
   1   3  25        116.18        105.13         2.32 o                         
   2   3  25         43.20         37.66         1.73 o                         
   3   3  25          0.34         -0.93         1.15 o                         
   4   3  25         28.69         27.02         2.21 o                         
  -4   4  25         64.14         65.46         5.02 o                         
  -3   4  25         19.11         14.47         1.20 o                         
  -2   4  25         19.42         19.64         1.26 o                         
  -1   4  25          0.42          1.07         1.01 o                         
   0   4  25         13.41          9.13         0.93 o                         
   1   4  25          0.75          0.60         0.78 o                         
   2   4  25         35.65         44.04         1.74 o                         
   3   4  25         61.17         70.80         4.61 o                         
  -2   5  25        100.98         99.73         8.20 o                         
  -1   5  25          0.41          1.24         0.72 o                         
   0   5  25         15.13         14.94         0.94 o                         
   1   5  25         22.16         29.85         2.51 o                         
  -6   0  26         35.95         37.65         1.93 o                         
  -5   0  26        316.18        337.45         8.13 o                         
  -4   0  26        541.18        568.49         7.45 o                         
  -3   0  26        798.71        805.96         9.40 o                         
  -2   0  26         17.88         15.44         1.80 o                         
  -1   0  26       3111.21       3052.17        27.22 o                         
   0   0  26        554.73        550.34         5.86 o                         
   1   0  26        223.50        213.55         3.65 o                         
   2   0  26        782.94        822.84        11.33 o                         
   3   0  26        206.56        221.57         4.42 o                         
   4   0  26         10.52          9.42         1.48 o                         
   5   0  26         28.13         28.58         1.68 o                         
  -6   1  26         78.94         86.40         2.17 o                         
  -5   1  26        293.35        309.19         3.87 o                         
  -4   1  26        266.57        274.17         4.30 o                         
  -3   1  26        583.95        567.92         6.18 o                         
  -2   1  26        544.57        532.53         4.75 o                         
  -1   1  26        379.11        388.06         3.80 o                         
   0   1  26         65.33         71.70         1.56 o                         
   1   1  26        399.90        380.54         3.65 o                         
   2   1  26        155.53        145.03         2.62 o                         
   3   1  26         18.87         23.51         1.57 o                         
   4   1  26        224.34        228.19         3.38 o                         
   5   1  26        162.60        168.79         2.61 o                         
  -6   2  26          4.81          4.03         0.92 o                         
  -5   2  26        574.35        589.77         6.23 o                         
  -4   2  26        138.84        131.55         2.42 o                         
  -3   2  26         40.16         39.01         2.53 o                         
  -2   2  26          2.25          2.47         0.90 o                         
  -1   2  26         69.55         62.65         1.70 o                         
   0   2  26        232.66        209.87         2.89 o                         
   1   2  26         31.15         29.46         1.13 o                         
   2   2  26         95.34         79.88         1.87 o                         
   3   2  26        156.44        148.58         2.68 o                         
   4   2  26          2.21          1.28         1.04 o                         
   5   2  26        170.54        150.41         2.86 o                         
  -5   3  26          0.09         -0.57         1.40 o                         
  -4   3  26         11.67          9.01         1.22 o                         
  -3   3  26          9.16         12.95         1.15 o                         
  -2   3  26          0.72          0.02         0.97 o                         
  -1   3  26        220.63        204.11         3.00 o                         
   0   3  26         35.83         36.76         1.76 o                         
   1   3  26         55.06         44.82         2.00 o                         
   2   3  26         93.04         84.18         2.01 o                         
   3   3  26         42.81         54.99         2.29 o                         
   4   3  26          0.06          0.52         1.36 o                         
  -4   4  26        367.00        380.36        15.23 o                         
  -3   4  26         93.88         97.07         2.90 o                         
  -2   4  26         25.93         22.03         1.29 o                         
  -1   4  26         86.11         77.15         2.87 o                         
   0   4  26          0.01         -0.36         0.80 o                         
   1   4  26          7.88          7.00         0.85 o                         
   2   4  26         87.75         87.17         2.06 o                         
   3   4  26          3.44          1.64         1.00 o                         
  -1   5  26        199.11        209.52         3.11 o                         
   0   5  26          9.53          7.00         0.84 o                         
  -6   1  27        290.28        278.70         3.63 o                         
  -5   1  27          8.49         11.24         0.88 o                         
  -4   1  27         61.85         57.06         1.57 o                         
  -3   1  27       1471.63       1469.87        11.67 o                         
  -2   1  27          4.61          6.14         0.92 o                         
  -1   1  27         27.83         23.45         1.03 o                         
   0   1  27        259.03        246.28         2.79 o                         
   1   1  27          1.45          1.26         1.05 o                         
   2   1  27         75.66         81.16         1.94 o                         
   3   1  27         15.82         19.21         1.24 o                         
   4   1  27         57.41         61.48         4.35 o                         
   5   1  27          0.48          0.66         0.86 o                         
  -6   2  27         35.86         27.63         3.10 o                         
  -5   2  27        241.22        246.74         4.12 o                         
  -4   2  27         96.73        111.52         2.34 o                         
  -3   2  27          1.86          1.16         0.85 o                         
  -2   2  27          2.83          2.97         0.96 o                         
  -1   2  27         14.93         11.48         0.98 o                         
   0   2  27        262.58        226.32         2.99 o                         
   1   2  27          2.73          1.07         0.84 o                         
   2   2  27         12.13         10.08         1.65 o                         
   3   2  27          9.04          9.77         1.33 o                         
   4   2  27          2.64          3.29         0.95 o                         
   5   2  27         23.25         23.59         1.99 o                         
  -5   3  27         79.22         82.74         2.23 o                         
  -4   3  27         55.38         51.69         2.07 o                         
  -3   3  27         66.81         60.46         3.95 o                         
  -2   3  27          0.01         -1.35         1.42 o                         
  -1   3  27          1.45         -0.73         0.89 o                         
   0   3  27         47.98         38.22         1.62 o                         
   1   3  27         81.34         77.22         1.80 o                         
   2   3  27         75.98         68.00         1.78 o                         
   3   3  27         21.11         20.45         1.15 o                         
   4   3  27         11.11         10.24         1.49 o                         
  -4   4  27          1.18          1.27         1.12 o                         
  -3   4  27          8.06          9.04         2.18 o                         
  -2   4  27          9.68         13.20         1.09 o                         
  -1   4  27          2.90          5.87         0.88 o                         
   0   4  27         28.85         28.58         1.32 o                         
   1   4  27         70.03         79.16         1.67 o                         
   2   4  27          1.79          5.77         1.09 o                         
  -6   0  28         14.79         14.33         1.48 o                         
  -5   0  28        739.72        756.90        10.86 o                         
  -4   0  28        151.83        156.63         3.47 o                         
  -3   0  28       1178.07       1192.98        15.84 o                         
  -2   0  28       1251.45       1279.14        15.45 o                         
  -1   0  28          0.05         -0.57         1.18 o                         
   0   0  28       1361.68       1344.58        15.47 o                         
   1   0  28         36.11         38.93         1.97 o                         
   2   0  28          0.68          1.43         1.49 o                         
   3   0  28        154.52        161.06         4.19 o                         
   4   0  28          9.30          9.44         1.57 o                         
   5   0  28        276.93        297.10         6.72 o                         
  -6   1  28        161.17        153.88         3.42 o                         
  -5   1  28         98.85         96.51         2.73 o                         
  -4   1  28        123.35        113.83         2.51 o                         
  -3   1  28          0.06          0.50         0.92 o                         
  -2   1  28        171.22        165.59         2.21 o                         
  -1   1  28          0.01          1.81         0.74 o                         
   0   1  28          1.32          2.52         0.80 o                         
   1   1  28          1.70          1.53         0.80 o                         
   2   1  28        127.08        137.20         2.81 o                         
   3   1  28        213.43        212.99         3.15 o                         
   4   1  28         62.94         60.47         1.82 o                         
   5   1  28         39.65         36.89         1.90 o                         
  -5   2  28        228.70        221.40         3.39 o                         
  -4   2  28          7.99          8.01         0.94 o                         
  -3   2  28        164.99        148.74         3.14 o                         
  -2   2  28        159.97        140.01         2.49 o                         
  -1   2  28        216.53        208.62         2.87 o                         
   0   2  28        181.89        163.77         2.61 o                         
   1   2  28         63.07         53.95         1.53 o                         
   2   2  28          2.45          1.35         1.04 o                         
   3   2  28          4.77          6.25         2.10 o                         
   4   2  28         24.80         25.94         1.46 o                         
  -5   3  28         46.63         51.30         2.19 o                         
  -4   3  28          1.49          0.38         0.98 o                         
  -3   3  28         26.12         26.88         1.35 o                         
  -2   3  28          1.19          3.59         0.97 o                         
  -1   3  28          0.76         -0.08         0.96 o                         
   0   3  28         78.86         62.73         1.76 o                         
   1   3  28         17.14         24.71         2.08 o                         
   2   3  28         26.97         24.02         1.32 o                         
   3   3  28        188.25        202.32         3.82 o                         
  -3   4  28         52.98         48.14         2.93 o                         
  -2   4  28          6.58          5.74         0.81 o                         
  -1   4  28          6.03          8.19         0.83 o                         
   0   4  28         67.98         69.04         1.88 o                         
   1   4  28         15.99         10.01         0.85 o                         
   2   4  28          7.05          7.07         1.85 o                         
  -5   1  29        440.30        450.96         5.31 o                         
  -4   1  29        161.73        165.69         2.47 o                         
  -3   1  29         67.68         69.43         1.70 o                         
  -2   1  29          6.38          4.65         0.85 o                         
  -1   1  29         10.98         10.33         1.01 o                         
   0   1  29          8.73          6.04         0.86 o                         
   1   1  29         41.89         41.34         1.45 o                         
   2   1  29         45.73         43.91         1.79 o                         
   3   1  29          3.08          1.38         1.09 o                         
   4   1  29         26.87         32.14         1.96 o                         
  -5   2  29          0.44          1.48         1.03 o                         
  -4   2  29         18.71         20.72         1.36 o                         
  -3   2  29          5.18          6.09         0.93 o                         
  -2   2  29        178.36        155.91         2.32 o                         
  -1   2  29          1.25          2.78         0.78 o                         
   0   2  29         23.31         22.97         1.08 o                         
   1   2  29          6.75          3.75         0.88 o                         
   2   2  29          8.74          6.32         1.23 o                         
   3   2  29         21.88         15.29         1.20 o                         
   4   2  29         14.41         15.17         1.23 o                         
  -4   3  29          3.46          6.78         2.61 o                         
  -3   3  29         82.38         85.40         2.20 o                         
  -2   3  29         57.08         52.14         1.65 o                         
  -1   3  29        260.05        244.57         3.27 o                         
   0   3  29         22.25         18.50         1.20 o                         
   1   3  29         58.77         58.99         1.87 o                         
   2   3  29         40.76         42.67         1.93 o                         
   3   3  29         28.17         30.14         3.41 o                         
  -2   4  29          0.43          2.77         1.02 o                         
  -1   4  29          1.70          1.46         1.07 o                         
   0   4  29          6.40         11.28         0.93 o                         
   1   4  29         12.93         22.31         2.13 o                         
  -5   0  30        204.31        209.32         4.88 o                         
  -4   0  30         57.07         60.70         3.04 o                         
  -3   0  30          1.46          2.07         1.08 o                         
  -2   0  30        165.35        163.20         3.53 o                         
  -1   0  30         42.35         40.77         1.94 o                         
   0   0  30         21.58         17.49         1.34 o                         
   1   0  30        272.06        280.28         5.00 o                         
   2   0  30        134.42        132.44         3.69 o                         
   3   0  30         48.64         51.93         2.50 o                         
   4   0  30          2.43         -1.14         1.14 o                         
  -5   1  30         46.47         41.51         1.58 o                         
  -4   1  30        375.29        385.46         4.81 o                         
  -3   1  30        259.32        273.22         3.37 o                         
  -2   1  30        163.64        161.24         2.37 o                         
  -1   1  30         15.47         14.74         1.07 o                         
   0   1  30         71.46         80.97         1.79 o                         
   1   1  30         22.32         20.95         1.12 o                         
   2   1  30         14.87         12.89         1.14 o                         
   3   1  30         78.77         83.99         2.05 o                         
   4   1  30         63.06         67.99         1.99 o                         
  -5   2  30          1.29          2.11         1.73 o                         
  -4   2  30        147.84        128.05         2.90 o                         
  -3   2  30          2.64          2.58         1.30 o                         
  -2   2  30        164.36        157.30         2.36 o                         
  -1   2  30          1.83          1.55         0.76 o                         
   0   2  30         28.24         24.30         1.08 o                         
   1   2  30        114.78        119.63         2.34 o                         
   2   2  30          8.99          9.52         1.68 o                         
   3   2  30          6.05          9.09         1.07 o                         
  -4   3  30          0.41         -0.57         1.57 o                         
  -3   3  30         17.27         18.22         1.15 o                         
  -2   3  30         78.50         63.77         1.87 o                         
  -1   3  30          2.20          5.17         0.81 o                         
   0   3  30        114.79        120.37         2.16 o                         
   1   3  30         46.17         40.40         1.60 o                         
   2   3  30          2.22          3.23         0.93 o                         
   3   3  30          0.00          0.07         1.04 o                         
  -2   4  30         97.71        120.18         2.67 o                         
  -1   4  30          3.97          6.00         2.88 o                         
   0   4  30         10.97          9.55         0.95 o                         
  -5   1  31         50.67         43.68         2.06 o                         
  -4   1  31          0.64          1.99         0.98 o                         
  -3   1  31          5.51          5.84         0.79 o                         
  -2   1  31          4.89          5.54         0.91 o                         
  -1   1  31          8.49          5.30         0.84 o                         
   0   1  31         10.99         10.60         0.91 o                         
   1   1  31         26.52         28.61         1.27 o                         
   2   1  31          2.90          2.54         1.45 o                         
   3   1  31          3.10          4.27         1.04 o                         
   4   1  31          4.97          5.39         1.02 o                         
  -4   2  31         20.19         14.44         1.22 o                         
  -3   2  31          7.38          5.03         0.92 o                         
  -2   2  31          1.02          1.45         0.81 o                         
  -1   2  31         38.61         38.62         1.98 o                         
   0   2  31         25.46         24.58         1.12 o                         
   1   2  31          6.89          6.30         1.31 o                         
   2   2  31         63.08         70.67         2.23 o                         
   3   2  31          4.50          5.89         1.17 o                         
  -3   3  31         71.53         62.28         2.71 o                         
  -2   3  31          1.75          1.42         0.82 o                         
  -1   3  31          2.75          2.57         0.81 o                         
   0   3  31         57.20         68.72         1.93 o                         
   1   3  31          0.85          2.20         0.91 o                         
   2   3  31         53.88         59.26         1.98 o                         
  -5   0  32        100.84        101.64         3.55 o                         
  -4   0  32         13.89         13.12         2.66 o                         
  -3   0  32         34.54         39.45         1.79 o                         
  -2   0  32         13.28         15.31         1.35 o                         
  -1   0  32        310.61        347.15         6.67 o                         
   0   0  32          5.50          7.34         1.47 o                         
   1   0  32         38.17         44.46         2.23 o                         
   2   0  32         54.75         55.88         2.49 o                         
   3   0  32        334.38        382.93         6.32 o                         
  -4   1  32         68.11         62.56         1.49 o                         
  -3   1  32         34.13         37.44         1.29 o                         
  -2   1  32          7.64          8.57         0.89 o                         
  -1   1  32          6.60          4.69         0.88 o                         
   0   1  32         20.15         18.22         1.09 o                         
   1   1  32         11.99         14.19         1.55 o                         
   2   1  32          6.37          6.15         0.95 o                         
   3   1  32        125.57        144.40         2.43 o                         
  -4   2  32          3.24          1.45         1.00 o                         
  -3   2  32          1.35          3.25         0.85 o                         
  -2   2  32         37.63         39.03         1.27 o                         
  -1   2  32          4.27          2.38         0.73 o                         
   0   2  32          8.62          9.25         0.86 o                         
   1   2  32          0.67          1.32         1.82 o                         
   2   2  32         11.92          4.26         1.73 o                         
   3   2  32         91.58        108.81         2.24 o                         
  -2   3  32          8.02          6.54         1.22 o                         
  -1   3  32          0.56          0.65         1.00 o                         
   0   3  32          1.66          3.56         0.94 o                         
   1   3  32         41.66         57.49         2.33 o                         
  -4   1  33         40.57         41.10         1.87 o                         
  -3   1  33         34.81         37.04         1.36 o                         
  -2   1  33         29.92         29.16         1.43 o                         
  -1   1  33          0.02         -0.40         0.77 o                         
   0   1  33          3.81          4.87         0.86 o                         
   1   1  33         56.26         63.91         2.00 o                         
   2   1  33         13.54         11.60         1.05 o                         
   3   1  33          7.97          8.59         0.95 o                         
  -3   2  33         20.11         25.08         2.77 o                         
  -2   2  33          2.93          3.58         1.06 o                         
  -1   2  33          0.01         -0.35         0.75 o                         
   0   2  33          1.06          0.71         0.96 o                         
   1   2  33          3.69          3.66         0.99 o                         
   2   2  33          8.46          6.32         2.13 o                         
  -1   3  33          0.09          0.68         0.92 o                         
   0   3  33        104.97        122.84         3.11 o                         
  -4   0  34         87.61         87.74         4.80 o                         
  -3   0  34        206.68        215.54         4.96 o                         
  -2   0  34        300.85        336.13         8.35 o                         
  -1   0  34         18.59         26.25         3.04 o                         
   0   0  34         23.28         21.74         1.73 o                         
   1   0  34        412.39        475.35         8.35 o                         
   2   0  34        369.61        417.41         6.55 o                         
  -3   1  34          1.21          0.53         1.11 o                         
  -2   1  34          2.76          4.14         0.77 o                         
  -1   1  34          2.13          2.76         0.82 o                         
   0   1  34        183.84        203.53         2.94 o                         
   1   1  34          0.54          0.67         1.05 o                         
   2   1  34         11.42          8.19         1.03 o                         
  -3   2  34         14.82         22.61         2.22 o                         
  -2   2  34         77.18         84.81         2.46 o                         
  -1   2  34          1.90          2.18         1.32 o                         
   0   2  34          6.02          2.86         0.93 o                         
   1   2  34        308.81        362.48         5.11 o                         
  -3   1  35         26.76         26.70         1.72 o                         
  -2   1  35         33.07         32.16         2.07 o                         
  -1   1  35         83.50         90.09         2.12 o                         
   0   1  35         26.14         23.03         1.64 o                         
   1   1  35          0.00         -0.86         1.30 o                         
  -1   2  35         18.43         21.27         1.62 o                         
   0   2  35         32.04         36.34         1.95 o                         
  -2   0  36          7.01          5.00         2.29 o                         
  -1   0  36         13.59         12.84         1.53 o                         
   0   0  36        562.92        625.49         9.87 o                         
   1   0  36         61.22         65.67         2.84 o                         
  -2   1  36        187.70        204.78         6.06 o                         
  -1   1  36         99.10        111.91         2.37 o                         
   0   1  36          5.57          5.73         1.16 o                         
                                                                                
