# Supplementary material for: Crystal structure and Hirshfeld analysis of 3′-bromo-4-methyl­chalcone and 3′-cyano-4-methyl­chalcone
Source: Acta Crystallogr E Crystallogr Commun. 2020 Aug 25;76(Pt 9):1496–502. doi: 10.1107/S2056989020011135 (PMC7472750; doi:10.1107/S2056989020011135)
Supplement: Supplementary file 3 [file e-76-01496-IIsup3.hkl]

data_II                                                                 
_shelx_title ' X:\Users\MEC\20mec15\work\cu_20mec15_0m_a.res in P-1'            
_shelx_refln_list_code          4                                               
_shelx_F_calc_maximum       86.47                                               
_exptl_crystal_F_000       304.00                                               
_reflns_d_resolution_high  0.8097                                               
                                                                                
loop_                                                                           
 _space_group_symop_operation_xyz                                               
 'x, y, z'                                                                      
 '-x, -y, -z'                                                                   
                                                                                
_cell_length_a     5.9282                                                       
_cell_length_b     7.3614                                                       
_cell_length_c    14.6747                                                       
_cell_angle_alpha  88.532                                                       
_cell_angle_beta   82.199                                                       
_cell_angle_gamma  87.457                                                       
                                                                                
_shelx_F_squared_multiplier     1.000                                           
                                                                                
loop_                                                                           
 _refln_index_h                                                                 
 _refln_index_k                                                                 
 _refln_index_l                                                                 
 _refln_F_squared_calc                                                          
 _refln_F_squared_meas                                                          
 _refln_F_squared_sigma                                                         
 _refln_observed_status                                                         
   1   0   0         10.00         18.05         0.48 o                         
   3   0   0       1042.53       1066.40        24.13 o                         
   4   0   0        232.60        257.72         6.04 o                         
   5   0   0        926.58        916.97        15.46 o                         
   6   0   0          8.15          9.60         1.40 o                         
   7   0   0        251.76        259.49         6.22 o                         
  -7   1   0         72.34         76.17         2.15 o                         
  -6   1   0        150.55        167.66         6.31 o                         
  -5   1   0        940.37        958.60        19.11 o                         
  -4   1   0        148.23        137.73         3.02 o                         
  -3   1   0       1808.00       1793.39        39.97 o                         
  -2   1   0        283.02        319.59         7.63 o                         
  -1   1   0        130.32        133.38         5.12 o                         
   0   1   0       1309.45       1351.88        29.59 o                         
   1   1   0       2851.87       2984.51        91.82 o                         
   2   1   0       2517.23       2678.77        78.36 o                         
   3   1   0        125.67        112.63         5.19 o                         
   4   1   0       1106.09       1069.31        24.98 o                         
   6   1   0         18.27         21.14         1.30 o                         
   7   1   0        578.00        572.51        33.82 o                         
  -6   2   0        663.48        666.08        21.45 o                         
  -5   2   0         69.19         77.68         2.25 o                         
  -4   2   0       1051.16       1010.97        14.54 o                         
  -3   2   0        970.38        991.44        22.80 o                         
  -2   2   0         80.83         56.20         1.60 o                         
   0   2   0       1015.67       1296.02        41.18 o                         
   1   2   0       2697.25       2810.43       102.65 o                         
   2   2   0        823.23        850.85        15.85 o                         
   3   2   0        129.18        139.29         5.05 o                         
   4   2   0        934.72        893.62        22.95 o                         
   5   2   0         30.69         24.21         1.46 o                         
   6   2   0        608.57        617.62        12.13 o                         
   7   2   0         18.97         15.77         1.26 o                         
  -6   3   0        181.65        183.32         4.52 o                         
  -5   3   0        159.39        164.06         2.88 o                         
  -4   3   0       1015.06       1021.66        18.91 o                         
  -3   3   0        151.54        170.71         4.50 o                         
  -2   3   0        187.92        161.60         3.73 o                         
  -1   3   0        439.65        423.45        10.26 o                         
   0   3   0        859.29        989.77        22.72 o                         
   1   3   0       1041.93       1093.37        48.05 o                         
   2   3   0        131.05        171.08         4.65 o                         
   3   3   0        528.94        537.39        12.46 o                         
   4   3   0        467.53        463.82        10.79 o                         
   5   3   0        137.04        148.33         3.72 o                         
   6   3   0        908.48        916.54        21.57 o                         
  -6   4   0         16.52         13.41         0.71 o                         
  -5   4   0        409.99        423.21         6.83 o                         
  -4   4   0        463.55        440.23         7.37 o                         
  -3   4   0        646.43        624.69         9.18 o                         
  -2   4   0       1064.35       1073.44        20.67 o                         
  -1   4   0        305.60        283.55         7.58 o                         
   0   4   0        693.86        730.37        17.18 o                         
   1   4   0          6.22          5.22         1.26 o                         
   2   4   0         12.99         15.06         1.89 o                         
   3   4   0        955.89        968.94        15.33 o                         
   4   4   0          2.23          2.85         0.82 o                         
   5   4   0        558.00        582.66        11.62 o                         
   6   4   0         32.73         25.78         1.81 o                         
  -5   5   0        111.74        125.81         6.08 o                         
  -4   5   0          0.35          1.80         0.33 o                         
  -3   5   0        552.47        532.61         7.14 o                         
  -2   5   0        639.23        662.97         7.63 o                         
  -1   5   0        178.98        194.80         3.02 o                         
   0   5   0        927.00        930.79        14.17 o                         
   1   5   0          6.52          5.21         0.64 o                         
   2   5   0        270.24        267.29         4.43 o                         
   3   5   0        260.53        254.90         5.11 o                         
   4   5   0          3.35          5.15         0.88 o                         
   5   5   0        734.26        726.93        23.13 o                         
   6   5   0         22.57         24.53         3.43 o                         
  -5   6   0         15.09         13.57         0.48 o                         
  -4   6   0         89.11        101.43         2.09 o                         
  -3   6   0        241.54        238.87         3.41 o                         
  -2   6   0        382.74        371.58         4.83 o                         
  -1   6   0        924.95        928.20        11.30 o                         
   0   6   0         31.29         31.35         0.93 o                         
   1   6   0        249.35        275.12         4.40 o                         
   2   6   0        774.54        776.65         9.68 o                         
   3   6   0         26.78         25.69         2.12 o                         
   4   6   0        519.55        523.79        10.01 o                         
   5   6   0        127.42        137.52         7.22 o                         
  -4   7   0         79.63         84.92         2.11 o                         
  -3   7   0        386.34        368.89         5.91 o                         
  -2   7   0         14.61         12.46         0.59 o                         
  -1   7   0        484.16        489.62         6.53 o                         
   0   7   0          0.03          0.00         1.44 o                         
   1   7   0        321.12        318.67        10.81 o                         
   2   7   0        142.60        148.37         2.60 o                         
   3   7   0         73.88         79.89         1.84 o                         
   4   7   0        655.90        669.44        20.89 o                         
  -3   8   0        327.48        300.87         5.50 o                         
  -2   8   0        372.05        361.93         6.66 o                         
  -1   8   0         94.71        101.45         2.38 o                         
   0   8   0        286.80        306.51         5.71 o                         
   1   8   0        358.06        392.71         7.30 o                         
   2   8   0         54.75         60.14         1.68 o                         
   3   8   0        121.78        129.11         4.28 o                         
   0   9   0        191.11        195.71         4.46 o                         
   1   9   0         56.39         52.85         1.36 o                         
  -1  -9   1          0.02          0.01         0.95 o                         
   0  -9   1        197.67        182.34         4.14 o                         
  -3  -8   1         25.80         27.48         1.26 o                         
  -2  -8   1         25.73         28.02         1.01 o                         
  -1  -8   1         55.44         58.96         1.73 o                         
   0  -8   1        298.02        306.55         5.69 o                         
   1  -8   1          2.24          4.12         0.50 o                         
   2  -8   1        211.36        214.23         3.51 o                         
   3  -8   1        154.30        160.05         3.02 o                         
  -4  -7   1        160.26        168.36         5.61 o                         
  -3  -7   1        862.54        877.40        19.36 o                         
  -2  -7   1         48.08         47.34         1.22 o                         
  -1  -7   1        745.55        750.46        11.55 o                         
   0  -7   1        195.71        207.63         3.40 o                         
   1  -7   1        233.37        226.47         3.21 o                         
   2  -7   1        185.34        193.92         3.31 o                         
   3  -7   1          0.79          0.85         0.35 o                         
   4  -7   1        527.55        525.16        11.62 o                         
  -5  -6   1         11.48         17.59         2.80 o                         
  -4  -6   1        438.95        425.18         9.74 o                         
  -3  -6   1          6.49          7.73         0.71 o                         
  -2  -6   1        114.80        113.31         1.85 o                         
  -1  -6   1       1091.98       1098.24        15.55 o                         
   0  -6   1          0.10          0.85         0.32 o                         
   1  -6   1       1347.09       1382.55        16.56 o                         
   2  -6   1        410.98        420.07         5.39 o                         
   3  -6   1          3.67          5.69         0.38 o                         
   4  -6   1        599.75        625.76        11.36 o                         
   5  -6   1          0.87          0.93         0.27 o                         
  -6  -5   1        524.04        546.86        19.35 o                         
  -5  -5   1        107.35        107.17         6.94 o                         
  -4  -5   1       1987.12       1885.14        45.72 o                         
  -3  -5   1         63.95         71.41         3.13 o                         
  -2  -5   1       1206.33       1211.12        16.29 o                         
  -1  -5   1        224.06        218.43         3.54 o                         
   0  -5   1        725.55        779.28        15.35 o                         
   1  -5   1        497.65        477.46         5.57 o                         
   2  -5   1       1038.29       1096.67        13.24 o                         
   3  -5   1        956.01        955.06        12.42 o                         
   4  -5   1          9.32         11.21         0.65 o                         
   5  -5   1        157.77        159.65         3.09 o                         
  -6  -4   1         22.46         19.01         2.49 o                         
  -5  -4   1        960.95       1003.76        23.82 o                         
  -3  -4   1        668.33        698.44        11.65 o                         
  -2  -4   1       1681.99       1754.35        65.61 o                         
  -1  -4   1         88.76         93.45         4.17 o                         
   0  -4   1       2108.97       2252.56        50.31 o                         
   1  -4   1       1619.52       1819.39        48.43 o                         
   2  -4   1         38.02         36.08         1.33 o                         
   3  -4   1        502.09        484.85         7.28 o                         
   4  -4   1          0.12          1.07         0.44 o                         
   5  -4   1        199.13        197.65         3.36 o                         
   6  -4   1        106.85        116.78         3.85 o                         
  -6  -3   1          1.36          2.07         0.75 o                         
  -5  -3   1       1482.50       1592.46        38.20 o                         
  -4  -3   1        465.15        514.55        17.10 o                         
  -3  -3   1       1446.22       1453.60        33.29 o                         
  -2  -3   1         86.26         96.12         3.88 o                         
  -1  -3   1        629.41        688.13        14.50 o                         
   0  -3   1       1195.32       1283.80        39.60 o                         
   1  -3   1       1704.63       1930.45        42.99 o                         
   2  -3   1       4308.46       4607.32       101.31 o                         
   3  -3   1         14.71         10.72         0.72 o                         
   4  -3   1        427.64        419.22         8.52 o                         
   5  -3   1        176.94        190.52         3.15 o                         
   6  -3   1         27.13         23.39         0.98 o                         
  -7  -2   1         63.84         61.05         2.52 o                         
  -6  -2   1        198.71        213.95         4.89 o                         
  -5  -2   1        481.16        464.03        23.02 o                         
  -4  -2   1        513.77        501.38        12.38 o                         
  -3  -2   1       1097.86       1152.33        26.55 o                         
  -2  -2   1        757.56        817.96        19.64 o                         
  -1  -2   1        435.35        391.63         9.00 o                         
   0  -2   1       1594.93       1839.62        35.28 o                         
   1  -2   1        564.35        568.58        13.30 o                         
   2  -2   1       1312.87       1326.91        29.68 o                         
   3  -2   1          2.35          1.96         0.98 o                         
   4  -2   1       1288.06       1251.82        17.85 o                         
   5  -2   1        117.04        115.19         2.46 o                         
   6  -2   1        227.96        225.26         5.84 o                         
   7  -2   1        286.74        268.14         6.22 o                         
  -7  -1   1        316.85        307.19        15.10 o                         
  -6  -1   1        198.50        217.37         5.55 o                         
  -5  -1   1       1360.41       1347.79        36.83 o                         
  -4  -1   1        939.36        959.38        22.16 o                         
  -3  -1   1          1.38          6.51         0.97 o                         
  -2  -1   1        960.01        961.45        33.32 o                         
  -1  -1   1        120.58        118.35         2.93 o                         
   0  -1   1         62.68         80.46         2.08 o                         
   2  -1   1         95.92         91.71         2.11 o                         
   3  -1   1        123.39         84.59         2.39 o                         
   4  -1   1       1122.60       1138.22        16.61 o                         
   5  -1   1         50.55         48.99         2.47 o                         
   7  -1   1          9.75         13.88         0.89 o                         
  -7   0   1        138.08        126.01         3.30 o                         
  -6   0   1        176.20        194.99         7.36 o                         
  -5   0   1        332.09        315.83        14.09 o                         
  -4   0   1        237.93        242.77         7.34 o                         
  -3   0   1        600.26        572.98        13.57 o                         
  -2   0   1       1215.90       1296.70        40.44 o                         
  -1   0   1        109.96        116.56         4.00 o                         
   0   0   1        239.67        219.37         4.02 o                         
   2   0   1       1452.93       1563.05        28.14 o                         
   3   0   1       1651.21       1687.14        30.68 o                         
   4   0   1        357.81        374.95        10.79 o                         
   5   0   1        682.03        716.22        14.09 o                         
   7   0   1         69.54         72.65         1.89 o                         
  -7   1   1        131.70        126.70         6.38 o                         
  -6   1   1        905.97        985.69        32.49 o                         
  -5   1   1       1155.16       1152.13        18.88 o                         
  -4   1   1          3.51          2.87         1.75 o                         
  -3   1   1       1348.12       1364.06        43.31 o                         
  -2   1   1        804.43        818.17        18.46 o                         
  -1   1   1        354.40        318.59         6.20 o                         
   0   1   1       2046.49       2241.61        69.11 o                         
   1   1   1        866.90        944.04        14.87 o                         
   2   1   1        569.61        517.41         9.92 o                         
   3   1   1        444.96        418.80        14.79 o                         
   4   1   1        212.10        226.50         4.61 o                         
   5   1   1       1446.08       1453.39        27.33 o                         
   6   1   1         28.79         31.44         1.23 o                         
   7   1   1        270.64        270.63         6.42 o                         
  -6   2   1        137.80        154.87         6.55 o                         
  -5   2   1        196.43        192.50         4.38 o                         
  -4   2   1        348.94        320.04         5.48 o                         
  -3   2   1       1223.20       1275.68        28.97 o                         
  -2   2   1         48.85         58.55         2.19 o                         
  -1   2   1       3524.38       3395.11        60.61 o                         
   2   2   1       3972.48       4393.07       135.35 o                         
   3   2   1          4.39         10.66         2.24 o                         
   4   2   1       1045.18       1029.98        23.34 o                         
   5   2   1        308.94        315.23         5.14 o                         
   6   2   1        221.11        237.91         4.48 o                         
   7   2   1        267.45        257.94        20.50 o                         
  -6   3   1        421.70        418.47         7.81 o                         
  -5   3   1         39.84         38.85         1.12 o                         
  -4   3   1        818.39        825.52        13.33 o                         
  -3   3   1        763.12        744.98        14.02 o                         
  -2   3   1        267.34        249.75         5.35 o                         
  -1   3   1        268.39        274.96         5.53 o                         
   0   3   1          4.12          9.67         1.19 o                         
   1   3   1       5025.12       5370.43       165.70 o                         
   2   3   1         87.46         53.42         2.04 o                         
   3   3   1        770.72        832.90        24.55 o                         
   4   3   1       1463.60       1470.06        22.68 o                         
   5   3   1         39.52         45.65         1.28 o                         
   6   3   1        577.85        566.48        14.48 o                         
  -6   4   1        123.10        132.05         6.06 o                         
  -5   4   1        167.90        172.00         3.38 o                         
  -4   4   1        640.96        651.36        12.36 o                         
  -3   4   1          4.29          8.65         0.61 o                         
  -2   4   1       1457.25       1464.02        24.22 o                         
  -1   4   1       5837.38       6420.08       140.83 o                         
   0   4   1       1023.82        998.88        22.97 o                         
   1   4   1       4606.66       5025.18       110.15 o                         
   2   4   1        124.26        114.24         3.19 o                         
   3   4   1        932.57        988.95        17.99 o                         
   4   4   1        329.06        350.59         8.80 o                         
   5   4   1        184.92        188.25         4.11 o                         
   6   4   1        471.53        445.51        14.47 o                         
  -5   5   1        345.56        352.44         6.54 o                         
  -4   5   1        191.28        203.64         3.70 o                         
  -3   5   1        479.14        496.05         6.68 o                         
  -2   5   1         19.72         18.28         0.82 o                         
  -1   5   1         39.79         35.04         0.76 o                         
   0   5   1       1269.73       1370.56        20.33 o                         
   1   5   1        269.17        257.42         5.65 o                         
   2   5   1        416.68        416.73         5.44 o                         
   3   5   1        658.05        688.25        13.18 o                         
   4   5   1         21.85         22.56         2.67 o                         
   5   5   1        149.17        143.12        15.91 o                         
   6   5   1        547.41        478.80        18.16 o                         
  -5   6   1        256.47        251.63         7.92 o                         
  -4   6   1          1.35          0.72         0.28 o                         
  -3   6   1        855.65        860.34        11.22 o                         
  -2   6   1        325.80        321.91         4.24 o                         
  -1   6   1        321.94        306.56         4.06 o                         
   0   6   1        447.47        442.36         6.58 o                         
   1   6   1        109.89        100.65         1.88 o                         
   2   6   1        230.07        230.16         3.28 o                         
   3   6   1        325.03        335.23        12.60 o                         
   4   6   1        138.76        137.23         3.18 o                         
   5   6   1        180.42        186.05         5.33 o                         
  -4   7   1        104.22        106.33         2.58 o                         
  -3   7   1        150.18        157.25         5.08 o                         
  -2   7   1         68.31         72.81         1.48 o                         
  -1   7   1        431.97        431.42         5.80 o                         
   0   7   1         84.98         84.87         3.05 o                         
   1   7   1        229.71        235.68         4.27 o                         
   2   7   1         63.77         72.87         1.55 o                         
   3   7   1         18.79         18.93         0.93 o                         
   4   7   1         57.21         67.48         1.93 o                         
  -3   8   1         59.03         51.63         1.54 o                         
  -2   8   1        412.97        402.71         6.40 o                         
  -1   8   1         59.29         63.71         1.61 o                         
   0   8   1        178.62        179.57         3.48 o                         
   1   8   1        166.68        183.14         4.86 o                         
   2   8   1         98.90        108.74         2.72 o                         
   3   8   1        124.26        125.11         4.21 o                         
   0   9   1         85.80         86.53         2.21 o                         
   1   9   1         22.45         27.42         0.98 o                         
  -3  -8   2        234.12        235.72         7.50 o                         
  -2  -8   2        265.73        264.56         6.02 o                         
  -1  -8   2         52.12         52.62         1.28 o                         
   0  -8   2        139.18        144.63         3.49 o                         
   1  -8   2         10.05         12.88         0.70 o                         
   2  -8   2          4.44          6.48         0.49 o                         
   3  -8   2          7.34          4.12         0.36 o                         
  -3  -7   2        447.72        468.64        10.51 o                         
  -2  -7   2        186.50        186.21         3.63 o                         
  -1  -7   2        331.50        339.50         5.76 o                         
   0  -7   2        295.67        289.04         6.39 o                         
   1  -7   2          0.94          1.51         0.30 o                         
   2  -7   2        622.02        597.01         9.45 o                         
   3  -7   2        297.79        304.27         4.91 o                         
   4  -7   2         25.17         24.53         0.82 o                         
  -5  -6   2         20.57         21.31         2.66 o                         
  -4  -6   2         62.22         66.45         2.73 o                         
  -3  -6   2        125.24        114.04         2.97 o                         
  -2  -6   2        141.28        141.68         2.32 o                         
  -1  -6   2        494.03        493.71         7.30 o                         
   0  -6   2         75.93         70.60         1.39 o                         
   1  -6   2        174.14        179.44         2.59 o                         
   2  -6   2        209.89        220.29         3.04 o                         
   3  -6   2         58.36         54.23         1.05 o                         
   4  -6   2        490.01        515.78         9.40 o                         
   5  -6   2         41.05         50.88         1.31 o                         
  -6  -5   2         18.33         15.84         2.10 o                         
  -5  -5   2         20.88         19.70         3.22 o                         
  -4  -5   2        859.45        820.00        78.43 o                         
  -3  -5   2        628.52        614.36        10.19 o                         
  -2  -5   2        285.55        288.75         4.10 o                         
  -1  -5   2       1368.12       1336.74        18.02 o                         
   0  -5   2         71.27         76.52         1.30 o                         
   1  -5   2       1341.95       1319.73        14.72 o                         
   2  -5   2        283.11        276.50         5.29 o                         
   3  -5   2        220.60        215.35         2.95 o                         
   4  -5   2        710.43        704.88        11.42 o                         
   5  -5   2        193.43        172.15         3.29 o                         
  -6  -4   2         10.58         10.36         1.23 o                         
  -5  -4   2        187.79        203.48        10.37 o                         
  -4  -4   2         64.99         60.61         2.73 o                         
  -3  -4   2       1087.76       1125.24        17.73 o                         
  -2  -4   2        455.86        423.24        15.42 o                         
  -1  -4   2        534.73        555.96        12.56 o                         
   0  -4   2        988.49       1079.20        24.90 o                         
   1  -4   2       1800.85       1903.72        42.97 o                         
   2  -4   2        167.93        155.89         4.18 o                         
   3  -4   2        983.05        974.00        12.73 o                         
   4  -4   2        397.73        391.83         5.48 o                         
   5  -4   2        539.60        536.67         8.55 o                         
   6  -4   2         54.10         62.76         1.83 o                         
  -6  -3   2          3.04          3.79         1.05 o                         
  -5  -3   2       1095.22       1127.36        39.60 o                         
  -4  -3   2       1522.39       1530.87        47.87 o                         
  -3  -3   2       1337.29       1422.87        26.39 o                         
  -2  -3   2       1305.54       1333.95        56.60 o                         
  -1  -3   2        322.03        352.71         8.17 o                         
   0  -3   2       3208.03       3312.65        72.88 o                         
   1  -3   2          1.16          3.83         0.76 o                         
   2  -3   2       2946.03       3367.30        74.46 o                         
   3  -3   2        334.38        304.97         5.20 o                         
   4  -3   2        456.50        519.02         7.87 o                         
   5  -3   2        904.34        886.09        12.57 o                         
   6  -3   2         14.88         19.39         0.91 o                         
  -6  -2   2        163.72        170.70         4.21 o                         
  -5  -2   2        495.81        535.15        21.10 o                         
  -4  -2   2        986.10       1003.60        27.41 o                         
  -3  -2   2       2315.17       2341.72        42.91 o                         
  -2  -2   2        167.07        180.97         7.71 o                         
  -1  -2   2       2936.39       3131.75        56.04 o                         
   1  -2   2         26.57         22.02         1.09 o                         
   2  -2   2       2385.91       2448.89        54.10 o                         
   3  -2   2         64.34         52.75         1.78 o                         
   4  -2   2        292.92        276.55         4.99 o                         
   5  -2   2        199.88        195.62         4.28 o                         
   6  -2   2         45.49         47.26         1.66 o                         
   7  -2   2        244.56        232.48         5.45 o                         
  -7  -1   2          1.57          2.33         0.49 o                         
  -5  -1   2       1620.55       1701.82        40.44 o                         
  -4  -1   2       2012.14       1810.02        67.94 o                         
  -3  -1   2       1188.02       1299.68        44.68 o                         
  -2  -1   2        864.77        946.48        35.67 o                         
  -1  -1   2       3524.71       3399.59       105.20 o                         
   0  -1   2         15.26         10.88         0.53 o                         
   2  -1   2       2447.43       2504.31        44.81 o                         
   3  -1   2       3084.81       3461.77        62.24 o                         
   4  -1   2       1066.54       1042.49        16.94 o                         
   5  -1   2          0.24          1.68         0.91 o                         
   6  -1   2         71.68         79.52         2.21 o                         
   7  -1   2        232.06        230.59         5.61 o                         
  -7   0   2        201.76        181.23         4.51 o                         
  -6   0   2         65.99         78.16         2.68 o                         
  -5   0   2          1.76          3.27         1.45 o                         
  -4   0   2       2044.56       2169.39        40.53 o                         
  -3   0   2         82.22         91.26         4.21 o                         
  -1   0   2       1226.94       1295.09        40.37 o                         
   0   0   2        244.34        227.24         4.26 o                         
   1   0   2        320.50        323.86         7.19 o                         
   2   0   2        694.14        716.30        13.18 o                         
   3   0   2        694.39        737.07        13.82 o                         
   4   0   2        494.27        484.50         8.58 o                         
   5   0   2        118.09        128.28         3.56 o                         
   6   0   2        360.30        378.59         7.58 o                         
   7   0   2         27.46         26.63         1.37 o                         
  -7   1   2        144.17        126.39         3.19 o                         
  -6   1   2          3.66          3.87         0.77 o                         
  -5   1   2       1303.73       1244.44        20.36 o                         
  -4   1   2        299.77        309.72         5.94 o                         
  -3   1   2       1029.16       1005.54        32.53 o                         
  -2   1   2       1272.30       1365.46        43.03 o                         
  -1   1   2        188.83        225.25         5.30 o                         
   0   1   2       2029.37       2016.69        35.99 o                         
   2   1   2       1473.99       1665.85        37.17 o                         
   3   1   2       1166.20       1074.37        34.56 o                         
   4   1   2         77.47         84.45         4.87 o                         
   5   1   2        624.82        634.08        12.70 o                         
   6   1   2        381.13        385.98         6.62 o                         
   7   1   2         19.21         18.67         0.83 o                         
  -6   2   2          4.27          2.80         0.70 o                         
  -5   2   2        290.12        297.73         4.95 o                         
  -4   2   2         19.61         18.27         0.87 o                         
  -3   2   2       1215.93       1183.72        39.08 o                         
  -2   2   2        148.92        155.40         6.17 o                         
  -1   2   2        864.26        913.42        16.62 o                         
   0   2   2        493.47        569.62        11.81 o                         
   1   2   2        675.02        707.37        13.05 o                         
   2   2   2       1482.94       1586.66        30.41 o                         
   3   2   2        477.64        528.70        19.56 o                         
   4   2   2         17.31         20.54         2.73 o                         
   5   2   2        654.26        667.22         9.10 o                         
   6   2   2          0.00          0.73         0.46 o                         
   7   2   2        327.22        316.04        10.37 o                         
  -6   3   2       1315.88       1363.22        42.26 o                         
  -5   3   2         80.42         71.24         1.84 o                         
  -4   3   2        891.99        871.76        14.07 o                         
  -3   3   2        631.25        615.36        11.03 o                         
  -2   3   2        131.14        130.00         3.06 o                         
  -1   3   2       1775.45       1761.84        39.30 o                         
   0   3   2        276.27        307.19         7.56 o                         
   1   3   2        781.38        806.78        18.47 o                         
   2   3   2        216.32        181.86         6.03 o                         
   3   3   2         31.11         42.48         2.49 o                         
   4   3   2        625.86        569.03        16.89 o                         
   5   3   2        786.93        770.04        10.41 o                         
  -6   4   2         37.11         34.95         2.11 o                         
  -5   4   2         45.63         47.01         1.50 o                         
  -4   4   2        615.66        624.19        11.95 o                         
  -3   4   2         36.14         43.04         1.22 o                         
  -2   4   2        656.78        671.32        16.29 o                         
  -1   4   2        453.62        474.47        11.72 o                         
   0   4   2        243.74        286.44         7.44 o                         
   1   4   2       5448.49       5750.60       125.91 o                         
   2   4   2        133.62        155.75         4.87 o                         
   3   4   2        396.39        406.13        10.45 o                         
   4   4   2        270.11        299.78         6.22 o                         
   5   4   2         37.91         39.81         2.17 o                         
   6   4   2        423.21        407.85        17.52 o                         
  -5   5   2        214.67        236.77         4.44 o                         
  -4   5   2        378.88        375.59         7.06 o                         
  -3   5   2         10.50         12.70         0.79 o                         
  -2   5   2       1002.57        989.23        14.91 o                         
  -1   5   2         22.62         23.10         0.71 o                         
   0   5   2        407.28        384.50         6.62 o                         
   1   5   2       1057.38       1109.04        20.67 o                         
   2   5   2        927.35       1034.79        21.91 o                         
   3   5   2        805.55        794.65        17.23 o                         
   4   5   2        332.36        365.83         9.28 o                         
   5   5   2        475.14        503.53        12.15 o                         
   6   5   2        178.32        170.68         7.36 o                         
  -5   6   2        237.34        241.47         7.78 o                         
  -4   6   2         14.23         15.23         0.65 o                         
  -3   6   2        200.84        208.34         3.19 o                         
  -2   6   2        519.54        517.04         6.54 o                         
  -1   6   2        239.98        253.43         3.30 o                         
   0   6   2       2331.94       2328.58        29.61 o                         
   1   6   2        885.97        941.56        11.62 o                         
   2   6   2       1307.50       1289.83        15.66 o                         
   3   6   2        152.33        165.70         6.95 o                         
   4   6   2         53.21         57.60         3.39 o                         
   5   6   2        402.72        390.75        12.33 o                         
  -4   7   2         12.88         14.70         0.67 o                         
  -3   7   2        378.72        374.00         6.11 o                         
  -2   7   2         25.50         29.84         1.43 o                         
  -1   7   2        158.67        164.96         2.46 o                         
   0   7   2        304.83        329.73         5.48 o                         
   1   7   2        118.84        122.75         3.99 o                         
   2   7   2        813.65        845.71        12.04 o                         
   3   7   2         51.72         53.13         1.52 o                         
   4   7   2        370.44        350.95        11.43 o                         
  -3   8   2        222.40        205.86         6.73 o                         
  -2   8   2          0.57          1.13         0.31 o                         
  -1   8   2        333.51        326.63        13.21 o                         
   0   8   2        150.49        150.31         2.99 o                         
   1   8   2        300.72        315.15         7.50 o                         
   2   8   2         87.66         96.68         2.48 o                         
   3   8   2          1.94          1.47         0.49 o                         
   0   9   2         24.46         26.93         0.88 o                         
   1   9   2        188.92        186.66         4.24 o                         
  -3  -8   3        128.22        119.43         3.93 o                         
  -2  -8   3        584.58        597.84        13.21 o                         
  -1  -8   3        426.46        415.86         7.61 o                         
   0  -8   3        345.16        354.94        14.92 o                         
   1  -8   3        339.62        350.86         6.48 o                         
   2  -8   3          5.46          4.28         0.60 o                         
   3  -8   3        203.71        208.84         4.76 o                         
  -4  -7   3        139.98        129.67         4.28 o                         
  -3  -7   3         46.70         45.79         1.66 o                         
  -2  -7   3          3.98          6.53         0.94 o                         
  -1  -7   3          0.18          0.98         0.38 o                         
   0  -7   3        451.75        473.14         6.96 o                         
   1  -7   3         29.93         33.23         1.04 o                         
   2  -7   3        105.57        107.83         1.97 o                         
   3  -7   3        407.86        428.14        24.51 o                         
   4  -7   3          0.77          1.84         0.27 o                         
  -5  -6   3        249.11        239.93         9.67 o                         
  -4  -6   3         41.35         41.42         1.96 o                         
  -3  -6   3       1732.00       1651.11        62.15 o                         
  -2  -6   3        170.26        161.17         2.87 o                         
  -1  -6   3        674.87        670.28        10.89 o                         
   0  -6   3        312.09        302.97         4.27 o                         
   1  -6   3        111.92        106.50         1.68 o                         
   2  -6   3        170.08        170.81         2.45 o                         
   3  -6   3          1.15          2.10         0.31 o                         
   4  -6   3         18.88         19.07         0.65 o                         
   5  -6   3         32.24         36.89         1.19 o                         
  -5  -5   3         25.04         22.61         2.33 o                         
  -4  -5   3        142.27        133.38         4.77 o                         
  -3  -5   3        354.51        332.91         4.76 o                         
  -2  -5   3        327.18        316.97         6.34 o                         
  -1  -5   3        946.77        923.39        13.15 o                         
   0  -5   3          5.80          5.73         0.38 o                         
   1  -5   3        403.36        410.89         4.84 o                         
   2  -5   3        801.79        824.45        10.13 o                         
   3  -5   3          2.46          3.27         0.32 o                         
   4  -5   3        411.42        422.50         7.07 o                         
   5  -5   3        258.11        271.11         6.34 o                         
  -6  -4   3         72.87         71.77         2.53 o                         
  -5  -4   3         73.46         72.12         5.40 o                         
  -4  -4   3        594.33        581.95        15.08 o                         
  -3  -4   3        134.80        139.93         3.90 o                         
  -2  -4   3       1469.14       1413.85        39.95 o                         
  -1  -4   3        211.72        192.13         4.84 o                         
   0  -4   3        545.96        597.76        14.57 o                         
   1  -4   3        496.69        435.68        10.72 o                         
   2  -4   3          0.33          1.95         0.31 o                         
   3  -4   3        526.87        542.58         7.36 o                         
   4  -4   3        183.65        191.84         2.94 o                         
   5  -4   3         91.72         88.27         1.67 o                         
   6  -4   3        409.20        424.89        14.19 o                         
  -6  -3   3        100.31        103.84         3.47 o                         
  -4  -3   3        403.98        376.54        12.48 o                         
  -3  -3   3         31.63         31.34         1.18 o                         
  -2  -3   3       1684.59       1684.15        69.95 o                         
  -1  -3   3        261.77        291.54         6.98 o                         
   0  -3   3       1713.59       1823.91        40.71 o                         
   1  -3   3       1198.10       1277.25        28.99 o                         
   2  -3   3         25.54         32.29         3.89 o                         
   3  -3   3       1093.91       1138.94        69.31 o                         
   4  -3   3        290.16        283.20         5.19 o                         
   5  -3   3        747.18        735.71        10.76 o                         
   6  -3   3        185.43        196.24         4.72 o                         
  -6  -2   3        503.94        518.35        10.31 o                         
  -5  -2   3         99.77        102.62         6.73 o                         
  -4  -2   3        151.90        130.38         3.39 o                         
  -3  -2   3       2074.60       2040.89        32.99 o                         
  -2  -2   3         66.37        105.57         4.31 o                         
  -1  -2   3        141.63        152.19         3.34 o                         
   0  -2   3       1950.43       2001.43        38.30 o                         
   1  -2   3        148.91        131.25         3.51 o                         
   2  -2   3       2021.98       2078.71        46.17 o                         
   3  -2   3        922.35        991.19        23.05 o                         
   4  -2   3        105.76        103.52         1.87 o                         
   5  -2   3       1300.27       1237.09        33.07 o                         
   6  -2   3        124.81        108.80         2.95 o                         
   7  -2   3        342.64        349.56         7.98 o                         
  -6  -1   3        689.36        717.04        23.41 o                         
  -5  -1   3        392.72        398.69        14.02 o                         
  -4  -1   3         31.97         28.16         2.00 o                         
  -3  -1   3       2393.53       2411.15        54.12 o                         
  -2  -1   3         47.71         61.90         1.76 o                         
  -1  -1   3       2388.15       2147.12        67.01 o                         
   0  -1   3       2121.89       2112.22        65.54 o                         
   1  -1   3       1475.68       1606.34        30.07 o                         
   2  -1   3       2533.86       2543.17        83.59 o                         
   3  -1   3         68.75        100.89         2.88 o                         
   4  -1   3       1520.82       1668.33        33.39 o                         
   5  -1   3        657.67        618.91        20.19 o                         
   6  -1   3        217.49        220.78         4.75 o                         
   7  -1   3        114.81        119.83         3.12 o                         
  -6   0   3        251.91        248.30         6.13 o                         
  -5   0   3        147.18        137.52         9.37 o                         
  -4   0   3       2869.59       2742.27        43.57 o                         
  -3   0   3        147.46        199.69         8.13 o                         
  -2   0   3       1589.27       1811.31        56.98 o                         
  -1   0   3       2450.69       2612.25        81.24 o                         
   0   0   3        250.04        273.76        16.19 o                         
   1   0   3       5088.26       4387.33       139.13 o                         
   2   0   3       1990.02       2041.43        62.87 o                         
   3   0   3        706.18        760.72        17.46 o                         
   4   0   3        493.73        410.35         9.92 o                         
   5   0   3         33.08         33.57         3.08 o                         
   6   0   3        816.82        842.97        15.83 o                         
   7   0   3        127.73        130.69         3.40 o                         
  -6   1   3        246.54        260.39         6.31 o                         
  -5   1   3        296.11        296.67         6.95 o                         
  -4   1   3       2703.72       2619.53        47.72 o                         
  -3   1   3          0.71          3.15         1.19 o                         
  -2   1   3       3192.02       3213.85       100.02 o                         
  -1   1   3       1278.20       1427.14        31.49 o                         
   0   1   3       2303.09       2466.60        44.04 o                         
   1   1   3       6243.66       5479.29       168.57 o                         
   2   1   3        407.46        446.21        14.72 o                         
   4   1   3         72.56         60.53         2.24 o                         
   5   1   3        297.40        309.17         8.52 o                         
   6   1   3         90.32         99.55         2.19 o                         
   7   1   3          2.02          2.00         0.53 o                         
  -6   2   3         83.58         83.79         5.08 o                         
  -5   2   3        480.91        457.95         9.92 o                         
  -4   2   3       1103.05       1098.04        20.34 o                         
  -3   2   3        939.25        933.23        57.37 o                         
  -2   2   3       2722.60       2759.66        86.35 o                         
  -1   2   3         24.40         20.78         0.76 o                         
   0   2   3       3466.32       3610.60        64.48 o                         
   1   2   3       1444.04       1616.55        33.84 o                         
   2   2   3        362.10        392.88         9.81 o                         
   4   2   3        199.65        206.92         3.86 o                         
   5   2   3        721.95        713.76         9.67 o                         
   6   2   3        122.89        117.02         2.30 o                         
   7   2   3         61.17         62.52         2.73 o                         
  -6   3   3          1.08          2.80         0.98 o                         
  -5   3   3        545.67        571.75        19.26 o                         
  -4   3   3          1.37          3.99         0.56 o                         
  -3   3   3       1936.72       1809.42        23.11 o                         
  -2   3   3        197.62        239.16         9.32 o                         
  -1   3   3        974.09       1049.55        19.27 o                         
   0   3   3       1408.11       1395.47        31.22 o                         
   1   3   3         93.44        142.57         3.33 o                         
   2   3   3       5321.54       5938.54       130.27 o                         
   3   3   3        273.14        298.84         7.97 o                         
   4   3   3        504.65        512.85         8.62 o                         
   5   3   3        318.75        319.20         4.73 o                         
   6   3   3          0.42          1.63         0.53 o                         
  -6   4   3         70.91         52.78         2.24 o                         
  -5   4   3         81.00         78.53         2.11 o                         
  -4   4   3        157.23        153.05         3.53 o                         
  -3   4   3        628.72        643.80         9.41 o                         
  -2   4   3        163.92        155.65         2.40 o                         
  -1   4   3       1566.02       1513.69        26.72 o                         
   0   4   3         94.32         95.75         3.24 o                         
   1   4   3         53.02         71.76         2.78 o                         
   2   4   3        924.69        994.51        19.19 o                         
   3   4   3         46.17         56.09         2.66 o                         
   4   4   3        351.68        363.98        14.51 o                         
   5   4   3        131.81        133.83         3.24 o                         
   6   4   3        172.78        172.30         3.89 o                         
  -5   5   3        162.09        169.55         3.26 o                         
  -4   5   3        759.80        781.48        17.42 o                         
  -3   5   3          0.21          1.29         0.45 o                         
  -2   5   3        455.07        436.01         5.90 o                         
  -1   5   3        374.92        381.83         4.57 o                         
   0   5   3        146.68        159.84         2.74 o                         
   1   5   3        647.72        609.90         9.06 o                         
   2   5   3         55.36         65.38         1.50 o                         
   3   5   3        314.60        292.22         8.48 o                         
   4   5   3        282.43        291.52         9.85 o                         
   5   5   3        102.77        101.75         3.20 o                         
   6   5   3        377.43        337.07        12.13 o                         
  -4   6   3         93.92        104.01         6.80 o                         
  -3   6   3        201.92        188.95         2.92 o                         
  -2   6   3        558.45        539.60         7.26 o                         
  -1   6   3         57.02         59.05         1.15 o                         
   0   6   3        107.58         94.99         1.73 o                         
   1   6   3        628.33        668.90        10.08 o                         
   2   6   3        171.10        176.42         2.65 o                         
   3   6   3        162.04        167.01         4.52 o                         
   4   6   3         13.99         11.84         1.18 o                         
   5   6   3        156.18        160.52         3.87 o                         
  -4   7   3          0.38          1.96         0.42 o                         
  -3   7   3        184.39        196.34         3.48 o                         
  -2   7   3        231.21        240.87         4.07 o                         
  -1   7   3        221.09        219.72         3.34 o                         
   0   7   3        246.17        255.51         4.03 o                         
   1   7   3          0.50          1.26         0.45 o                         
   2   7   3        861.17        848.61        12.11 o                         
   3   7   3         54.25         66.07         1.81 o                         
   4   7   3         31.62         29.65         1.18 o                         
  -2   8   3          0.29          0.48         0.32 o                         
  -1   8   3         65.14         68.17         1.59 o                         
   0   8   3        639.06        661.43        14.77 o                         
   1   8   3         10.69         10.73         0.63 o                         
   2   8   3        710.77        719.99        17.94 o                         
   3   8   3        238.88        225.28         7.29 o                         
  -2  -8   4        233.29        223.04         5.08 o                         
  -1  -8   4        140.33        144.72         2.79 o                         
   0  -8   4         15.14         15.92         0.60 o                         
   1  -8   4        771.04        740.43        13.36 o                         
   2  -8   4         18.14         13.96         0.56 o                         
  -4  -7   4         99.54         95.40         2.81 o                         
  -3  -7   4          7.15          8.75         0.77 o                         
  -2  -7   4        162.07        159.62         3.11 o                         
  -1  -7   4        168.00        170.98         3.37 o                         
   0  -7   4        137.90        137.64         2.43 o                         
   1  -7   4        689.68        731.91        10.28 o                         
   2  -7   4        363.57        361.36         5.83 o                         
   3  -7   4        212.24        225.19         4.28 o                         
   4  -7   4         10.30         15.26         0.62 o                         
  -5  -6   4        324.43        314.79        11.71 o                         
  -4  -6   4         12.60         14.44         1.19 o                         
  -3  -6   4        735.99        747.21        16.60 o                         
  -2  -6   4        655.67        627.94        10.20 o                         
  -1  -6   4          6.92          8.66         0.69 o                         
   0  -6   4       1993.24       1982.38        27.72 o                         
   1  -6   4        143.00        133.74         2.00 o                         
   2  -6   4        682.15        663.60         8.24 o                         
   3  -6   4        323.54        344.78         4.99 o                         
   4  -6   4        102.86         99.47         2.22 o                         
   5  -6   4        196.13        213.98         4.88 o                         
  -5  -5   4        254.60        257.49         6.83 o                         
  -4  -5   4          7.98         16.82         1.68 o                         
  -3  -5   4        296.92        271.65         4.43 o                         
  -2  -5   4          5.07          8.25         0.68 o                         
  -1  -5   4        148.67        134.18         2.57 o                         
   0  -5   4        894.84        879.17        10.75 o                         
   1  -5   4        364.09        356.53         4.26 o                         
   2  -5   4        924.12        926.63        12.23 o                         
   3  -5   4         53.85         55.20         1.24 o                         
   4  -5   4        505.65        507.41         9.29 o                         
   5  -5   4        323.15        337.57         6.20 o                         
  -6  -4   4        400.41        378.91        18.92 o                         
  -5  -4   4         10.07         14.33         1.28 o                         
  -4  -4   4       1121.91       1044.72        32.60 o                         
  -3  -4   4       1986.86       1906.75        30.00 o                         
  -2  -4   4        313.19        319.40         7.77 o                         
  -1  -4   4       2650.21       2536.89        43.08 o                         
   0  -4   4         88.78         91.72         2.42 o                         
   1  -4   4       1485.77       1492.65        27.36 o                         
   2  -4   4        308.97        279.44         3.67 o                         
   3  -4   4        211.56        210.80         3.49 o                         
   4  -4   4        181.57        187.22         2.88 o                         
   5  -4   4          0.14          0.79         0.27 o                         
   6  -4   4        125.10        113.83         3.79 o                         
  -6  -3   4        319.10        329.80         8.73 o                         
  -5  -3   4         52.63         55.30         4.56 o                         
  -4  -3   4        452.15        440.04        15.98 o                         
  -3  -3   4          5.13          4.10         0.54 o                         
  -2  -3   4       2402.69       2334.10        68.77 o                         
  -1  -3   4        148.55        134.42         4.55 o                         
   0  -3   4        890.18        903.74        20.27 o                         
   1  -3   4        803.03        800.61        18.76 o                         
   2  -3   4          4.22          5.92         1.18 o                         
   3  -3   4        991.83       1001.10        14.23 o                         
   4  -3   4        478.53        483.92         6.65 o                         
   5  -3   4          1.77          2.54         0.64 o                         
   6  -3   4        278.48        282.65         6.56 o                         
  -6  -2   4          6.18          6.20         0.81 o                         
  -5  -2   4        709.43        763.58        27.90 o                         
  -4  -2   4        893.99        841.71        36.05 o                         
  -3  -2   4         64.47         47.44         2.35 o                         
  -2  -2   4       4108.23       4061.52       112.94 o                         
  -1  -2   4        369.89        396.48         8.22 o                         
   0  -2   4       3010.32       3059.99        61.94 o                         
   1  -2   4        171.61        143.13         5.75 o                         
   2  -2   4        369.73        372.05         9.19 o                         
   3  -2   4        543.28        542.75        16.37 o                         
   4  -2   4         86.62         87.51         1.62 o                         
   5  -2   4        379.56        407.78         6.38 o                         
   6  -2   4        327.98        332.38         7.77 o                         
   7  -2   4         78.68         76.31         2.06 o                         
  -6  -1   4        328.48        311.52        18.08 o                         
  -5  -1   4        193.61        196.91         9.95 o                         
  -4  -1   4         41.89         36.18         1.64 o                         
  -3  -1   4       1282.46       1265.58        24.19 o                         
  -2  -1   4       1210.77       1240.72        28.05 o                         
  -1  -1   4       1314.41       1230.39        39.18 o                         
   0  -1   4       1301.54       1168.64        36.94 o                         
   1  -1   4        439.88        470.80        15.49 o                         
   2  -1   4       1432.75       1432.72        27.94 o                         
   3  -1   4        839.66        908.77        21.06 o                         
   4  -1   4         30.46         26.42         1.05 o                         
   5  -1   4        674.87        688.99        13.35 o                         
   6  -1   4          3.48          3.75         0.55 o                         
   7  -1   4        219.24        231.80         5.50 o                         
  -6   0   4        789.81        781.70        17.64 o                         
  -5   0   4         11.00         14.47         1.25 o                         
  -4   0   4        314.32        289.22         7.19 o                         
  -3   0   4        990.00       1006.17        24.01 o                         
  -2   0   4       1589.99       1741.92        55.44 o                         
  -1   0   4       1027.79       1096.30        35.25 o                         
   0   0   4        703.50        673.51        21.94 o                         
   1   0   4        166.70        177.25         4.26 o                         
   2   0   4       1205.77       1185.95        36.72 o                         
   4   0   4       1254.98       1321.25        35.61 o                         
   5   0   4        553.41        534.22        12.54 o                         
   6   0   4        775.84        796.14        15.01 o                         
   7   0   4        184.97        196.58         4.83 o                         
  -6   1   4        371.66        375.94         8.86 o                         
  -5   1   4        308.57        275.00         7.44 o                         
  -4   1   4        214.69        217.38         4.02 o                         
  -3   1   4        891.72        923.74        26.22 o                         
  -2   1   4        596.79        642.04        21.45 o                         
  -1   1   4        778.95        764.49        24.81 o                         
   0   1   4        334.70        329.69         7.77 o                         
   1   1   4       3240.93       2821.55        87.48 o                         
   2   1   4        403.30        406.18        13.67 o                         
   3   1   4        486.79        458.13        11.21 o                         
   4   1   4        945.91        942.37        17.47 o                         
   5   1   4         17.00         15.54         0.94 o                         
   6   1   4        620.44        649.02        10.66 o                         
   7   1   4          2.23          6.73         0.76 o                         
  -6   2   4          1.07          1.40         1.16 o                         
  -5   2   4       1023.16        998.40        27.43 o                         
  -4   2   4        608.85        566.95         9.39 o                         
  -3   2   4       1191.59       1167.81        21.62 o                         
  -2   2   4       1721.77       1851.20        58.81 o                         
  -1   2   4         37.32         37.70         2.56 o                         
   0   2   4        185.01        185.79         3.31 o                         
   1   2   4       2286.35       2293.33        41.38 o                         
   2   2   4         44.75         49.38         2.42 o                         
   4   2   4         66.91         52.72         1.49 o                         
   5   2   4        693.08        662.04         9.02 o                         
   6   2   4        797.07        788.59        12.78 o                         
   7   2   4         80.09         79.91         3.22 o                         
  -6   3   4         19.35         17.52         1.61 o                         
  -5   3   4         39.24         34.22         1.15 o                         
  -4   3   4        860.76        895.23        12.93 o                         
  -3   3   4        743.03        725.77        10.49 o                         
  -2   3   4        964.77        902.80        15.25 o                         
  -1   3   4        353.48        329.63         5.68 o                         
   0   3   4       2606.14       2759.66        49.80 o                         
   1   3   4        215.06        252.20         5.40 o                         
   2   3   4       2007.85       2128.95        47.69 o                         
   3   3   4       2014.07       2078.98        46.44 o                         
   4   3   4        435.68        476.56        11.13 o                         
   5   3   4        232.22        257.07         3.99 o                         
   6   3   4          3.08          1.89         0.51 o                         
  -5   4   4        266.23        268.45         8.76 o                         
  -4   4   4         12.52         16.79         1.09 o                         
  -3   4   4       1892.30       1864.64        29.30 o                         
  -2   4   4         94.97        100.84         1.56 o                         
  -1   4   4        975.90        957.40        11.88 o                         
   0   4   4       1983.66       2027.63        37.15 o                         
   1   4   4        121.67        130.54         3.53 o                         
   2   4   4       1682.33       1718.73        30.45 o                         
   3   4   4         23.31         18.96         1.63 o                         
   4   4   4       1395.17       1391.99        40.23 o                         
   5   4   4        363.59        352.75         6.42 o                         
   6   4   4         25.91         30.76         1.42 o                         
  -5   5   4        148.00        141.81         3.42 o                         
  -4   5   4        116.60        121.76         3.10 o                         
  -3   5   4        892.77        916.03        13.17 o                         
  -2   5   4        192.43        180.96         2.72 o                         
  -1   5   4        782.02        776.53         8.44 o                         
   0   5   4         56.89         66.67         1.26 o                         
   1   5   4        749.67        748.69        13.74 o                         
   2   5   4       2398.75       2454.15        31.56 o                         
   3   5   4        398.90        446.70        16.61 o                         
   4   5   4        606.23        689.84        24.46 o                         
   5   5   4         60.93         58.41         2.42 o                         
   6   5   4        128.27        124.69         4.77 o                         
  -4   6   4        202.67        200.35         3.83 o                         
  -3   6   4         86.57         86.51         1.54 o                         
  -2   6   4        682.65        643.93        24.53 o                         
  -1   6   4        755.00        752.33         8.71 o                         
   0   6   4        329.47        329.21         4.17 o                         
   1   6   4         75.51         69.81         1.57 o                         
   2   6   4        199.41        210.03         3.34 o                         
   3   6   4        744.88        780.10        13.44 o                         
   4   6   4        224.13        221.67         4.84 o                         
   5   6   4         16.96         18.69         1.33 o                         
  -3   7   4        102.13        107.57         2.25 o                         
  -2   7   4         81.57         87.58         1.73 o                         
  -1   7   4          3.29          3.97         0.39 o                         
   0   7   4        334.57        351.92         5.89 o                         
   1   7   4        210.12        229.09         6.25 o                         
   2   7   4          6.02          8.90         0.55 o                         
   3   7   4        399.19        408.37         8.01 o                         
   4   7   4          0.85          1.10         0.44 o                         
  -2   8   4        141.49        121.00         2.44 o                         
  -1   8   4        223.45        229.69         5.38 o                         
   0   8   4         12.72         14.61         0.81 o                         
   1   8   4          0.79          2.73         0.44 o                         
   2   8   4        135.30        138.99         4.03 o                         
   3   8   4         20.28         24.96         1.33 o                         
  -2  -8   5          0.23          1.36         0.34 o                         
  -1  -8   5         55.92         55.35         1.21 o                         
   0  -8   5         21.57         25.27         0.94 o                         
   1  -8   5          2.88          4.92         0.46 o                         
   2  -8   5        150.66        155.98         5.66 o                         
  -4  -7   5        219.46        203.84         4.95 o                         
  -3  -7   5         17.59         20.67         1.01 o                         
  -2  -7   5        801.00        827.76        14.95 o                         
  -1  -7   5         40.08         42.63         1.12 o                         
   0  -7   5         97.36         97.25         1.81 o                         
   1  -7   5        259.61        248.02         4.11 o                         
   2  -7   5          6.91         10.57         0.53 o                         
   3  -7   5        139.12        142.43         2.82 o                         
   4  -7   5         68.96         74.72         1.85 o                         
  -4  -6   5        132.84        138.53         3.90 o                         
  -3  -6   5         50.28         52.03         1.65 o                         
  -2  -6   5        406.09        397.16         7.35 o                         
  -1  -6   5         44.78         48.82         1.22 o                         
   0  -6   5        294.30        288.04         4.01 o                         
   1  -6   5        350.95        358.34         4.69 o                         
   2  -6   5        302.51        314.17         8.62 o                         
   3  -6   5         11.98         12.18         0.52 o                         
   4  -6   5         31.37         40.46         1.86 o                         
   5  -6   5        225.32        210.50         4.76 o                         
  -5  -5   5        320.85        306.72        13.48 o                         
  -4  -5   5         53.62         57.68         2.45 o                         
  -3  -5   5        540.92        534.50         8.25 o                         
  -2  -5   5        281.24        269.63         4.85 o                         
  -1  -5   5        104.77        103.42         2.49 o                         
   0  -5   5        647.96        616.34         7.66 o                         
   1  -5   5         75.90         70.50         1.27 o                         
   2  -5   5       2132.90       2092.16        26.87 o                         
   3  -5   5         98.01        103.05         1.64 o                         
   4  -5   5         62.84         64.70         1.47 o                         
   5  -5   5        186.47        197.23         3.71 o                         
  -6  -4   5        187.31        164.79         6.66 o                         
  -5  -4   5        162.55        164.84         4.60 o                         
  -4  -4   5        245.24        242.94         8.06 o                         
  -3  -4   5        690.40        637.61         9.54 o                         
  -2  -4   5          1.91          3.89         0.62 o                         
  -1  -4   5       1315.57       1262.33        28.22 o                         
   0  -4   5       1784.74       1834.86        36.10 o                         
   1  -4   5        338.16        364.11         5.76 o                         
   2  -4   5       1043.32       1010.70        12.22 o                         
   3  -4   5         53.69         58.14         1.20 o                         
   4  -4   5        785.37        760.46        10.17 o                         
   5  -4   5        191.66        207.97         3.50 o                         
   6  -4   5        146.54        131.11        11.32 o                         
  -6  -3   5        217.33        210.11         9.92 o                         
  -5  -3   5         13.85         15.02         1.56 o                         
  -4  -3   5        586.94        589.73        25.88 o                         
  -3  -3   5        156.72        144.24         2.66 o                         
  -2  -3   5        250.77        241.16         5.21 o                         
  -1  -3   5        321.82        280.36        16.34 o                         
   0  -3   5        243.87        248.25         8.02 o                         
   1  -3   5       4226.47       4251.64        93.87 o                         
   2  -3   5       1150.92       1048.96        23.22 o                         
   3  -3   5        531.33        507.41         7.47 o                         
   4  -3   5        984.14        992.80        13.11 o                         
   5  -3   5          7.17          7.97         0.68 o                         
   6  -3   5        418.71        396.53         9.02 o                         
  -6  -2   5        101.77         91.44         2.21 o                         
  -5  -2   5        306.61        311.04         8.13 o                         
  -4  -2   5       1148.08        993.38        43.95 o                         
  -3  -2   5         33.17         30.22         1.38 o                         
  -2  -2   5       3174.55       3086.34        89.75 o                         
  -1  -2   5       2815.34       2677.23       209.15 o                         
   0  -2   5        419.02        385.73         7.23 o                         
   1  -2   5       3004.11       3171.14        70.03 o                         
   2  -2   5        159.15        194.45         5.48 o                         
   3  -2   5       1768.72       1689.20        50.91 o                         
   4  -2   5        114.62        109.02         1.88 o                         
   5  -2   5        304.07        305.64         7.01 o                         
   6  -2   5        309.56        322.12         7.50 o                         
  -6  -1   5          3.89          5.61         0.77 o                         
  -5  -1   5        618.97        635.55        15.35 o                         
  -4  -1   5        210.00        208.37         3.78 o                         
  -3  -1   5        809.65        756.70        14.72 o                         
  -2  -1   5       1672.70       1810.68        57.75 o                         
  -1  -1   5       1299.75       1426.44        45.42 o                         
   0  -1   5       3063.19       2569.28        80.26 o                         
   1  -1   5        439.22        446.07        15.00 o                         
   2  -1   5        988.13       1086.27        24.47 o                         
   3  -1   5       1335.72       1446.13        46.19 o                         
   4  -1   5         28.87         33.84         1.30 o                         
   5  -1   5        447.54        444.33         9.01 o                         
   6  -1   5        103.19        104.87         3.38 o                         
   7  -1   5        354.14        325.69         7.53 o                         
  -6   0   5        241.10        237.02         6.69 o                         
  -5   0   5        744.62        714.57        17.28 o                         
  -4   0   5         20.99         21.58         1.37 o                         
  -3   0   5       1593.71       1570.75        29.35 o                         
  -2   0   5       3716.52       4067.99       127.36 o                         
  -1   0   5       3877.27       3955.71       123.57 o                         
   0   0   5       2625.20       2594.24        81.10 o                         
   1   0   5        413.98        447.12        22.78 o                         
   2   0   5       1674.30       1616.70        35.51 o                         
   3   0   5         62.34         50.68         2.10 o                         
   4   0   5        896.38        925.79        15.04 o                         
   5   0   5        207.71        227.31         5.85 o                         
   6   0   5         83.55         70.36         1.70 o                         
   7   0   5        169.96        170.38        10.81 o                         
  -6   1   5        369.35        372.73        12.20 o                         
  -5   1   5         26.57         29.34         2.20 o                         
  -4   1   5        576.14        550.59        10.73 o                         
  -3   1   5        978.60        904.54        14.54 o                         
  -2   1   5        137.21        135.21         6.17 o                         
  -1   1   5       4461.39       5019.06       155.96 o                         
   0   1   5        127.77        146.96         3.92 o                         
   1   1   5       2809.15       2788.80       115.69 o                         
   2   1   5        684.27        671.48        21.10 o                         
   3   1   5         44.30         43.94         1.63 o                         
   4   1   5        666.05        619.20        10.41 o                         
   5   1   5         56.60         57.49         1.42 o                         
   6   1   5        309.86        298.23         5.25 o                         
   7   1   5        178.02        176.04         4.62 o                         
  -6   2   5        258.77        250.17         8.62 o                         
  -5   2   5        200.23        189.89         5.51 o                         
  -4   2   5        219.29        220.00         4.42 o                         
  -3   2   5        368.53        354.23         7.18 o                         
  -2   2   5       2084.20       1987.25        63.36 o                         
  -1   2   5       1087.38       1142.26        25.76 o                         
   0   2   5         55.62         57.12         1.61 o                         
   1   2   5        633.87        631.15        15.04 o                         
   2   2   5         43.58         40.09         2.24 o                         
   3   2   5        574.33        554.18        16.51 o                         
   4   2   5        760.48        729.96        10.59 o                         
   5   2   5          1.82          5.10         0.56 o                         
   6   2   5        611.11        629.39        10.32 o                         
   7   2   5          0.61          0.42         0.70 o                         
  -5   3   5        899.04        887.77        16.67 o                         
  -4   3   5          3.42          5.29         0.55 o                         
  -3   3   5          1.99          6.92         0.94 o                         
  -2   3   5       1119.22       1107.87        17.67 o                         
  -1   3   5         88.06        108.96         2.72 o                         
   0   3   5       1893.82       1872.41        34.06 o                         
   1   3   5        715.53        783.79        15.00 o                         
   2   3   5        166.10        194.57         8.90 o                         
   3   3   5        477.47        409.56        10.13 o                         
   4   3   5        122.98        122.51         2.79 o                         
   5   3   5        215.97        214.92         4.90 o                         
   6   3   5        407.83        407.19         6.84 o                         
  -5   4   5        481.06        491.81        32.49 o                         
  -4   4   5         98.88        105.73         2.69 o                         
  -3   4   5       1265.91       1238.30        17.68 o                         
  -2   4   5        225.13        217.14         2.93 o                         
  -1   4   5        175.53        159.85         2.33 o                         
   0   4   5         50.49         43.16         0.96 o                         
   1   4   5         63.31         56.88         1.72 o                         
   2   4   5        600.52        578.27        14.83 o                         
   3   4   5        550.36        551.66        13.38 o                         
   4   4   5        101.81        100.41         3.49 o                         
   5   4   5        662.02        666.42        11.21 o                         
   6   4   5         51.99         49.30         1.87 o                         
  -5   5   5          5.87          5.62         0.39 o                         
  -4   5   5          0.89          2.01         0.44 o                         
  -3   5   5        512.87        505.49         8.55 o                         
  -2   5   5         29.45         32.92         1.05 o                         
  -1   5   5       1344.55       1291.46        16.75 o                         
   0   5   5        405.40        415.23         5.46 o                         
   1   5   5        322.65        301.32         4.47 o                         
   2   5   5        622.58        646.84        12.33 o                         
   3   5   5         22.07         22.22         2.94 o                         
   4   5   5        544.73        584.92        20.89 o                         
   5   5   5         12.88         19.48         1.46 o                         
   6   5   5         31.27         26.41         1.37 o                         
  -4   6   5        457.11        450.38        10.14 o                         
  -3   6   5        439.02        439.00         8.27 o                         
  -2   6   5        321.17        334.77         5.43 o                         
  -1   6   5        233.29        245.04         3.63 o                         
   0   6   5         19.80         21.90         0.82 o                         
   1   6   5        839.86        871.24        12.85 o                         
   2   6   5        315.25        307.98         5.02 o                         
   3   6   5        290.63        278.00         5.82 o                         
   4   6   5        827.71        838.23        15.65 o                         
   5   6   5          5.61          5.19         0.72 o                         
  -3   7   5         56.44         56.26         1.35 o                         
  -2   7   5        720.15        714.66        13.11 o                         
  -1   7   5        103.10        102.32         1.77 o                         
   0   7   5        132.28        134.18         2.86 o                         
   1   7   5        437.30        449.39         8.38 o                         
   2   7   5         72.41         78.29         1.52 o                         
   3   7   5        861.65        889.60        16.62 o                         
   4   7   5         13.74         13.92         1.11 o                         
  -2   8   5        382.30        360.00         9.40 o                         
  -1   8   5         19.28         18.25         0.78 o                         
   0   8   5        527.94        544.58         9.93 o                         
   1   8   5         34.97         35.95         0.98 o                         
   2   8   5          9.06         14.02         1.75 o                         
   3   8   5        724.03        683.53        21.31 o                         
  -2  -8   6          1.36          1.89         0.29 o                         
  -1  -8   6        197.71        192.65         3.57 o                         
   0  -8   6        206.26        207.88         4.81 o                         
   1  -8   6         21.00         23.10         0.71 o                         
   2  -8   6        475.57        472.49        10.48 o                         
  -3  -7   6        303.08        324.03         7.26 o                         
  -2  -7   6         82.62         85.96         1.79 o                         
  -1  -7   6        684.58        683.29        12.38 o                         
   0  -7   6         68.55         60.74         1.33 o                         
   1  -7   6        356.80        353.75         5.71 o                         
   2  -7   6        528.44        562.42        10.32 o                         
   3  -7   6         53.35         48.36         2.68 o                         
  -4  -6   6        402.13        377.22        11.88 o                         
  -3  -6   6          0.37          1.12         0.56 o                         
  -2  -6   6        364.56        352.68         6.57 o                         
  -1  -6   6        239.20        240.81         5.06 o                         
   0  -6   6          6.29          5.69         0.46 o                         
   1  -6   6        147.70        140.45         2.10 o                         
   2  -6   6         78.56         96.35         1.83 o                         
   3  -6   6        911.08        939.35        14.68 o                         
   4  -6   6         22.39         25.32         0.83 o                         
  -5  -5   6        322.08        320.11         7.66 o                         
  -4  -5   6        166.74        169.67         4.73 o                         
  -3  -5   6        309.61        299.89         5.38 o                         
  -2  -5   6        957.87        917.82        14.73 o                         
  -1  -5   6        308.03        324.89         5.58 o                         
   0  -5   6        979.38        926.74        11.31 o                         
   1  -5   6        119.64        120.07         1.67 o                         
   2  -5   6         30.57         33.80         0.79 o                         
   3  -5   6        391.50        393.32         6.15 o                         
   4  -5   6          0.30          1.86         0.35 o                         
   5  -5   6         97.46        103.53         2.55 o                         
  -5  -4   6        427.89        427.13        10.35 o                         
  -4  -4   6         46.55         44.90         3.31 o                         
  -3  -4   6        741.74        709.77        11.46 o                         
  -2  -4   6        179.97        174.82         3.80 o                         
  -1  -4   6        688.90        652.12        10.32 o                         
   0  -4   6         97.59         78.87         1.30 o                         
   1  -4   6         18.18         19.45         0.55 o                         
   2  -4   6        724.80        689.05         8.49 o                         
   3  -4   6         11.28         16.50         0.67 o                         
   4  -4   6          2.96          4.05         0.71 o                         
   5  -4   6        247.84        238.33         5.23 o                         
   6  -4   6          9.62         13.78         0.67 o                         
  -6  -3   6        770.34        832.48        26.43 o                         
  -5  -3   6         48.42         49.81         1.96 o                         
  -4  -3   6        677.42        603.00        21.99 o                         
  -3  -3   6        483.99        430.67         8.04 o                         
  -2  -3   6        115.95        116.94         2.72 o                         
  -1  -3   6       1540.52       1495.20        31.54 o                         
   0  -3   6         73.50         60.81         2.69 o                         
   1  -3   6        378.09        377.69        13.42 o                         
   2  -3   6       2335.24       2322.39        52.95 o                         
   3  -3   6        191.67        186.31         3.02 o                         
   4  -3   6        290.19        273.45         4.01 o                         
   5  -3   6        114.02        124.23         2.63 o                         
   6  -3   6         80.22         81.69         2.31 o                         
  -6  -2   6        238.87        202.26         4.04 o                         
  -5  -2   6         62.27         65.18         2.42 o                         
  -4  -2   6        903.84        850.96        11.52 o                         
  -3  -2   6         44.10         37.37         1.08 o                         
  -2  -2   6        905.34        820.45        15.61 o                         
  -1  -2   6       1080.06       1009.27        23.40 o                         
   0  -2   6         57.69         63.95         2.34 o                         
   1  -2   6       1375.19       1299.86        29.64 o                         
   2  -2   6          3.98          3.80         0.96 o                         
   3  -2   6       1020.71        990.14        14.60 o                         
   4  -2   6        339.38        342.40         6.79 o                         
   5  -2   6         14.54         15.36         1.00 o                         
   6  -2   6        516.38        521.37        11.82 o                         
  -6  -1   6          1.15          1.40         0.84 o                         
  -5  -1   6        601.39        594.05        14.32 o                         
  -4  -1   6        343.14        321.30         8.03 o                         
  -3  -1   6        245.75        251.11         6.68 o                         
  -2  -1   6        549.90        542.30        18.93 o                         
  -1  -1   6         42.36         37.29         2.66 o                         
   0  -1   6        378.12        352.00        13.04 o                         
   1  -1   6       7476.32       7009.18       225.63 o                         
   2  -1   6          1.86         15.70         2.10 o                         
   3  -1   6       2213.07       2122.42        61.79 o                         
   4  -1   6        215.68        210.22         3.55 o                         
   5  -1   6        541.87        556.15        15.74 o                         
   6  -1   6        386.71        396.17         6.65 o                         
   7  -1   6         37.23         30.29         1.75 o                         
  -6   0   6        106.07        111.68         2.95 o                         
  -5   0   6        597.46        600.31        13.60 o                         
  -4   0   6         31.33         29.92         1.09 o                         
  -3   0   6       1011.88       1043.86        19.92 o                         
  -2   0   6       1717.86       1731.83        56.00 o                         
  -1   0   6          0.59          1.82         1.05 o                         
   0   0   6       1658.67       1679.40        53.27 o                         
   1   0   6        312.37        238.32         8.62 o                         
   2   0   6       3081.59       3217.00        99.74 o                         
   3   0   6       1303.18       1279.29        28.83 o                         
   4   0   6        284.14        291.65         5.39 o                         
   5   0   6        921.73        903.20        17.13 o                         
   6   0   6         21.05         26.29         1.16 o                         
   7   0   6         99.04         98.97         3.60 o                         
  -6   1   6        337.48        340.70         7.83 o                         
  -5   1   6        414.75        419.96         9.74 o                         
  -4   1   6        136.80        139.43         3.00 o                         
  -3   1   6        996.66        933.49        21.32 o                         
  -2   1   6          5.60         12.55         2.24 o                         
  -1   1   6       2917.44       3219.81       101.29 o                         
   0   1   6       2506.49       2615.45        57.76 o                         
   1   1   6          2.23          9.67         1.54 o                         
   2   1   6       2440.66       2504.80        77.52 o                         
   3   1   6        184.65        173.48         3.24 o                         
   4   1   6       1082.82       1086.39        15.66 o                         
   5   1   6        450.57        451.71         7.69 o                         
   6   1   6        108.94        110.63         2.75 o                         
   7   1   6        601.04        568.72        10.66 o                         
  -6   2   6        331.85        338.19        10.73 o                         
  -5   2   6         38.63         34.60         1.03 o                         
  -4   2   6        644.94        651.77        10.87 o                         
  -3   2   6       1182.04       1190.43        16.96 o                         
  -2   2   6         65.42         82.79         3.07 o                         
  -1   2   6       4583.19       4610.72       246.65 o                         
   0   2   6         19.71         29.86         1.61 o                         
   1   2   6       2748.80       2827.37        62.20 o                         
   2   2   6       1088.76       1083.51        24.21 o                         
   3   2   6        385.67        388.84         6.68 o                         
   4   2   6        971.06        917.59        21.32 o                         
   5   2   6         12.35         15.63         0.90 o                         
   6   2   6         12.94         18.12         1.07 o                         
   7   2   6        238.64        252.33         8.34 o                         
  -6   3   6        225.10        208.03         6.66 o                         
  -5   3   6         17.90         19.87         0.94 o                         
  -4   3   6        640.86        648.22        22.61 o                         
  -3   3   6         15.20         14.08         0.82 o                         
  -2   3   6       1480.68       1355.11        19.16 o                         
  -1   3   6       1868.04       1921.94        42.31 o                         
   0   3   6       1394.83       1434.91        26.62 o                         
   1   3   6       1308.73       1336.64        24.82 o                         
   2   3   6         13.52         11.78         2.10 o                         
   3   3   6       1085.22       1058.28        19.67 o                         
   4   3   6        432.90        402.56         7.00 o                         
   5   3   6        305.08        283.86         5.98 o                         
   6   3   6        369.80        355.14         6.05 o                         
  -5   4   6        317.09        314.58         9.95 o                         
  -4   4   6         84.10         85.77         2.40 o                         
  -3   4   6         24.94         32.07         0.98 o                         
  -2   4   6       1647.97       1658.33        31.36 o                         
  -1   4   6         42.23         49.86         0.97 o                         
   0   4   6       1453.66       1401.38        18.27 o                         
   1   4   6        275.07        269.39         4.39 o                         
   2   4   6        176.34        167.73         3.09 o                         
   3   4   6        393.34        394.19         9.93 o                         
   4   4   6          5.09          5.83         1.02 o                         
   5   4   6        191.31        211.62         4.63 o                         
   6   4   6        101.60        109.13         3.15 o                         
  -5   5   6        319.07        314.01        10.02 o                         
  -4   5   6        166.46        167.07         4.06 o                         
  -3   5   6         64.11         62.68         1.42 o                         
  -2   5   6        452.05        449.00         6.83 o                         
  -1   5   6        768.25        755.69        10.08 o                         
   0   5   6        923.85        928.72        17.34 o                         
   1   5   6         43.25         39.66         1.16 o                         
   2   5   6        823.24        849.71        14.18 o                         
   3   5   6        156.05        156.97         4.73 o                         
   4   5   6         59.81         57.54         4.21 o                         
   5   5   6        370.53        378.31         9.36 o                         
   6   5   6         15.78         11.32         1.86 o                         
  -4   6   6        268.80        255.60         8.73 o                         
  -3   6   6        170.78        160.30         2.86 o                         
  -2   6   6          0.27          1.03         0.51 o                         
  -1   6   6        241.67        247.66         4.56 o                         
   0   6   6          8.25          9.38         0.71 o                         
   1   6   6         12.63         10.32         0.78 o                         
   2   6   6        120.76        125.45         2.48 o                         
   3   6   6          1.12          0.70         0.79 o                         
   4   6   6        165.95        170.15         3.79 o                         
   5   6   6        126.44        130.90         3.96 o                         
  -3   7   6          8.19          5.19         0.42 o                         
  -2   7   6        351.56        351.55         5.72 o                         
  -1   7   6        517.53        505.42         7.82 o                         
   0   7   6         52.92         50.07         1.38 o                         
   1   7   6        469.05        491.35         9.13 o                         
   2   7   6         19.76         25.09         1.01 o                         
   3   7   6         51.20         51.94         1.55 o                         
   4   7   6        153.78        155.72         3.27 o                         
  -2   8   6        202.10        187.00         6.10 o                         
  -1   8   6         56.96         50.72         1.33 o                         
   0   8   6         45.51         47.18         1.15 o                         
   1   8   6        143.03        154.14         3.00 o                         
   2   8   6         30.70         28.66         2.38 o                         
   3   8   6        175.90        180.48         5.89 o                         
  -1  -8   7         93.41         86.14         2.87 o                         
   0  -8   7        144.10        140.21         3.30 o                         
   1  -8   7         53.69         45.97         1.05 o                         
  -3  -7   7        447.79        404.24        23.41 o                         
  -2  -7   7        126.77        116.84         2.29 o                         
  -1  -7   7        226.79        233.83         4.41 o                         
   0  -7   7        202.51        203.03         3.38 o                         
   1  -7   7        154.56        144.43         2.54 o                         
   2  -7   7        305.05        316.71         5.10 o                         
   3  -7   7          0.51          0.75         0.30 o                         
  -4  -6   7        222.69        229.82         5.59 o                         
  -3  -6   7        430.64        409.06         9.19 o                         
  -2  -6   7        389.16        408.34         7.53 o                         
  -1  -6   7        468.17        438.32         7.83 o                         
   0  -6   7          0.48          0.71         0.32 o                         
   1  -6   7        430.04        412.93         5.35 o                         
   2  -6   7        334.52        346.13         5.63 o                         
   3  -6   7        646.46        624.54         9.84 o                         
   4  -6   7        748.57        783.17        14.07 o                         
  -5  -5   7          7.98          5.39         1.09 o                         
  -4  -5   7        391.80        377.98        11.95 o                         
  -3  -5   7          8.55         12.61         1.37 o                         
  -2  -5   7        907.85        881.72        22.52 o                         
  -1  -5   7        422.15        410.50         6.93 o                         
   0  -5   7        868.97        861.51        11.51 o                         
   1  -5   7        840.92        836.32         9.57 o                         
   2  -5   7         40.50         50.50         1.00 o                         
   3  -5   7        649.01        647.91         9.41 o                         
   4  -5   7          8.99         15.19         0.61 o                         
   5  -5   7         76.57         77.06         1.98 o                         
  -5  -4   7        254.29        279.11         6.85 o                         
  -4  -4   7        251.62        245.37         5.07 o                         
  -3  -4   7        453.55        434.40         9.63 o                         
  -2  -4   7        911.87        857.08        13.76 o                         
  -1  -4   7          0.87          1.93         0.44 o                         
   0  -4   7        703.87        628.69         7.79 o                         
   1  -4   7        252.65        236.08         2.95 o                         
   2  -4   7        426.78        430.34         5.52 o                         
   3  -4   7       2808.95       2735.86        42.71 o                         
   4  -4   7        349.84        326.95         6.71 o                         
   5  -4   7        363.20        365.72         8.28 o                         
   6  -4   7         37.06         43.72         1.19 o                         
  -5  -3   7        240.72        264.24         8.55 o                         
  -4  -3   7          0.69          0.69         0.56 o                         
  -3  -3   7        863.75        849.39        11.53 o                         
  -2  -3   7        332.48        314.93         4.93 o                         
  -1  -3   7       2014.17       1954.22        24.26 o                         
   0  -3   7       1149.93       1053.79        13.47 o                         
   1  -3   7        104.80         84.93         1.55 o                         
   2  -3   7        211.84        179.82         2.53 o                         
   3  -3   7        220.87        227.19         4.84 o                         
   4  -3   7        442.65        443.50         6.24 o                         
   5  -3   7        194.23        208.69         4.15 o                         
   6  -3   7          0.12          1.04         0.31 o                         
  -6  -2   7        543.08        530.19        13.56 o                         
  -5  -2   7         47.11         50.75         1.96 o                         
  -4  -2   7        906.15        832.03        11.34 o                         
  -3  -2   7       1003.85        983.42        14.55 o                         
  -2  -2   7         95.94        104.34         2.77 o                         
  -1  -2   7       1539.48       1425.11        32.64 o                         
   0  -2   7         60.84         78.04         5.79 o                         
   1  -2   7        828.28        767.14        18.36 o                         
   2  -2   7       1031.38       1024.63        19.25 o                         
   3  -2   7        215.77        208.50         3.30 o                         
   4  -2   7        149.54        139.08         2.30 o                         
   5  -2   7         54.95         55.36         1.45 o                         
   6  -2   7         66.52         66.87         1.50 o                         
  -6  -1   7        565.93        622.10        13.92 o                         
  -5  -1   7        114.39        123.18         3.36 o                         
  -4  -1   7        736.32        728.70        10.04 o                         
  -3  -1   7          0.19          1.21         0.42 o                         
  -2  -1   7       1481.94       1393.04        47.60 o                         
  -1  -1   7       1282.88       1307.63        55.23 o                         
   0  -1   7        926.43       1009.66        32.14 o                         
   1  -1   7        367.42        266.28        17.17 o                         
   2  -1   7        245.16        237.19         9.18 o                         
   3  -1   7       1337.80       1334.60        56.60 o                         
   4  -1   7        229.49        211.70         4.28 o                         
   5  -1   7          5.42          6.59         1.05 o                         
   6  -1   7        174.40        181.04         3.32 o                         
  -6   0   7         40.11         43.31         2.17 o                         
  -5   0   7        841.67        827.43        23.27 o                         
  -4   0   7        664.23        665.71         9.28 o                         
  -3   0   7        329.43        316.82         5.08 o                         
  -2   0   7       1211.98       1194.48        58.39 o                         
  -1   0   7          2.68          6.38         1.68 o                         
   0   0   7       2182.26       2220.44        70.09 o                         
   1   0   7        196.71        156.73         6.38 o                         
   2   0   7        840.18        846.19        41.53 o                         
   3   0   7        487.95        423.21        14.23 o                         
   4   0   7        122.88        120.23         4.44 o                         
   5   0   7        235.57        241.71         4.69 o                         
   6   0   7        304.20        303.52         6.38 o                         
   7   0   7        102.35         87.35         2.71 o                         
  -6   1   7        152.91        155.33         5.33 o                         
  -5   1   7        443.96        436.72        18.65 o                         
  -4   1   7         78.71         83.04         1.97 o                         
  -3   1   7       1073.07       1056.02        17.04 o                         
  -2   1   7        128.71        108.83         2.51 o                         
  -1   1   7        195.56        189.67         8.48 o                         
   0   1   7       1208.63       1226.88        39.95 o                         
   1   1   7       1276.97       1347.98        30.13 o                         
   2   1   7       1967.35       1960.05        60.98 o                         
   3   1   7       1411.95       1314.25        18.68 o                         
   4   1   7         62.22         66.36         1.97 o                         
   5   1   7        426.16        423.30         8.45 o                         
   6   1   7         24.33         26.15         1.17 o                         
   7   1   7        170.87        171.70         4.86 o                         
  -6   2   7        436.78        429.80        13.46 o                         
  -5   2   7        167.70        165.42         3.33 o                         
  -4   2   7        338.02        337.70         6.00 o                         
  -3   2   7        785.46        763.98        11.18 o                         
  -2   2   7         34.67         36.46         1.03 o                         
  -1   2   7        811.05        814.89        28.18 o                         
   0   2   7        150.97        146.29         4.29 o                         
   1   2   7        706.55        742.50        17.09 o                         
   2   2   7       1865.84       1949.84        43.09 o                         
   3   2   7        110.06        122.74         2.34 o                         
   4   2   7       1288.86       1250.24        23.12 o                         
   5   2   7        348.93        344.46        11.67 o                         
   6   2   7        239.70        235.00         4.96 o                         
  -5   3   7         34.62         36.64         2.13 o                         
  -4   3   7        692.78        664.95        12.96 o                         
  -3   3   7         91.72         84.73         1.84 o                         
  -2   3   7        455.25        447.39         6.58 o                         
  -1   3   7       1169.14       1095.60        22.59 o                         
   0   3   7        277.64        290.26         4.56 o                         
   1   3   7        617.90        545.29        12.44 o                         
   2   3   7       1551.78       1493.98        23.48 o                         
   3   3   7        130.82        127.98         2.72 o                         
   4   3   7        851.23        826.41        18.83 o                         
   6   3   7        440.03        438.54         8.43 o                         
  -5   4   7        184.85        190.65         4.34 o                         
  -4   4   7        551.12        553.27        12.49 o                         
  -3   4   7         11.85         12.20         0.73 o                         
  -2   4   7        416.16        399.41         5.58 o                         
  -1   4   7        534.90        526.79         6.18 o                         
   0   4   7       1556.02       1587.59        19.03 o                         
   1   4   7       1145.85       1152.74        16.45 o                         
   2   4   7         19.25         16.89         1.11 o                         
   3   4   7       1267.91       1314.79        24.34 o                         
   4   4   7        198.95        205.63         5.76 o                         
   5   4   7        355.49        364.41         9.10 o                         
   6   4   7         58.01         59.01         2.20 o                         
  -4   5   7        214.67        189.23         4.43 o                         
  -3   5   7        284.47        281.61         4.73 o                         
  -2   5   7        834.59        822.04        13.47 o                         
  -1   5   7         63.08         75.01         1.62 o                         
   0   5   7       1348.98       1352.47        17.51 o                         
   1   5   7         74.18         70.53         1.58 o                         
   2   5   7        335.21        319.19         5.00 o                         
   3   5   7        694.36        678.79        16.09 o                         
   4   5   7          1.98          2.73         1.47 o                         
   5   5   7        626.46        613.91        14.72 o                         
  -3   6   7         54.47         49.51         1.50 o                         
  -2   6   7        426.35        419.66         8.00 o                         
  -1   6   7        382.81        372.76         5.53 o                         
   0   6   7       1081.52       1112.93        20.26 o                         
   1   6   7         62.41         59.07         1.52 o                         
   2   6   7        332.15        349.97         5.98 o                         
   3   6   7         31.63         34.87         1.83 o                         
   4   6   7        168.95        180.55         4.51 o                         
   5   6   7        109.62        106.35         3.89 o                         
  -3   7   7         23.15         29.24         0.98 o                         
  -2   7   7         73.78         63.09         1.30 o                         
  -1   7   7        663.21        660.76        12.20 o                         
   0   7   7         44.85         45.57         1.30 o                         
   1   7   7        525.36        539.53         9.98 o                         
   2   7   7        469.79        466.95        10.31 o                         
   3   7   7          6.66          7.30         0.74 o                         
   4   7   7        226.69        215.10         5.45 o                         
  -1   8   7        176.79        166.88         3.96 o                         
   0   8   7         41.11         37.29         1.21 o                         
   1   8   7          1.33          1.48         0.39 o                         
   2   8   7          1.34          1.79         0.77 o                         
   0  -8   8        183.23        168.65         3.84 o                         
  -2  -7   8        103.99         97.61         2.38 o                         
  -1  -7   8        513.63        500.68         9.09 o                         
   0  -7   8         67.92         75.90         1.83 o                         
   1  -7   8          0.08          0.80         0.42 o                         
   2  -7   8         52.42         51.17         1.04 o                         
   3  -7   8         48.17         59.02         1.62 o                         
  -4  -6   8        246.27        241.54         7.64 o                         
  -3  -6   8        139.29        137.76         3.02 o                         
  -2  -6   8          4.68          6.33         0.76 o                         
  -1  -6   8        390.51        377.35         7.01 o                         
   0  -6   8         24.55         20.30         0.65 o                         
   1  -6   8        397.72        385.73         6.24 o                         
   2  -6   8         81.23         85.03         1.65 o                         
   3  -6   8          6.10          8.51         0.49 o                         
   4  -6   8         73.35         71.10         1.80 o                         
  -4  -5   8        385.42        376.02         7.16 o                         
  -3  -5   8          4.64          5.11         0.43 o                         
  -2  -5   8       1388.54       1339.50        24.02 o                         
  -1  -5   8        118.34        114.77         2.03 o                         
   0  -5   8         36.53         30.93         0.77 o                         
   1  -5   8        458.22        439.44         5.64 o                         
   2  -5   8         22.55         23.23         0.66 o                         
   3  -5   8        184.73        183.72         3.17 o                         
   4  -5   8        181.47        199.61         3.83 o                         
   5  -5   8          6.44          5.68         0.63 o                         
  -5  -4   8        491.13        521.14        16.26 o                         
  -4  -4   8        263.24        271.10         5.46 o                         
  -3  -4   8          4.29          4.28         0.64 o                         
  -2  -4   8       1022.01       1002.95        16.06 o                         
  -1  -4   8          4.88          3.40         0.66 o                         
   0  -4   8        712.29        706.21        17.34 o                         
   1  -4   8        543.72        533.12        12.71 o                         
   2  -4   8         66.55         67.47         1.32 o                         
   3  -4   8       1048.58       1039.00        16.71 o                         
   4  -4   8         79.72         90.92         1.97 o                         
   5  -4   8       1087.35       1085.66        19.52 o                         
  -5  -3   8        257.27        232.22         5.96 o                         
  -4  -3   8         22.27         27.81         1.18 o                         
  -3  -3   8        882.41        866.21        11.72 o                         
  -2  -3   8       1020.02        996.46        16.31 o                         
  -1  -3   8        129.62        119.83         1.82 o                         
   0  -3   8       1797.75       1763.68        32.47 o                         
   1  -3   8        131.97        120.27         1.67 o                         
   2  -3   8        593.08        546.15         7.45 o                         
   3  -3   8        672.50        634.50         9.36 o                         
   4  -3   8        204.26        189.24         3.56 o                         
   5  -3   8         70.31         79.13         1.61 o                         
   6  -3   8         11.93          9.57         0.65 o                         
  -5  -2   8        195.09        218.06         7.15 o                         
  -4  -2   8          1.64          5.90         0.51 o                         
  -3  -2   8        969.20        932.90        12.51 o                         
  -2  -2   8         65.37         65.77         2.11 o                         
  -1  -2   8       1072.96       1112.47        14.27 o                         
   0  -2   8       1153.90       1075.02        23.14 o                         
   1  -2   8        150.87        140.03         2.18 o                         
   2  -2   8       2307.93       2338.52        27.62 o                         
   3  -2   8       1089.24       1015.79        14.50 o                         
   4  -2   8       3709.73       3512.92        48.72 o                         
   5  -2   8        428.42        426.46         6.97 o                         
   6  -2   8        106.01        100.85         1.98 o                         
  -6  -1   8        130.37        119.01         2.89 o                         
  -5  -1   8          0.05          4.25         0.84 o                         
  -4  -1   8        317.89        355.92         6.90 o                         
  -3  -1   8        775.24        764.92        12.34 o                         
  -2  -1   8         61.63         69.65         1.97 o                         
  -1  -1   8       2693.42       2560.33        77.80 o                         
   0  -1   8        106.39        113.73         5.07 o                         
   1  -1   8       1265.06       1149.79        37.71 o                         
   2  -1   8        197.95        138.53         5.40 o                         
   3  -1   8         23.83         28.54         1.10 o                         
   4  -1   8        983.71        910.34        26.02 o                         
   5  -1   8         59.06         56.70         1.58 o                         
   6  -1   8        273.80        289.11         7.35 o                         
  -6   0   8        287.25        296.14         6.72 o                         
  -5   0   8        163.22        176.18         4.35 o                         
  -4   0   8        938.44        946.37        13.95 o                         
  -3   0   8         33.73         32.24         1.42 o                         
  -2   0   8       1451.91       1390.15        22.04 o                         
  -1   0   8       1154.35       1141.03        37.64 o                         
   0   0   8        828.88        896.96        29.72 o                         
   1   0   8       1923.78       1838.93        58.53 o                         
   3   0   8       1598.04       1533.58        44.93 o                         
   4   0   8        469.60        417.39         7.39 o                         
   5   0   8        119.81        119.88         6.65 o                         
   6   0   8        188.56        203.52         4.39 o                         
  -5   1   8        474.48        508.98        11.55 o                         
  -4   1   8        164.50        160.90         3.78 o                         
  -3   1   8        322.90        329.89         5.84 o                         
  -2   1   8       1320.06       1273.79        27.57 o                         
  -1   1   8          4.74          7.88         1.04 o                         
   0   1   8       2447.93       2443.26        77.45 o                         
   1   1   8         20.68         44.03         1.85 o                         
   2   1   8        185.88        191.22         4.98 o                         
   3   1   8       1083.65       1036.14        14.90 o                         
   4   1   8         15.28         18.24         1.21 o                         
   5   1   8        161.49        140.74         5.47 o                         
   6   1   8        129.87        123.50         2.94 o                         
  -5   2   8        987.33        980.54        21.93 o                         
  -4   2   8          5.16          8.70         0.86 o                         
  -3   2   8       1143.59       1063.75        28.04 o                         
  -2   2   8        488.45        464.91         6.76 o                         
  -1   2   8        670.27        593.67        18.02 o                         
   0   2   8       1973.22       1958.91        49.74 o                         
   1   2   8        177.49        171.17         9.83 o                         
   2   2   8        906.66        856.80        23.51 o                         
   3   2   8          1.50          2.54         0.59 o                         
   4   2   8        606.59        634.94        12.25 o                         
   5   2   8         88.67         83.78         2.36 o                         
   6   2   8         32.91         34.45         4.69 o                         
  -5   3   8         29.13         27.06         1.26 o                         
  -4   3   8        541.33        552.74        10.28 o                         
  -3   3   8        400.90        381.89         5.42 o                         
  -2   3   8        137.75        128.89         2.19 o                         
  -1   3   8        654.52        620.96         7.68 o                         
   0   3   8        200.47        201.57         3.37 o                         
   1   3   8        306.03        308.04         5.43 o                         
   2   3   8       1507.53       1451.66        18.65 o                         
   3   3   8         28.06         25.05         1.41 o                         
   4   3   8        295.01        273.14         5.85 o                         
   5   3   8         28.42         30.26         1.70 o                         
   6   3   8         24.42         28.35         1.82 o                         
  -5   4   8          0.98          2.03         0.35 o                         
  -4   4   8        449.86        435.30        18.75 o                         
  -3   4   8         73.00         67.89         1.41 o                         
  -2   4   8        555.55        538.96         7.38 o                         
  -1   4   8        322.64        289.56         4.66 o                         
   0   4   8         98.01         90.63         1.72 o                         
   1   4   8        811.24        804.50        11.64 o                         
   2   4   8          1.52          2.63         0.69 o                         
   3   4   8       1365.49       1368.28        32.99 o                         
   4   4   8        434.83        463.07        11.44 o                         
   5   4   8          5.40          9.17         1.16 o                         
   6   4   8        366.33        347.05         8.26 o                         
  -4   5   8        159.99        142.29         4.91 o                         
  -3   5   8        191.91        171.42         3.12 o                         
  -2   5   8        366.92        343.23         6.22 o                         
  -1   5   8         28.66         33.23         1.12 o                         
   0   5   8         63.80         60.81         1.52 o                         
   1   5   8        617.72        599.62         8.88 o                         
   2   5   8        220.74        219.77         4.02 o                         
   3   5   8        262.81        223.03        15.88 o                         
   4   5   8         48.32         42.90         3.26 o                         
   5   5   8        113.71        116.37         3.50 o                         
  -3   6   8        457.51        446.48         8.27 o                         
  -2   6   8         62.17         60.54         1.41 o                         
  -1   6   8         68.17         73.17         1.44 o                         
   0   6   8        804.01        779.94        12.47 o                         
   1   6   8          7.85          7.59         0.65 o                         
   2   6   8        734.77        737.64        11.91 o                         
   3   6   8        618.11        630.47        14.82 o                         
   4   6   8         40.34         38.69         1.43 o                         
   5   6   8        355.77        325.64        15.14 o                         
  -2   7   8         15.94         19.18         0.77 o                         
  -1   7   8         77.43         81.46         4.36 o                         
   0   7   8        380.51        388.72         7.30 o                         
   1   7   8         33.63         33.06         1.18 o                         
   2   7   8         71.58         70.57         1.73 o                         
   3   7   8         29.99         27.24         1.12 o                         
   4   7   8        152.54        139.99         3.68 o                         
   0   8   8         55.05         54.13         1.61 o                         
   1   8   8        555.26        534.66        16.68 o                         
   2   8   8        103.82        112.97         2.81 o                         
  -2  -7   9        580.62        550.71        17.24 o                         
  -1  -7   9         46.02         50.00         1.09 o                         
   0  -7   9        850.81        847.45        15.26 o                         
   1  -7   9         12.18         16.37         0.57 o                         
   2  -7   9        171.07        172.18         3.36 o                         
  -3  -6   9         85.25         85.58         2.94 o                         
  -2  -6   9        205.65        204.94         4.73 o                         
  -1  -6   9        472.15        459.01         8.42 o                         
   0  -6   9        436.01        455.26         6.48 o                         
   1  -6   9         34.63         31.80         0.85 o                         
   2  -6   9        432.56        430.25         7.97 o                         
   3  -6   9         60.95         71.45         1.90 o                         
   4  -6   9         60.09         63.77         1.86 o                         
  -4  -5   9        319.69        317.65        10.02 o                         
  -3  -5   9        119.31        124.42         3.66 o                         
  -2  -5   9         37.04         38.05         1.01 o                         
  -1  -5   9       1439.49       1421.37        23.02 o                         
   0  -5   9         15.86         18.65         1.35 o                         
   1  -5   9        453.10        413.71         6.63 o                         
   2  -5   9        152.60        156.59         2.36 o                         
   3  -5   9         24.31         23.00         0.74 o                         
   4  -5   9        435.79        443.33         8.12 o                         
   5  -5   9          3.20          6.88         0.49 o                         
  -4  -4   9        353.98        353.27         7.45 o                         
  -3  -4   9          1.91          4.05         0.40 o                         
  -2  -4   9        124.93        120.94         2.26 o                         
  -1  -4   9        762.96        741.78         9.77 o                         
   0  -4   9        101.48        102.22         1.68 o                         
   1  -4   9        672.79        620.09         7.19 o                         
   2  -4   9          0.58          1.41         0.35 o                         
   3  -4   9         53.67         49.55         1.81 o                         
   4  -4   9        112.19        123.18         2.52 o                         
   5  -4   9         36.50         41.48         2.10 o                         
  -5  -3   9        685.25        646.46        20.12 o                         
  -4  -3   9        159.18        168.12         3.67 o                         
  -3  -3   9        501.52        467.28        13.88 o                         
  -2  -3   9       1525.31       1457.52        22.88 o                         
  -1  -3   9        344.61        338.53         8.82 o                         
   0  -3   9       1039.01        980.54        11.10 o                         
   1  -3   9        174.06        168.26         2.20 o                         
   2  -3   9        270.73        271.72         3.81 o                         
   3  -3   9        342.17        339.90         5.20 o                         
   4  -3   9         41.01         41.12         1.06 o                         
   5  -3   9        214.67        203.34         3.98 o                         
   6  -3   9         19.63         22.25         0.82 o                         
  -5  -2   9        707.76        665.06        35.29 o                         
  -4  -2   9         18.71         17.76         0.81 o                         
  -3  -2   9        286.11        337.14         4.99 o                         
  -2  -2   9        448.70        426.11         5.64 o                         
  -1  -2   9        456.39        444.61         5.28 o                         
   0  -2   9        604.36        598.02         7.64 o                         
   1  -2   9         20.81         26.18         0.70 o                         
   2  -2   9        634.77        582.17         8.44 o                         
   3  -2   9        120.63        114.41         1.92 o                         
   4  -2   9         65.60         66.77         1.55 o                         
   5  -2   9        987.17       1006.75        15.85 o                         
   6  -2   9          1.20          1.51         0.38 o                         
  -5  -1   9        174.11        162.42         3.96 o                         
  -4  -1   9        613.61        580.68         9.79 o                         
  -3  -1   9       1545.56       1508.49        19.76 o                         
  -2  -1   9         51.87         51.76         1.10 o                         
  -1  -1   9       2143.84       2115.93        26.85 o                         
   0  -1   9        441.33        392.78         6.03 o                         
   1  -1   9        529.60        509.31         7.39 o                         
   2  -1   9       1165.60       1082.81        19.56 o                         
   3  -1   9          0.94          1.11         0.42 o                         
   4  -1   9        475.77        423.82         6.40 o                         
   5  -1   9         22.76         25.97         1.05 o                         
   6  -1   9        156.48        149.51         2.77 o                         
  -5   0   9          0.39          1.34         0.49 o                         
  -4   0   9        205.34        239.66         4.08 o                         
  -3   0   9        232.23        219.21         5.46 o                         
  -2   0   9        434.83        432.55         8.15 o                         
  -1   0   9        973.81        899.19        10.78 o                         
   0   0   9          7.59          9.82         0.79 o                         
   1   0   9       1422.41       1377.79        30.17 o                         
   2   0   9        752.89        710.52        12.40 o                         
   3   0   9        172.39        165.16         2.66 o                         
   4   0   9       4836.72       4437.58        97.72 o                         
   5   0   9         24.58         27.11         1.07 o                         
   6   0   9        498.79        534.82        12.85 o                         
  -5   1   9        279.92        271.59         5.21 o                         
  -4   1   9        531.74        543.34         9.22 o                         
  -3   1   9         12.37          9.22         0.69 o                         
  -2   1   9       1013.29       1010.96        13.22 o                         
  -1   1   9        753.17        727.35        11.50 o                         
   0   1   9        561.63        537.92         7.82 o                         
   1   1   9       1716.54       1583.74        30.25 o                         
   2   1   9         39.75         43.56         1.63 o                         
   3   1   9        331.96        337.60         4.83 o                         
   4   1   9        106.60         92.22         2.85 o                         
   5   1   9       1150.76       1150.94        21.36 o                         
   6   1   9        190.36        197.90         4.27 o                         
  -5   2   9        287.86        324.10        10.37 o                         
  -4   2   9         69.46         76.86         1.86 o                         
  -3   2   9        384.78        396.43         8.33 o                         
  -2   2   9       1058.62       1013.01        14.62 o                         
  -1   2   9          0.91          2.44         0.49 o                         
   0   2   9       1514.38       1490.05        23.80 o                         
   1   2   9        665.42        662.02        12.34 o                         
   2   2   9        226.18        195.58         3.27 o                         
   3   2   9       3097.58       3096.65        48.45 o                         
   4   2   9        102.08        107.93         2.82 o                         
   5   2   9        874.94        885.40        16.67 o                         
   6   2   9         15.57         17.40         1.15 o                         
  -5   3   9        358.54        359.78        11.29 o                         
  -4   3   9         24.39         30.15         1.02 o                         
  -3   3   9        369.57        342.66         7.34 o                         
  -2   3   9        157.76        154.46         2.56 o                         
  -1   3   9        606.66        596.58         8.06 o                         
   0   3   9       1337.39       1276.20        15.33 o                         
   1   3   9        538.30        540.48         7.98 o                         
   2   3   9        273.77        268.66         3.88 o                         
   3   3   9         42.21         43.19         1.77 o                         
   4   3   9        652.45        682.10        16.10 o                         
   5   3   9        278.08        289.82         7.44 o                         
   6   3   9          4.98          5.23         0.80 o                         
  -4   4   9        362.79        355.79        11.57 o                         
  -3   4   9        763.99        756.28        10.76 o                         
  -2   4   9          0.33          1.58         0.41 o                         
  -1   4   9        970.57        936.86        12.37 o                         
   0   4   9        363.42        381.47         5.37 o                         
   1   4   9        864.61        866.03        12.57 o                         
   2   4   9        510.70        504.43         7.62 o                         
   3   4   9         30.23         28.20         1.89 o                         
   4   4   9        402.99        415.43        15.49 o                         
   5   4   9          3.69          4.91         1.33 o                         
   6   4   9         11.06         14.55         1.30 o                         
  -4   5   9        277.90        266.70         8.55 o                         
  -3   5   9          8.52          9.48         0.81 o                         
  -2   5   9        491.23        452.56         8.65 o                         
  -1   5   9        266.81        251.90         9.46 o                         
   0   5   9         99.63         93.12         1.93 o                         
   1   5   9        660.16        655.01        10.71 o                         
   2   5   9         35.81         40.43         1.29 o                         
   3   5   9        250.84        246.22         5.63 o                         
   4   5   9        150.10        149.44         4.94 o                         
   5   5   9         41.08         35.57         1.60 o                         
  -3   6   9          1.26          2.71         0.36 o                         
  -2   6   9        324.87        333.16         5.51 o                         
  -1   6   9         10.05         10.96         0.63 o                         
   0   6   9        241.27        234.85         4.14 o                         
   1   6   9        249.85        246.51         4.39 o                         
   2   6   9        361.42        363.33         6.11 o                         
   3   6   9        567.11        512.51        10.00 o                         
   4   6   9         15.06         12.12         0.88 o                         
  -2   7   9         16.28         11.24         1.09 o                         
  -1   7   9         80.89         73.87         1.73 o                         
   0   7   9         80.82         84.78         1.87 o                         
   1   7   9        129.98        134.41         2.85 o                         
   2   7   9          4.66          5.51         0.57 o                         
   3   7   9         82.52         83.40         2.29 o                         
  -1  -7  10         45.79         48.69         1.41 o                         
   0  -7  10         94.74         89.72         2.21 o                         
   1  -7  10        478.12        484.50        10.76 o                         
   2  -7  10          0.99          1.34         0.56 o                         
  -3  -6  10        386.01        372.82        11.71 o                         
  -2  -6  10         51.46         57.78         1.24 o                         
  -1  -6  10        203.88        209.88         4.91 o                         
   0  -6  10        334.74        332.55         6.19 o                         
   1  -6  10        126.30        107.24         1.94 o                         
   2  -6  10        167.26        158.21         2.73 o                         
   3  -6  10        186.33        207.38         3.91 o                         
  -4  -5  10        145.95        162.26         5.19 o                         
  -3  -5  10        413.65        394.54         8.85 o                         
  -2  -5  10        173.55        168.20         3.26 o                         
  -1  -5  10        186.25        188.55         3.22 o                         
   0  -5  10       1401.02       1347.43        17.35 o                         
   1  -5  10        129.94        123.49         3.79 o                         
   2  -5  10        508.83        509.23         7.23 o                         
   3  -5  10          8.28         12.61         0.76 o                         
   4  -5  10        314.65        311.50         5.71 o                         
  -4  -4  10        286.05        297.05         6.76 o                         
  -3  -4  10        140.38        157.93         3.09 o                         
  -2  -4  10        100.69        100.46         2.04 o                         
  -1  -4  10       1369.44       1348.91        17.38 o                         
   0  -4  10          5.01          6.36         0.55 o                         
   1  -4  10        953.06        886.86        10.91 o                         
   2  -4  10        368.34        357.79         4.92 o                         
   3  -4  10        117.54        107.96         2.28 o                         
   4  -4  10        534.74        563.55        10.27 o                         
   5  -4  10         42.24         50.11         1.89 o                         
  -5  -3  10        101.19        105.77         3.50 o                         
  -4  -3  10        490.38        498.84        15.91 o                         
  -3  -3  10         25.66         21.71         1.33 o                         
  -2  -3  10         47.71         50.41         1.22 o                         
  -1  -3  10       2080.10       2067.48        26.37 o                         
   0  -3  10        779.14        773.16         8.86 o                         
   1  -3  10       1102.44       1060.85        12.90 o                         
   2  -3  10          7.74         10.10         0.53 o                         
   3  -3  10        566.88        551.90        13.58 o                         
   4  -3  10        283.49        293.18         4.82 o                         
   5  -3  10        483.60        476.77         8.73 o                         
  -5  -2  10        326.71        343.66        10.87 o                         
  -4  -2  10         94.23        107.96         2.79 o                         
  -3  -2  10        399.13        387.29        10.13 o                         
  -2  -2  10        394.72        410.23         8.44 o                         
  -1  -2  10        335.75        303.79         4.55 o                         
   0  -2  10       1190.10       1196.62        14.12 o                         
   1  -2  10        393.33        354.90         4.58 o                         
   2  -2  10        422.74        402.06         6.86 o                         
   3  -2  10        376.54        337.43         5.30 o                         
   4  -2  10         38.58         43.76         1.15 o                         
   5  -2  10          2.65          4.65         0.56 o                         
   6  -2  10         53.54         63.86         1.50 o                         
  -5  -1  10        588.65        574.43        12.74 o                         
  -4  -1  10         30.70         29.24         1.62 o                         
  -3  -1  10        786.11        824.98        12.15 o                         
  -2  -1  10        301.30        291.77         4.27 o                         
  -1  -1  10       1858.46       1748.98        22.29 o                         
   0  -1  10       1296.12       1256.46        16.08 o                         
   1  -1  10        191.34        197.41         3.14 o                         
   2  -1  10        841.56        783.00        12.33 o                         
   3  -1  10         57.90         64.09         1.53 o                         
   4  -1  10        177.30        179.93         3.25 o                         
   5  -1  10        799.65        790.23        12.74 o                         
   6  -1  10          0.49          0.70         0.39 o                         
  -5   0  10        142.83        142.20         3.69 o                         
  -4   0  10        704.39        663.95        12.15 o                         
  -3   0  10        245.30        285.63         4.69 o                         
  -2   0  10          7.59          5.19         0.58 o                         
  -1   0  10        570.40        574.62         7.01 o                         
   0   0  10         13.43         11.90         0.86 o                         
   1   0  10        741.45        721.05        12.86 o                         
   2   0  10        367.28        341.43         5.08 o                         
   3   0  10        130.41        140.31         2.79 o                         
   4   0  10         16.66         14.91         0.78 o                         
   5   0  10        215.25        233.02         4.21 o                         
   6   0  10        117.40        117.78         2.79 o                         
  -5   1  10          5.62          6.01         0.71 o                         
  -4   1  10       1294.17       1313.75        23.68 o                         
  -3   1  10        124.50        131.24         2.66 o                         
  -2   1  10       2238.35       2249.38        31.47 o                         
  -1   1  10       1560.25       1541.02        19.58 o                         
   0   1  10        401.41        407.54         6.06 o                         
   1   1  10        972.57        956.11        13.53 o                         
   2   1  10         71.43         59.76         1.28 o                         
   3   1  10        553.91        528.13         7.91 o                         
   4   1  10        206.95        200.27         4.79 o                         
   5   1  10        114.95        125.20         3.09 o                         
   6   1  10         82.26         75.66         3.68 o                         
  -5   2  10        159.29        147.75         4.84 o                         
  -4   2  10        148.48        146.49         3.02 o                         
  -3   2  10         22.32         18.78         1.18 o                         
  -2   2  10        372.05        380.43         5.68 o                         
  -1   2  10          0.91          3.10         0.51 o                         
   0   2  10        886.92        896.26        13.49 o                         
   1   2  10        496.57        495.04         8.11 o                         
   2   2  10        129.16        139.49         2.39 o                         
   3   2  10        647.06        605.01        13.09 o                         
   4   2  10       1012.41        980.67        28.51 o                         
   5   2  10        765.44        762.81        17.72 o                         
   6   2  10        231.13        262.46         6.49 o                         
  -4   3  10         64.65         72.03         4.30 o                         
  -3   3  10        624.69        654.90        10.51 o                         
  -2   3  10        923.93        873.94        11.58 o                         
  -1   3  10         59.12         58.50         1.15 o                         
   0   3  10        917.11        906.16        11.90 o                         
   1   3  10        182.02        175.44         3.53 o                         
   2   3  10        741.47        721.27        11.79 o                         
   3   3  10         76.36         81.31         1.64 o                         
   4   3  10        159.25        170.68         3.85 o                         
   5   3  10        858.73        857.93        19.71 o                         
   6   3  10         50.35         55.30         3.08 o                         
  -4   4  10         67.17         66.73         2.59 o                         
  -3   4  10        254.93        277.29        13.53 o                         
  -2   4  10          5.33          8.89         0.69 o                         
  -1   4  10        545.23        542.51         7.42 o                         
   0   4  10        364.54        362.42         6.12 o                         
   1   4  10         34.96         33.25         1.12 o                         
   2   4  10        822.14        803.12        12.95 o                         
   3   4  10       1166.30       1134.76        40.67 o                         
   4   4  10        240.65        237.85         6.22 o                         
   5   4  10        845.48        850.21        28.11 o                         
  -3   5  10        110.99         97.11         4.49 o                         
  -2   5  10         33.19         38.81         1.32 o                         
  -1   5  10        552.44        547.87         8.88 o                         
   0   5  10         71.24         74.77         1.87 o                         
   1   5  10        754.87        707.72        24.39 o                         
   2   5  10          4.16          4.83         0.58 o                         
   3   5  10        185.19        174.10         3.89 o                         
   4   5  10        603.19        604.69        14.07 o                         
   5   5  10          4.97          3.25         0.64 o                         
  -3   6  10         28.81         30.32         0.84 o                         
  -2   6  10        194.41        178.78         3.05 o                         
  -1   6  10        260.40        260.58         4.39 o                         
   0   6  10         35.98         35.62         1.10 o                         
   1   6  10        722.14        721.36        15.70 o                         
   2   6  10         99.26        102.67         2.66 o                         
   3   6  10         62.27         67.54         2.46 o                         
   4   6  10        201.72        186.20         3.80 o                         
  -1   7  10          1.00          0.84         0.40 o                         
   0   7  10        287.90        269.16         8.46 o                         
   1   7  10         74.59         70.83         1.56 o                         
   2   7  10        268.19        255.66        11.32 o                         
   3   7  10        192.45        183.87         6.90 o                         
   0  -7  11         47.42         43.52         1.14 o                         
   1  -7  11        187.12        175.85         4.09 o                         
  -2  -6  11        167.70        163.27         3.40 o                         
  -1  -6  11          3.12          4.65         0.52 o                         
   0  -6  11        162.89        166.35         3.22 o                         
   1  -6  11         99.76        101.73         1.79 o                         
   2  -6  11        217.09        205.90         3.88 o                         
   3  -6  11        136.36        148.81         4.91 o                         
  -3  -5  11        615.37        641.58        14.13 o                         
  -2  -5  11          2.14          3.72         0.49 o                         
  -1  -5  11        138.23        137.18         2.78 o                         
   0  -5  11        346.94        340.29         5.47 o                         
   1  -5  11        202.80        214.32         3.57 o                         
   2  -5  11        211.48        209.56         4.06 o                         
   3  -5  11        207.82        219.59         4.68 o                         
   4  -5  11         86.10         81.01         2.01 o                         
  -4  -4  11        232.67        211.86        13.07 o                         
  -3  -4  11        573.02        582.36        10.56 o                         
  -2  -4  11        197.28        182.67         3.55 o                         
  -1  -4  11        423.58        420.65         6.28 o                         
   0  -4  11          0.88          2.24         0.45 o                         
   1  -4  11       1002.42        979.44        13.71 o                         
   2  -4  11        187.98        202.09         2.93 o                         
   3  -4  11          0.07          2.53         0.37 o                         
   4  -4  11        211.74        216.44         7.22 o                         
   5  -4  11        100.31        114.23         2.30 o                         
  -4  -3  11        686.44        710.61        15.71 o                         
  -3  -3  11        109.14        105.64         2.20 o                         
  -2  -3  11        369.77        406.25         7.54 o                         
  -1  -3  11        500.73        490.14         6.58 o                         
   0  -3  11        615.33        621.30         9.06 o                         
   1  -3  11        659.86        631.68         8.37 o                         
   2  -3  11        195.40        202.10         2.95 o                         
   3  -3  11        212.21        214.64         6.52 o                         
   4  -3  11        423.14        435.66         8.01 o                         
   5  -3  11          7.49          6.78         0.95 o                         
  -4  -2  11        472.69        508.18        11.45 o                         
  -3  -2  11         41.99         39.41         1.16 o                         
  -2  -2  11       1006.85        971.58        12.82 o                         
  -1  -2  11        118.81        124.29         1.91 o                         
   0  -2  11       1895.37       2002.41        23.55 o                         
   1  -2  11       1142.78       1101.10        14.42 o                         
   2  -2  11         39.21         37.18         0.90 o                         
   3  -2  11        694.86        648.81        12.47 o                         
   4  -2  11        277.85        277.02         4.55 o                         
   5  -2  11        172.60        168.45         2.98 o                         
   6  -2  11        104.90        107.22         2.71 o                         
  -5  -1  11        338.63        342.33        10.87 o                         
  -4  -1  11        142.68        135.74         3.27 o                         
  -3  -1  11        197.22        226.52         3.82 o                         
  -2  -1  11        306.64        315.75         4.19 o                         
  -1  -1  11       1112.37       1032.88        16.09 o                         
   0  -1  11       1927.15       1838.45        21.67 o                         
   1  -1  11        278.06        279.10         3.90 o                         
   2  -1  11        775.71        753.86        10.66 o                         
   3  -1  11        669.22        640.21         9.34 o                         
   4  -1  11         33.12         33.03         1.00 o                         
   5  -1  11       1220.08       1249.24        22.75 o                         
   6  -1  11        152.99        159.83         3.21 o                         
  -5   0  11        183.40        196.99         7.06 o                         
  -4   0  11         31.13         32.52         0.99 o                         
  -3   0  11        856.57        861.44        12.70 o                         
  -2   0  11         33.48         31.67         0.87 o                         
  -1   0  11        240.37        253.90         3.33 o                         
   0   0  11       2321.23       2327.47        27.31 o                         
   1   0  11         60.09         78.10         1.56 o                         
   2   0  11       1328.76       1296.49        18.25 o                         
   3   0  11        175.22        169.48         2.75 o                         
   4   0  11        170.98        167.06         4.64 o                         
   5   0  11         68.75         62.82         2.26 o                         
   6   0  11          6.24          3.83         0.45 o                         
  -5   1  11         63.80         63.43         2.24 o                         
  -4   1  11        271.34        284.57         5.46 o                         
  -3   1  11        254.11        293.77         5.17 o                         
  -2   1  11          0.76          3.80         0.53 o                         
  -1   1  11       1437.51       1380.55        17.76 o                         
   0   1  11        249.85        245.77         3.51 o                         
   1   1  11       1271.58       1211.96        16.93 o                         
   2   1  11        432.58        413.65         6.90 o                         
   3   1  11        135.85        131.68         2.16 o                         
   4   1  11        776.16        727.35        22.85 o                         
   5   1  11        451.17        460.96         8.78 o                         
   6   1  11        366.71        386.77         9.08 o                         
  -4   2  11        789.12        781.42        14.15 o                         
  -3   2  11          5.64          5.10         1.05 o                         
  -2   2  11        141.94        140.85         2.27 o                         
  -1   2  11        336.65        347.61         4.46 o                         
   0   2  11        121.78        131.21         2.18 o                         
   1   2  11        967.01        976.11        17.71 o                         
   2   2  11          7.15          8.49         0.65 o                         
   3   2  11        445.48        448.96         6.62 o                         
   4   2  11         38.13         42.36         1.45 o                         
   5   2  11          7.91          7.45         0.76 o                         
   6   2  11        188.84        184.23         4.63 o                         
  -4   3  11        440.61        452.40        10.30 o                         
  -3   3  11        310.78        305.79         5.84 o                         
  -2   3  11       1852.78       1912.49        26.63 o                         
  -1   3  11         25.22         23.08         0.99 o                         
   0   3  11       1236.33       1221.38        17.18 o                         
   1   3  11        118.93        118.55         3.23 o                         
   2   3  11        209.08        218.86         3.95 o                         
   3   3  11        622.92        606.89         9.87 o                         
   4   3  11          4.47          5.64         0.66 o                         
   5   3  11        105.14        106.37         3.45 o                         
  -4   4  11          1.96          2.45         0.49 o                         
  -3   4  11        144.03        110.63         5.92 o                         
  -2   4  11          7.89          8.72         0.66 o                         
  -1   4  11        335.13        327.56         4.71 o                         
   0   4  11        554.57        564.22         9.18 o                         
   1   4  11         19.85         22.81         1.04 o                         
   2   4  11        505.90        506.47         8.44 o                         
   3   4  11         11.46         11.19         0.98 o                         
   4   4  11          5.65          5.79         0.88 o                         
   5   4  11        470.77        450.20        15.42 o                         
  -3   5  11        930.78        918.38        20.27 o                         
  -2   5  11         61.87         61.71         2.82 o                         
  -1   5  11        525.93        544.59        10.23 o                         
   0   5  11        121.34        125.58         2.46 o                         
   1   5  11        104.31         98.92         2.79 o                         
   2   5  11        579.12        579.86         9.41 o                         
   3   5  11         46.50         48.67         2.27 o                         
   4   5  11        192.82        182.55         4.71 o                         
   5   5  11         60.78         55.79         1.82 o                         
  -2   6  11        223.15        193.54         4.53 o                         
  -1   6  11        280.74        276.04         5.30 o                         
   0   6  11         27.46         27.43         1.21 o                         
   1   6  11        207.75        214.92         4.22 o                         
   2   6  11        133.33        125.93         6.59 o                         
   3   6  11          4.12          4.70         0.60 o                         
   4   6  11        470.76        445.55        16.61 o                         
   0   7  11         65.56         65.20         2.10 o                         
   1   7  11        274.62        277.84         9.04 o                         
   2   7  11         74.29         74.23         1.95 o                         
  -1  -6  12        180.90        175.87         4.04 o                         
   0  -6  12        106.97         98.49         1.99 o                         
   1  -6  12       1038.81       1004.45        18.36 o                         
   2  -6  12         37.97         43.91         1.05 o                         
  -3  -5  12         43.05         38.46         1.09 o                         
  -2  -5  12        367.08        390.33         7.10 o                         
  -1  -5  12          0.01          0.85         0.40 o                         
   0  -5  12        316.71        312.42         5.09 o                         
   1  -5  12         14.86         14.30         0.65 o                         
   2  -5  12        399.67        366.20         6.80 o                         
   3  -5  12        174.80        195.27         6.45 o                         
   4  -5  12          9.91          9.11         0.70 o                         
  -3  -4  12        560.85        533.50        14.99 o                         
  -2  -4  12         72.57         68.76         1.51 o                         
  -1  -4  12        153.94        153.94         2.67 o                         
   0  -4  12        652.10        676.00         9.51 o                         
   1  -4  12         35.72         36.96         1.63 o                         
   2  -4  12        772.29        753.62        11.81 o                         
   3  -4  12         16.25         22.52         1.33 o                         
   4  -4  12        210.10        218.62         4.06 o                         
  -4  -3  12        182.15        202.79         4.63 o                         
  -3  -3  12        448.60        464.85        10.38 o                         
  -2  -3  12        211.70        214.58         4.13 o                         
  -1  -3  12        442.41        445.39         6.39 o                         
   0  -3  12         34.94         32.38         0.76 o                         
   1  -3  12        125.77        129.70         2.16 o                         
   2  -3  12        553.87        539.78         8.31 o                         
   3  -3  12          7.90          7.05         0.66 o                         
   4  -3  12        324.37        347.23         7.88 o                         
   5  -3  12         29.94         36.81         0.97 o                         
  -4  -2  12        596.16        585.96        12.99 o                         
  -3  -2  12         49.63         55.22         1.33 o                         
  -2  -2  12        932.54        961.42        13.75 o                         
  -1  -2  12         86.61         84.23         1.43 o                         
   0  -2  12        235.37        233.96         2.94 o                         
   1  -2  12       1108.32       1086.58        14.06 o                         
   2  -2  12          3.91          2.70         0.44 o                         
   3  -2  12        260.47        260.62         4.75 o                         
   4  -2  12        132.78        138.77         2.51 o                         
   5  -2  12          9.18          7.93         0.55 o                         
  -4  -1  12        393.53        390.33         7.24 o                         
  -3  -1  12        261.80        271.53         5.18 o                         
  -2  -1  12       1154.19       1223.00        17.81 o                         
  -1  -1  12          2.19          3.27         0.39 o                         
   0  -1  12          2.77          3.41         0.34 o                         
   1  -1  12        619.50        585.14         7.76 o                         
   2  -1  12         42.27         43.41         1.10 o                         
   3  -1  12        460.45        482.14         6.58 o                         
   4  -1  12         50.75         53.33         1.11 o                         
   5  -1  12        142.14        136.87         2.88 o                         
  -4   0  12         36.15         32.70         0.91 o                         
  -3   0  12        689.02        700.24        12.79 o                         
  -2   0  12        428.46        425.22         5.89 o                         
  -1   0  12       1059.81       1065.00        14.92 o                         
   0   0  12       2208.64       2148.87        27.34 o                         
   2   0  12        848.78        804.40        11.43 o                         
   3   0  12        244.63        238.07         3.47 o                         
   4   0  12         16.67         18.01         0.81 o                         
   5   0  12        508.63        514.40         9.74 o                         
   6   0  12         16.30         17.32         0.87 o                         
  -4   1  12         88.43        104.31         2.13 o                         
  -3   1  12        648.31        631.20        10.78 o                         
  -2   1  12         31.98         41.13         1.66 o                         
  -1   1  12         52.00         45.87         0.93 o                         
   0   1  12       1129.61       1091.59        14.13 o                         
   1   1  12        164.45        176.11         2.82 o                         
   2   1  12       1052.61       1056.19        16.69 o                         
   3   1  12         20.94         22.39         0.80 o                         
   4   1  12        457.05        450.93         7.43 o                         
   5   1  12        380.88        390.70         7.56 o                         
   6   1  12        117.18        101.05         2.69 o                         
  -4   2  12        219.32        235.52         4.40 o                         
  -3   2  12        341.85        339.92         5.62 o                         
  -2   2  12        548.33        573.56         7.67 o                         
  -1   2  12       1121.57       1056.40        12.67 o                         
   0   2  12        461.72        484.45         6.57 o                         
   1   2  12       1351.39       1369.04        24.68 o                         
   2   2  12        525.62        520.46         8.51 o                         
   3   2  12        106.12        107.99         2.33 o                         
   4   2  12        661.90        676.93        12.66 o                         
   5   2  12          3.96          4.75         0.67 o                         
  -4   3  12        200.43        192.05         6.24 o                         
  -3   3  12          5.23          8.13         0.76 o                         
  -2   3  12         16.70         18.58         0.86 o                         
  -1   3  12        322.81        334.95        12.85 o                         
   0   3  12         32.72         34.99         0.99 o                         
   1   3  12       1413.50       1400.10        25.29 o                         
   2   3  12          0.13          0.58         0.50 o                         
   3   3  12        432.77        426.13         8.24 o                         
   4   3  12        322.47        319.34         7.85 o                         
   5   3  12         14.76         14.71         1.19 o                         
  -3   4  12        349.56        340.54         7.83 o                         
  -2   4  12        220.98        215.49         4.32 o                         
  -1   4  12         39.40         37.40         1.33 o                         
   0   4  12        320.35        309.35         5.24 o                         
   1   4  12        374.59        394.60         7.97 o                         
   2   4  12        202.73        201.92         4.41 o                         
   3   4  12        470.12        461.03         8.84 o                         
   4   4  12         89.28         81.08         2.51 o                         
   5   4  12          2.61          4.14         0.98 o                         
  -2   5  12        187.41        206.83         4.01 o                         
  -1   5  12        218.75        217.59         4.36 o                         
   0   5  12        640.32        656.70        10.48 o                         
   1   5  12         41.49         45.28         1.30 o                         
   2   5  12        235.73        227.14         5.90 o                         
   3   5  12         99.91        103.56         2.88 o                         
   4   5  12         88.08         86.66         2.46 o                         
  -1   6  12        184.82        170.16         3.35 o                         
   0   6  12         32.88         33.40         0.93 o                         
   1   6  12        250.29        245.49         4.67 o                         
   2   6  12        190.24        194.01         4.61 o                         
   3   6  12        118.81        109.76         6.97 o                         
   0  -6  13         10.77          6.76         0.47 o                         
   1  -6  13        325.53        315.07         7.04 o                         
  -2  -5  13        288.93        275.30         6.22 o                         
  -1  -5  13         48.92         54.26         1.35 o                         
   0  -5  13        104.59        105.51         2.14 o                         
   1  -5  13         82.71         86.53         1.56 o                         
   2  -5  13        118.98        109.50         2.28 o                         
   3  -5  13         65.69         60.59         1.86 o                         
  -3  -4  13        281.00        292.02         6.52 o                         
  -2  -4  13        380.66        385.64         7.04 o                         
  -1  -4  13         25.90         25.91         0.72 o                         
   0  -4  13        838.78        835.15        13.07 o                         
   1  -4  13        579.49        606.54         9.57 o                         
   2  -4  13        181.78        173.13         2.91 o                         
   3  -4  13        450.14        455.94         8.28 o                         
   4  -4  13          4.94         11.60         0.71 o                         
  -3  -3  13        343.94        345.84         6.33 o                         
  -2  -3  13        140.40        148.27         2.92 o                         
  -1  -3  13        236.81        247.63         3.67 o                         
   0  -3  13        269.10        274.67         4.56 o                         
   1  -3  13        303.37        324.42         4.52 o                         
   2  -3  13        861.99        819.78        12.85 o                         
   3  -3  13          1.63          1.24         0.42 o                         
   4  -3  13        218.80        208.41         4.94 o                         
  -4  -2  13        270.77        277.54         6.22 o                         
  -3  -2  13        489.07        531.07         9.69 o                         
  -2  -2  13         68.33         75.14         1.72 o                         
  -1  -2  13        820.10        822.25        10.74 o                         
   0  -2  13        550.05        565.52         7.76 o                         
   1  -2  13        151.56        161.96         2.39 o                         
   2  -2  13       1037.74        987.21        14.29 o                         
   3  -2  13        184.78        162.72         2.89 o                         
   4  -2  13        440.43        466.48         7.47 o                         
   5  -2  13          1.54          1.02         0.31 o                         
  -4  -1  13        267.93        276.18         6.52 o                         
  -3  -1  13         58.55         59.82         1.38 o                         
  -2  -1  13        496.98        522.99         8.38 o                         
  -1  -1  13        189.63        204.43         6.32 o                         
   0  -1  13        322.21        333.19         4.61 o                         
   1  -1  13        768.78        804.40        11.33 o                         
   2  -1  13         90.46         78.83         1.72 o                         
   3  -1  13        579.16        571.33         8.45 o                         
   4  -1  13        139.46        145.26         2.65 o                         
   5  -1  13         83.55         83.31         1.88 o                         
  -4   0  13        303.98        314.52         7.09 o                         
  -3   0  13        173.43        172.85         3.41 o                         
  -2   0  13        847.12        871.20        12.26 o                         
  -1   0  13         11.43         17.43         0.88 o                         
   0   0  13        227.60        226.01         3.28 o                         
   1   0  13        450.48        434.97         6.29 o                         
   2   0  13        380.08        357.79         6.72 o                         
   3   0  13        518.05        509.76         6.57 o                         
   4   0  13          0.36          0.96         0.48 o                         
   5   0  13         72.92         70.52         1.66 o                         
  -4   1  13          0.01          0.26         0.24 o                         
  -3   1  13        700.53        709.43        15.89 o                         
  -2   1  13        254.39        261.62         3.94 o                         
  -1   1  13        886.17        898.76        17.48 o                         
   0   1  13         48.55         58.11         2.05 o                         
   1   1  13        102.55         91.78         1.68 o                         
   2   1  13        393.48        432.36         8.08 o                         
   3   1  13        108.04        113.82         2.23 o                         
   4   1  13        149.06        156.03         2.91 o                         
   5   1  13        201.14        200.18         3.98 o                         
  -4   2  13        162.64        162.36         5.12 o                         
  -3   2  13        565.43        541.35        11.52 o                         
  -2   2  13         22.40         22.45         0.87 o                         
  -1   2  13       1557.31       1585.93        22.37 o                         
   0   2  13         93.17         83.52         1.57 o                         
   1   2  13        715.43        694.66        11.18 o                         
   2   2  13        605.59        595.11        11.57 o                         
   3   2  13         30.39         30.47         1.02 o                         
   4   2  13         81.21         78.59         2.94 o                         
   5   2  13        100.61        101.70         2.80 o                         
  -3   3  13        171.16        158.79         3.18 o                         
  -2   3  13        315.09        289.41         5.60 o                         
  -1   3  13         24.76         25.37         0.93 o                         
   0   3  13         52.60         58.50         1.26 o                         
   1   3  13        460.20        511.67         9.55 o                         
   2   3  13        117.81        115.96         2.31 o                         
   3   3  13        307.72        317.72         6.25 o                         
   4   3  13        293.72        291.21         7.08 o                         
   5   3  13          0.81          0.35         0.59 o                         
  -2   4  13       1031.24       1025.61        18.51 o                         
  -1   4  13        174.41        172.40         3.56 o                         
   0   4  13        203.52        210.23         3.66 o                         
   1   4  13       1133.91       1118.77        20.26 o                         
   2   4  13         36.26         35.39         1.13 o                         
   3   4  13        307.19        304.07         5.95 o                         
   4   4  13        177.32        167.98         5.19 o                         
  -2   5  13          5.19          4.53         0.49 o                         
  -1   5  13          5.44          7.00         0.54 o                         
   0   5  13        138.88        139.74         2.91 o                         
   1   5  13        368.88        409.00         9.00 o                         
   2   5  13        379.72        374.32        10.78 o                         
   3   5  13        173.45        161.92         5.65 o                         
   4   5  13          1.04          0.79         0.48 o                         
  -1   6  13         37.86         39.86         1.23 o                         
   0   6  13        225.04        207.30         4.81 o                         
   1   6  13         10.18         11.53         0.57 o                         
   2   6  13        408.38        406.58         9.10 o                         
  -1  -5  14        217.59        232.50         7.78 o                         
   0  -5  14        180.72        169.49         3.21 o                         
   1  -5  14        266.68        276.99         5.10 o                         
   2  -5  14         53.73         58.48         1.53 o                         
  -2  -4  14        294.92        273.14         6.17 o                         
  -1  -4  14         18.37         20.28         0.74 o                         
   0  -4  14        296.00        284.48         4.59 o                         
   1  -4  14        123.74        133.17         2.31 o                         
   2  -4  14         41.64         40.49         1.06 o                         
   3  -4  14        280.11        292.69         6.59 o                         
  -3  -3  14        581.20        650.24        20.33 o                         
  -2  -3  14        196.38        209.63         4.37 o                         
  -1  -3  14        217.79        217.16         4.20 o                         
   0  -3  14        361.03        382.25         6.16 o                         
   1  -3  14          0.15          1.03         0.30 o                         
   2  -3  14        219.36        226.76         3.75 o                         
   3  -3  14         38.36         43.88         1.05 o                         
   4  -3  14          8.73          3.89         0.53 o                         
  -3  -2  14        461.07        474.42        11.74 o                         
  -2  -2  14          1.27          1.91         0.30 o                         
  -1  -2  14        569.40        579.35         8.21 o                         
   0  -2  14        370.74        381.07         6.19 o                         
   1  -2  14         50.18         46.21         0.95 o                         
   2  -2  14        631.73        658.12        10.39 o                         
   3  -2  14        136.98        137.45         2.72 o                         
   4  -2  14         93.84         83.98         2.56 o                         
  -3  -1  14        216.68        224.33         5.71 o                         
  -2  -1  14        129.88        140.38         2.69 o                         
  -1  -1  14        546.45        568.21         9.08 o                         
   0  -1  14          0.20          0.77         0.37 o                         
   1  -1  14        784.28        806.72        10.60 o                         
   2  -1  14        176.18        181.61         3.35 o                         
   3  -1  14        437.69        401.91         6.55 o                         
   4  -1  14        353.00        380.79         8.10 o                         
   5  -1  14         33.00         34.84         2.10 o                         
  -3   0  14         16.83         20.38         0.69 o                         
  -2   0  14        602.20        663.47        23.01 o                         
  -1   0  14        462.81        470.80         7.61 o                         
   0   0  14         23.30         28.25         1.02 o                         
   1   0  14        719.22        714.22        19.39 o                         
   2   0  14        309.62        291.57         5.56 o                         
   3   0  14        713.56        708.22        11.25 o                         
   4   0  14        139.37        150.11         3.96 o                         
   5   0  14        169.50        150.07         5.61 o                         
  -3   1  14         57.15         62.52         1.76 o                         
  -2   1  14        420.17        422.88         7.86 o                         
  -1   1  14          1.62          1.27         0.38 o                         
   0   1  14        868.20        856.43        12.08 o                         
   1   1  14        281.35        297.63         4.96 o                         
   2   1  14        290.25        304.94         5.81 o                         
   3   1  14        858.29        868.30        13.73 o                         
   4   1  14         35.33         34.59         1.19 o                         
   5   1  14        315.69        316.74        10.80 o                         
  -3   2  14        440.94        441.20        12.53 o                         
  -2   2  14        173.15        175.52         3.06 o                         
  -1   2  14        176.31        179.02         3.17 o                         
   0   2  14        153.38        162.58         2.59 o                         
   1   2  14         99.89         95.63         1.97 o                         
   2   2  14        668.31        652.20        11.95 o                         
   3   2  14        202.20        205.41         3.68 o                         
   4   2  14        191.83        189.73         5.47 o                         
   5   2  14         35.39         34.26         1.50 o                         
  -3   3  14        257.50        262.42         8.69 o                         
  -2   3  14         15.55         14.11         0.67 o                         
  -1   3  14        977.36        961.07        15.12 o                         
   0   3  14         15.82         18.49         0.76 o                         
   1   3  14         12.83         13.70         0.90 o                         
   2   3  14        399.05        424.54         7.90 o                         
   3   3  14         42.50         45.19         1.37 o                         
   4   3  14        476.30        466.92        10.67 o                         
  -2   4  14        242.41        222.19         7.29 o                         
  -1   4  14        352.51        362.14         6.80 o                         
   0   4  14        233.24        232.53         3.92 o                         
   1   4  14        415.98        420.70         7.82 o                         
   2   4  14         60.76         56.32         1.38 o                         
   3   4  14        169.53        157.82         6.81 o                         
   4   4  14          3.17          3.19         0.49 o                         
  -1   5  14         20.53         17.76         0.95 o                         
   0   5  14         65.78         63.84         1.81 o                         
   1   5  14         60.15         64.03         1.44 o                         
   2   5  14         66.71         66.26         2.28 o                         
   3   5  14        452.02        493.94        15.56 o                         
  -1  -4  15        187.02        185.60         4.26 o                         
   0  -4  15         86.66         91.85         1.89 o                         
   1  -4  15        258.58        252.35         4.71 o                         
   2  -4  15          7.23          9.02         0.52 o                         
   3  -4  15        199.62        195.62         6.31 o                         
  -2  -3  15        826.66        892.12        19.60 o                         
  -1  -3  15          0.16          1.63         0.32 o                         
   0  -3  15        599.85        588.56         9.27 o                         
   1  -3  15        106.56        114.99         3.23 o                         
   2  -3  15         82.89         88.48         1.93 o                         
   3  -3  15        445.48        456.53         8.27 o                         
  -2  -2  15        180.48        168.89         3.99 o                         
  -1  -2  15        206.12        218.77         4.38 o                         
   0  -2  15        466.16        503.36         8.02 o                         
   1  -2  15         13.83         16.15         0.68 o                         
   2  -2  15        303.32        317.48         5.16 o                         
   3  -2  15         88.69        100.24         2.02 o                         
   4  -2  15        104.94        114.91         2.72 o                         
  -3  -1  15        686.10        766.57        28.46 o                         
  -2  -1  15          8.59          8.15         0.63 o                         
  -1  -1  15        783.99        812.70        14.48 o                         
   0  -1  15         36.99         38.45         0.98 o                         
   1  -1  15        252.54        261.27         3.88 o                         
   2  -1  15        187.34        212.67         4.11 o                         
   3  -1  15          3.70          5.33         0.59 o                         
   4  -1  15        175.27        168.71         4.03 o                         
  -3   0  15         43.09         38.06         1.68 o                         
  -2   0  15        322.43        361.76         6.79 o                         
  -1   0  15        434.62        456.10         7.34 o                         
   0   0  15         50.82         53.06         1.23 o                         
   1   0  15        524.54        546.51         8.74 o                         
   2   0  15        115.62        127.69         2.63 o                         
   3   0  15         37.22         48.25         1.50 o                         
   4   0  15        125.00        120.74         8.76 o                         
  -3   1  15         10.74         12.89         0.74 o                         
  -2   1  15        644.59        677.43        12.36 o                         
  -1   1  15         62.63         60.60         1.32 o                         
   0   1  15        340.69        347.86         5.06 o                         
   1   1  15        318.34        329.59         5.43 o                         
   2   1  15        102.32        100.18         2.17 o                         
   3   1  15        575.75        569.34        12.64 o                         
   4   1  15        105.96        120.07         4.86 o                         
  -2   2  15        383.13        394.52         7.31 o                         
  -1   2  15         33.54         37.95         1.11 o                         
   0   2  15        587.53        607.76         9.71 o                         
   1   2  15        173.62        176.62         3.65 o                         
   2   2  15         18.28         27.37         0.91 o                         
   3   2  15        428.62        410.53        13.25 o                         
   4   2  15         60.86         59.48         6.52 o                         
  -2   3  15         86.37         77.93         2.08 o                         
  -1   3  15         89.21         87.58         1.94 o                         
   0   3  15        494.04        501.98         9.32 o                         
   1   3  15         63.52         63.23         1.51 o                         
   2   3  15        737.61        719.50        13.11 o                         
   3   3  15        191.55        200.04         4.71 o                         
   4   3  15        276.37        257.45         8.20 o                         
  -1   4  15        304.30        295.59         5.53 o                         
   0   4  15         41.04         38.70         2.05 o                         
   1   4  15          1.80          3.79         0.41 o                         
   2   4  15        413.93        423.36         9.52 o                         
   3   4  15          5.63          6.94         0.65 o                         
   0   5  15        184.49        169.24         3.94 o                         
   1   5  15         68.95         63.71         2.24 o                         
   2   5  15        149.50        137.62         3.22 o                         
   1  -4  16        261.92        273.31         8.31 o                         
  -1  -3  16         53.53         52.89         2.17 o                         
   0  -3  16         17.87         14.37         0.92 o                         
   1  -3  16        389.46        387.42         7.19 o                         
   2  -3  16          4.89         10.29         0.55 o                         
   3  -3  16        405.91        395.25         8.75 o                         
  -2  -2  16        491.21        489.16        10.83 o                         
  -1  -2  16          1.04          0.97         0.43 o                         
   0  -2  16        469.85        481.88         7.63 o                         
   1  -2  16        208.93        227.82         4.36 o                         
   2  -2  16         83.00         91.37         2.33 o                         
   3  -2  16        226.54        229.88         4.30 o                         
  -2  -1  16        324.61        359.66         8.08 o                         
  -1  -1  16        233.81        245.78         4.05 o                         
   0  -1  16        348.96        357.18         5.77 o                         
   1  -1  16         51.06         55.89         1.42 o                         
   2  -1  16        475.31        483.50         9.93 o                         
   3  -1  16        227.14        224.78         4.20 o                         
   4  -1  16        193.21        210.67         4.90 o                         
  -2   0  16          2.98          4.08         0.40 o                         
  -1   0  16        742.96        763.17        11.97 o                         
   0   0  16        194.01        217.79         3.65 o                         
   1   0  16        226.04        242.60         4.04 o                         
   2   0  16        215.87        251.45         6.05 o                         
   3   0  16         39.16         39.08         1.22 o                         
   4   0  16        403.75        428.33        13.46 o                         
  -2   1  16        206.95        201.93         4.73 o                         
  -1   1  16        341.81        343.02         5.55 o                         
   0   1  16        272.00        290.04         6.40 o                         
   1   1  16        453.82        470.14         7.59 o                         
   2   1  16         13.69         14.51         0.91 o                         
   3   1  16         99.47        114.66         2.82 o                         
  -2   2  16        412.46        397.84         9.02 o                         
  -1   2  16         56.46         59.37         1.21 o                         
   0   2  16        315.67        320.59         6.06 o                         
   1   2  16        149.38        157.15         5.19 o                         
   2   2  16         91.09         92.73         1.95 o                         
   3   2  16        157.74        178.14         4.19 o                         
   4   2  16          3.53          4.77         0.63 o                         
  -1   3  16        247.32        242.88         4.56 o                         
   0   3  16        390.24        374.37         6.96 o                         
   1   3  16          3.86          3.91         0.36 o                         
   2   3  16        266.00        267.25         4.99 o                         
   3   3  16         98.51         97.46         2.91 o                         
   1   4  16        117.92        113.14         2.84 o                         
   2   4  16         95.02         99.05         2.43 o                         
   0  -2  17         42.84         34.77         1.14 o                         
   1  -2  17        214.72        224.10         4.21 o                         
   2  -2  17         24.46         20.08         0.88 o                         
  -1  -1  17         53.20         57.71         1.31 o                         
   0  -1  17        239.05        244.39         4.61 o                         
   1  -1  17        194.01        216.05         4.13 o                         
   2  -1  17        150.84        149.33         3.54 o                         
   3  -1  17        293.54        292.39         6.52 o                         
  -1   0  17        217.02        217.22         8.41 o                         
   0   0  17        255.76        264.57         4.98 o                         
   1   0  17          7.80          6.42         0.56 o                         
   2   0  17        362.70        383.25         9.38 o                         
   3   0  17         53.55         60.29         1.68 o                         
  -1   1  17        395.33        401.55         9.02 o                         
   0   1  17         15.96         13.37         0.86 o                         
   1   1  17        265.61        282.99         6.52 o                         
   2   1  17        241.93        234.00         4.37 o                         
   3   1  17          9.55         11.81         0.72 o                         
  -1   2  17        544.03        559.69        12.39 o                         
   0   2  17         12.82         11.07         0.77 o                         
   1   2  17        378.24        396.61         8.95 o                         
   2   2  17         33.62         36.06         1.05 o                         
   3   2  17        209.27        202.77         6.45 o                         
   0   3  17        550.17        542.11        12.00 o                         
   1   3  17         81.37         78.15         2.73 o                         
   2   3  17         82.95         88.73         2.15 o                         
   1   0  18          0.07          0.51         0.32 o                         
   1   1  18          5.91          4.84         0.46 o                         
                                                                                
